# Supplementary material for: Unbiased autoantibody screening using nucleic acid protein programmable array in pediatric autoimmune neuropsychiatric disorder associated with streptococcal infections
Source: Front Behav Neurosci. 2026 Apr 29;20:1774848. doi: 10.3389/fnbeh.2026.1774848 (PMC13168177; doi:10.3389/fnbeh.2026.1774848)
Supplement: Supplementary file 4 [file Table_1.xlsx]

## Sheet: info
Supplementary Table: ROC Analysis of Individual Autoantibody Targets (PANDAS vs. Healthy Controls)
Overview
This table presents the diagnostic performance metrics for all 1,235 protein targets screened by NAPPA autoantibody array in the secondary screen. Targets are ranked by ascending Mann-Whitney U p-value (i.e., strongest evidence for PANDAS enrichment listed first). The analysis compares autoantibody reactivity (IgG) in PANDAS subjects (n = 13) versus healthy controls (HC, n = 20), with autism spec…
Column Definitions
Column	Description
Protein_ID	DNASU/HsCD clone identifier for the full-length ORF used on the NAPPA array.
Protein	HGNC gene symbol for the corresponding protein target.
AUC	Area under the Receiver Operating Characteristic (ROC) curve for PANDAS vs. HC classification, computed from the Mann-Whitney U statistic as AUC = U / (n₁ × n₂). Values range from 0 to 1, where 0.5 indicates chance-level discrimination, values > 0.5 indicate higher MNI in PANDAS, and values < 0.5 indicate higher MNI in HC.
P_value	One-sided p-value from the Mann-Whitney U test (alternative: PANDAS > HC), assessing whether the distribution of MNI values is shifted upward in PANDAS relative to HC.
FDR_q	Benjamini-Hochberg false discovery rate-adjusted q-value, correcting for 1,235 simultaneous tests. An FDR q < 0.05 indicates that fewer than 5% of targets at or below that threshold are expected to be false positives.
PANDAS_mean_MNI	Mean Median Normalized Intensity across the 13 PANDAS subjects. MNI is calculated by dividing each spot's fluorescence intensity by the median spot intensity of the corresponding microarray.
HC_mean_MNI	Mean Median Normalized Intensity across the 20 healthy control subjects.
ASD_mean_MNI	Mean Median Normalized Intensity across the 9 ASD subjects (included for cross-group comparison).
PANDAS_pos_n	Number of PANDAS subjects (out of 13) with a positive hit, defined as MNI > 2 (i.e., ≥ 2-fold above the median array fluorescence).
HC_pos_n	Number of HC subjects (out of 20) with a positive hit (MNI > 2).
ASD_pos_n	Number of ASD subjects (out of 9) with a positive hit (MNI > 2).
Key Definitions
MNI (Median Normalized Intensity): Spot fluorescence intensity divided by the median fluorescence intensity of all spots on the respective microarray. This normalization controls for array-to-array variation.
Positive hit: MNI > 2, representing autoantibody reactivity at least 2-fold above the median array background.
AUC interpretation: AUC = 0.50 (no discrimination); 0.70–0.79 (fair); 0.80–0.89 (good); ≥ 0.90 (excellent). For clinical diagnostic utility, AUC ≥ 0.80 is generally considered the minimum threshold.
Statistical Notes
No individual protein target achieved FDR q < 0.05 (minimum FDR q = 0.126 for BCS1L), consistent with the high heterogeneity of autoantibody profiles observed across PANDAS subjects.
204 proteins achieved nominal p < 0.05 prior to multiple testing correction.
16 proteins (1.3%) achieved AUC ≥ 0.80.
The table is sorted by ascending P_value (most significant first).
Software
Analyses were performed using Python 3 with SciPy (Mann-Whitney U test), scikit-learn (AUC computation), and statsmodels (Benjamini-Hochberg FDR correction).

## Sheet: Supplementary_Table_ROC
Protein_ID	Protein	AUC	P_value	PANDAS_mean_MNI	HC_mean_MNI	ASD_mean_MNI	PANDAS_pos_n	HC_pos_n	ASD_pos_n	FDR_q
HsCD00077189	BCS1L	0.869	0.000216929	0.96	0.87	1.03	0	0	0	0.12596166537752154
HsCD00834910	VEGFA	0.862	0.00028564	1.07	0.95	1.13	0	0	0	0.12596166537752154
HsCD00640067	PODXL	0.854	0.000374196	1.04	0.87	0.92	0	0	0	0.12596166537752154
HsCD00858074	SMOC2	0.85	0.000427473	1.1	0.9	0.95	0	0	0	0.12596166537752154
HsCD00731334	SIGMAR1	0.835	0.000718811	1.01	0.91	1.01	0	0	0	0.12596166537752154
HsCD00076911	TOX	0.835	0.000718811	3.41	0.97	2.09	4	0	1	0.12596166537752154
HsCD00831994	SLC11A1	0.835	0.000718811	1.01	0.84	0.88	0	0	0	0.12596166537752154
HsCD00846357	LIPN	0.831	0.000815946	0.96	0.86	0.89	0	0	0	0.12596166537752154
HsCD00835729	CC2D1B	0.827	0.000925034	1.14	0.9	0.92	0	0	0	0.12693524215759056
HsCD00730737	TAP1	0.819	0.00118441	1.02	0.92	1	0	0	0	0.13297667010340009
HsCD00674468	FAM155A	0.819	0.00118441	1.06	0.94	1.04	0	0	0	0.13297667010340009
HsCD00732742	CHODL	0.812	0.00150886	0.97	0.91	0.95	0	0	0	0.14334202778917904
HsCD00630409	XRCC2	0.812	0.00150886	1.08	0.96	0.95	0	0	0	0.14334202778917904
HsCD00847219	WBSCR17	0.808	0.00169982	1.22	1.01	1.15	0	0	0	0.1499484360513852
HsCD00730681	PRKCZ	0.804	0.00191254	1.32	1.02	1.46	1	0	2	0.1574654215139236
HsCD00641817	NDP	0.792	0.00270369	0.97	0.88	0.94	0	0	0	0.19902904653864534
HsCD00630923	OR1A1	0.788	0.0030268	0.9	0.84	0.9	0	0	0	0.19902904653864534
HsCD00835142	BHLHA9	0.787	0.00319885	1.09	1.04	1.02	0	1	0	0.19902904653864534
HsCD00631141	PELI2	0.785	0.0033843	1.01	0.92	1.1	0	0	0	0.19902904653864534
HsCD00731832	CCR7	0.785	0.0033843	0.99	0.9	0.94	0	0	0	0.19902904653864534
HsCD00404335	PIGN	0.785	0.0033843	1.06	0.94	1.5	0	0	1	0.19902904653864534
HsCD00404554	PIGA	0.781	0.0037793	1.25	1.01	0.99	0	0	0	0.21215619583746953
HsCD00403406	HHAT	0.777	0.00421515	1.09	0.96	1.06	0	0	0	0.21301814576124636
HsCD00734605	SLC5A5	0.777	0.00421515	1.06	0.94	0.98	0	0	0	0.21301814576124636
HsCD00404428	GPC5	0.773	0.00469542	1.01	0.95	1.11	0	0	0	0.21301814576124636
HsCD00735099	GMNN	0.773	0.00469542	1.86	1.12	1.08	1	1	0	0.21301814576124636
HsCD00630762	TNFRSF6B	0.773	0.00469542	1.09	1	0.99	0	0	0	0.21301814576124636
HsCD00641455	PTPRO	0.769	0.00522391	1.04	0.95	1	0	0	0	0.21301814576124636
HsCD00642154	MAN1C1	0.765	0.00580469	1	0.91	0.86	0	0	0	0.21301814576124636
HsCD00731166	ALG2	0.765	0.00580469	1.21	1.07	1.12	0	0	0	0.21301814576124636
HsCD00404068	SLC12A8	0.765	0.00580469	1.05	0.98	1.09	0	0	0	0.21301814576124636
HsCD00631263	RBM19	0.765	0.00580469	1.13	1.04	1.25	0	0	1	0.21301814576124636
HsCD00403832	PRKAB2	0.765	0.00580469	3.41	1	1.12	2	0	0	0.21301814576124636
HsCD00732123	ICOSLG	0.762	0.00643829	1.01	0.93	0.97	0	0	0	0.21301814576124636
HsCD00631118	KCNJ14	0.762	0.00644205	1.06	0.99	0.98	0	0	0	0.21301814576124636
HsCD00641589	MSH5	0.76	0.00677946	1.06	1.05	1.01	0	1	0	0.21301814576124636
HsCD00733734	RPP25	0.758	0.00713651	1.03	0.97	0.93	0	0	0	0.21301814576124636
HsCD00674187	PRH2	0.754	0.00790069	1.07	1	0.95	0	0	0	0.21301814576124636
HsCD00640076	VANGL1	0.754	0.00790507	1.05	0.97	0.99	0	0	0	0.21301814576124636
HsCD00734199	PRDM11	0.754	0.00790507	1.16	1.03	1.04	0	0	0	0.21301814576124636
HsCD00733389	FAM46B	0.754	0.00790507	1.27	1	1.07	1	0	0	0.21301814576124636
HsCD00629928	CCNI2	0.754	0.00790507	1.84	1.02	1.08	1	0	0	0.21301814576124636
HsCD00835195	TOX3	0.75	0.00874065	2.63	1.02	1.95	5	0	1	0.21301814576124636
HsCD00733947	PARP11	0.75	0.00874065	1.66	1.13	1.25	2	1	1	0.21301814576124636
HsCD00785090	HES5	0.75	0.00874065	1.52	1.33	4.05	2	2	2	0.21301814576124636
HsCD00731400	COX7A1	0.75	0.00874065	1.33	1.13	1.09	0	0	0	0.21301814576124636
HsCD00730419	WFDC5	0.75	0.00874065	1.13	1.01	1.07	0	0	0	0.21301814576124636
HsCD00731540	LHX2	0.746	0.00963248	1.23	0.98	0.99	1	0	0	0.21301814576124636
HsCD00630978	IFNGR1	0.746	0.00964762	1.07	0.99	0.97	0	0	0	0.21301814576124636
HsCD00734405	GPR155	0.746	0.00965267	1.08	0.97	0.99	0	0	0	0.21301814576124636
HsCD00404001	C8A	0.742	0.010641381772065682	1.02	0.95	0.96	0	0	0	0.21301814576124636
HsCD00640129	SIGLEC10	0.742	0.010646797363028787	1.1	1.01	1.07	0	0	0	0.21301814576124636
HsCD00734226	PARM1	0.742	0.010646797363028787	1.05	0.94	0.93	0	0	0	0.21301814576124636
HsCD00734799	TMEM220	0.742	0.010646797363028787	1	0.89	0.94	0	0	0	0.21301814576124636
HsCD00734574	NFE2	0.742	0.010646797363028787	0.99	0.93	0.96	0	0	0	0.21301814576124636
HsCD00640688	LRRC10	0.742	0.010646797363028787	1.09	1	1	0	0	0	0.21301814576124636
HsCD00404737	PDYN	0.742	0.010646797363028787	1.01	0.93	1.03	0	0	0	0.21301814576124636
HsCD00674556	DLEU7	0.742	0.010646797363028787	1.15	0.97	0.97	1	0	0	0.21301814576124636
HsCD00403723	ITGAE	0.742	0.010646797363028787	0.94	0.88	0.89	0	0	0	0.21301814576124636
HsCD00785054	SLC14A1	0.738	0.011728934341509921	1.01	0.93	0.95	0	0	0	0.21301814576124636
HsCD00785027	SIGLEC14	0.738	0.011728934341509921	1.12	1.03	1.02	0	0	0	0.21301814576124636
HsCD00404009	RBM47	0.738	0.011728934341509921	1.14	1.07	1.08	0	0	0	0.21301814576124636
HsCD00631006	P2RY4	0.738	0.011728934341509921	1.16	1.03	1.01	0	0	0	0.21301814576124636
HsCD00784617	CCDC159	0.738	0.011728934341509921	1.34	1.1	2.46	1	0	1	0.21301814576124636
HsCD00078840	PCSK2	0.738	0.011728934341509921	1.09	0.99	0.98	0	0	0	0.21301814576124636
HsCD00835460	TRIM72	0.738	0.011728934341509921	1.07	1	1	0	0	0	0.21301814576124636
HsCD00834662	FCGR2C	0.738	0.011728934341509921	1.13	1.03	1.04	0	0	0	0.21301814576124636
HsCD00732073	GJA4	0.738	0.011728934341509921	1.07	0.98	0.99	0	0	0	0.21301814576124636
HsCD00356759	TPST2	0.735	0.012899084722746534	1.11	1.02	1.02	0	0	0	0.21832904721548435
HsCD00357801	SLC11A2	0.735	0.012905279713951705	1.19	1.16	0.94	1	1	0	0.21832904721548435
HsCD00831575	TRIM65	0.735	0.012905279713951705	1.06	0.95	1	0	0	0	0.21832904721548435
HsCD00847051	UBIAD1	0.735	0.012905279713951705	1.15	1.03	1.06	0	0	0	0.21832904721548435
HsCD00831402	DUSP8	0.735	0.012905279713951705	0.98	0.92	0.99	0	0	0	0.21832904721548435
HsCD00732200	PELI1	0.733	0.013524390690956655	1.29	1.12	1.48	0	0	2	0.2189392648398659
HsCD00641777	DENND2C	0.731	0.0141823	1.12	0.96	0.87	0	0	0	0.2189392648398659
HsCD00731525	ZNF562	0.731	0.0141823	1.04	0.97	0.98	0	0	0	0.2189392648398659
HsCD00784894	KLHDC7A	0.731	0.0141823	1.18	1.06	1.81	0	0	1	0.2189392648398659
HsCD00784701	TRABD2B	0.731	0.0141823	1.12	0.94	0.97	1	0	0	0.2189392648398659
HsCD00356417	DNAJC11	0.731	0.0141823	1.06	0.99	1.02	0	0	0	0.2189392648398659
HsCD00404138	IL28B	0.731	0.0141823	1.04	0.95	1.83	0	0	2	0.2189392648398659
HsCD00784775	C19orf68	0.729	0.014853835789407794	0.99	0.93	1	0	0	0	0.21954150619699167
HsCD00834919	MBOAT4	0.729	0.014853835789407794	0.99	0.93	0.94	0	0	0	0.21954150619699167
HsCD00304030	KIAA0101	0.727	0.015559692140164972	1.18	0.99	1.16	1	0	1	0.21954150619699167
HsCD00835618	FAM83H	0.727	0.015566732620835145	1.08	1.01	1.08	0	0	0	0.21954150619699167
HsCD00403287	GPR88	0.727	0.015566732620835145	1.07	0.98	0.96	0	0	0	0.21954150619699167
HsCD00732330	ITGA5	0.727	0.015566732620835145	1.04	0.94	0.91	0	0	0	0.21954150619699167
HsCD00641463	RASGRF1	0.723	0.0170656	1.48	1.19	1.09	2	1	0	0.21954150619699167
HsCD00835492	FARP2	0.723	0.0170656	1.02	0.91	0.94	0	0	0	0.21954150619699167
HsCD00630909	OR4D1	0.723	0.0170656	1.08	1	1.03	0	0	0	0.21954150619699167
HsCD00731204	CHST12	0.723	0.0170656	1.22	1.07	1.04	0	0	0	0.21954150619699167
HsCD00357645	SULF2	0.723	0.0170656	1.11	1.01	1.04	0	0	0	0.21954150619699167
HsCD00404567	ADAD2	0.723	0.0170656	1.35	1	1.02	1	0	0	0.21954150619699167
HsCD00630376	SWAP70	0.723	0.0170656	1.05	0.98	1.01	0	0	0	0.21954150619699167
HsCD00831342	KIRREL3	0.723	0.0170656	1.13	1.05	1.22	0	0	1	0.21954150619699167
HsCD00630023	FAM222A	0.723	0.0170656	1.07	1	1.15	0	0	1	0.21954150619699167
HsCD00631557	LGALS9	0.723	0.0170656	0.95	0.89	0.94	0	0	0	0.21954150619699167
HsCD00733744	OXNAD1	0.719	0.0186861	1.18	1.04	1.04	0	0	0	0.2284882089703445
HsCD00630008	ERP44	0.719	0.0186861	1.26	1.13	1	0	1	0	0.2284882089703445
HsCD00784816	NEDD8-MDP1	0.719	0.0186861	1.12	0.97	0.99	1	0	0	0.2284882089703445
HsCD00603614	SNAPC1	0.719	0.0186861	1.01	0.96	1	0	0	0	0.2284882089703445
HsCD00731711	NTSR1	0.719	0.0186861	1.04	0.97	1.06	0	0	0	0.2284882089703445
HsCD00847084	TRIM39	0.715	0.020427324066067655	1.15	0.97	1.03	0	0	0	0.235871
HsCD00403218	ACTL6B	0.715	0.020427324066067655	1.01	0.95	1.02	0	0	0	0.235871
HsCD00858087	SYT10	0.715	0.0204357	1	0.91	0.87	0	0	0	0.235871
HsCD00641933	GPAT2	0.715	0.0204357	1.01	0.95	0.99	0	0	0	0.235871
HsCD00731155	ACKR1	0.715	0.0204357	1	0.95	0.94	0	0	0	0.235871
HsCD00831998	BAG1	0.715	0.0204357	1.03	0.97	1	0	0	0	0.235871
HsCD00404395	PARN	0.712	0.022313398620974163	1.05	0.98	1	0	0	0	0.2418250572841647
HsCD00732426	HYAL1	0.712	0.022322312980076742	1.14	1.05	0.98	0	0	0	0.2418250572841647
HsCD00641431	TMCC1	0.712	0.022322312980076742	1.37	1.2	1.55	2	1	2	0.2418250572841647
HsCD00784661	MEIKIN	0.712	0.022322312980076742	1.16	0.96	0.96	1	0	0	0.2418250572841647
HsCD00732433	CX3CL1	0.712	0.022322312980076742	1.45	1.12	1.17	1	1	0	0.2418250572841647
HsCD00731156	STBD1	0.712	0.022322312980076742	1.09	1.01	1.01	0	0	0	0.2418250572841647
HsCD00846593	EXOC2	0.712	0.022322312980076742	1.23	0.98	1.03	1	0	0	0.2418250572841647
HsCD00732262	PIGH	0.71	0.023310243745846084	1.12	0.98	0.97	0	0	0	0.2503317480532166
HsCD00784669	SHISA9	0.708	0.024353724298612017	1.07	1	0.94	0	0	0	0.2521123014269453
HsCD00731427	KCNK1	0.708	0.024353724298612017	1.08	1.01	1.06	0	0	0	0.2521123014269453
HsCD00630177	TRMT11	0.708	0.024353724298612017	1	0.89	0.88	0	0	0	0.2521123014269453
HsCD00733623	RBM34	0.704	0.0265282	1.09	1.03	1.05	0	0	0	0.2521123014269453
HsCD00858102	FLRT3	0.704	0.0265381	1.04	0.91	0.94	0	0	0	0.2521123014269453
HsCD00641543	RAB7B	0.704	0.0265381	1.12	1.04	1.04	0	0	0	0.2521123014269453
HsCD00733123	TMEM208	0.704	0.0265381	0.93	0.88	0.91	0	0	0	0.2521123014269453
HsCD00640101	HIRIP3	0.704	0.0265381	1.09	1.02	1.05	0	0	0	0.2521123014269453
HsCD00404087	PRG3	0.704	0.0265381	1.03	0.95	0.97	0	0	0	0.2521123014269453
HsCD00356717	TCN2	0.704	0.0265381	1.19	1	1.03	1	0	0	0.2521123014269453
HsCD00733080	BRIX1	0.704	0.0265381	1.07	1	1.02	0	0	0	0.2521123014269453
HsCD00630741	RNMT	0.704	0.0265381	1.14	1.04	1.02	0	0	0	0.2521123014269453
HsCD00846381	ZNF880	0.704	0.0265381	0.97	0.86	0.89	0	0	0	0.2521123014269453
HsCD00629788	C17orf103	0.704	0.0265381	1.02	0.93	0.96	0	0	0	0.2521123014269453
HsCD00641731	HBEGF	0.704	0.0265381	1.03	0.93	0.95	0	0	0	0.2521123014269453
HsCD00731277	MAD2L2	0.7	0.028883888703906128	1.07	0.97	0.98	0	0	0	0.26037666094397127
HsCD00730651	CXCL6	0.7	0.028883888703906128	1.23	1.02	1.13	2	0	0	0.26037666094397127
HsCD00640870	MAGOHB	0.7	0.028883888703906128	0.99	0.92	0.99	0	0	0	0.26037666094397127
HsCD00730639	TNFRSF1A	0.7	0.028883888703906128	1.03	0.96	1.03	0	0	0	0.26037666094397127
HsCD00733378	NCLN	0.7	0.028883888703906128	1.13	1.02	1.05	0	0	0	0.26037666094397127
HsCD00629742	SLC25A44	0.7	0.028883888703906128	1	0.93	1.04	0	0	0	0.26037666094397127
HsCD00299720	FLJ25476	0.7	0.028883888703906128	1.08	1.03	1.08	0	0	0	0.26037666094397127
HsCD00641639	FAR2	0.698	0.030109199059219972	1.14	0.95	0.98	1	0	0	0.2620159231270909
HsCD00674628	TOP1MT	0.698	0.030109199059219972	1	0.97	0.99	0	0	0	0.2620159231270909
HsCD00404432	GPR37	0.696	0.0313555	1.05	0.99	0.96	0	0	0	0.2620159231270909
HsCD00641396	SPEM1	0.696	0.0313885	1.05	0.98	1	0	0	0	0.2620159231270909
HsCD00404732	EXOSC4	0.696	0.0313885	1.07	1	1.03	0	0	0	0.2620159231270909
HsCD00735074	IL18	0.696	0.0313995	1	0.96	0.97	0	0	0	0.2620159231270909
HsCD00846611	SART3	0.696	0.0313995	1.08	1	1.04	0	0	0	0.2620159231270909
HsCD00863927	ZC3H3	0.696	0.0313995	1.04	0.94	1.01	0	0	0	0.2620159231270909
HsCD00835394	MTSS1	0.696	0.0313995	1.49	1.03	1.08	2	1	0	0.2620159231270909
HsCD00300111	SOX13	0.696	0.0313995	4.14	2.65	2.46	8	4	1	0.2620159231270909
HsCD00631020	SKAP1	0.696	0.0313995	1.08	1.01	1.04	0	0	0	0.2620159231270909
HsCD00732516	RAD17	0.692	0.034082	1.03	0.95	1.01	0	0	0	0.2716485731199313
HsCD00866526	C9orf129	0.692	0.0340935	1.06	2.27	1.08	0	1	0	0.2716485731199313
HsCD00629751	RFTN1	0.692	0.0340935	1.09	1.02	1.04	0	0	0	0.2716485731199313
HsCD00733178	SCAND1	0.692	0.0340935	1.13	1.05	1.17	0	0	0	0.2716485731199313
HsCD00733505	TMEM79	0.692	0.0340935	1.07	1	1.02	0	0	0	0.2716485731199313
HsCD00834962	GNAS	0.692	0.0340935	1.15	1.08	1.04	0	0	0	0.2716485731199313
HsCD00835224	SOX5	0.692	0.0340935	5.96	4.95	3.3	8	4	2	0.2716485731199313
HsCD00631109	TNFRSF10B	0.688	0.0369266	1.05	0.97	0.97	0	0	0	0.278439
HsCD00847196	GGT5	0.688	0.0369748	1.18	0.96	0.87	1	1	0	0.278439
HsCD00640456	TMUB1	0.688	0.0369748	1.03	0.99	0.99	0	0	0	0.278439
HsCD00642117	TMEM30B	0.688	0.0369748	1	0.95	0.95	0	0	0	0.278439
HsCD00620298	GPR160	0.688	0.0369748	0.94	0.89	0.94	0	0	0	0.278439
HsCD00814719	FBXO46	0.688	0.0369748	1.11	1.03	1.05	0	0	0	0.278439
HsCD00642053	ITPRIPL2	0.688	0.0369748	0.98	0.93	0.92	0	0	0	0.278439
HsCD00078008	ALG10	0.688	0.0369748	0.96	0.92	0.94	0	0	0	0.278439
HsCD00847044	KLHL34	0.688	0.0369748	0.9	0.86	0.88	0	0	0	0.278439
HsCD00731347	PELO	0.685	0.0400522	1.11	1.08	1.02	1	1	0	0.27946
HsCD00866177	KCP	0.685	0.0400522	1.01	0.92	0.98	0	0	0	0.27946
HsCD00731935	SHMT1	0.685	0.0400522	1.42	1	1.08	1	0	0	0.27946
HsCD00403819	SDC2	0.685	0.0400522	0.95	0.86	0.85	0	0	0	0.27946
HsCD00734734	GSK3A	0.685	0.0400522	1.01	0.95	1.02	0	0	0	0.27946
HsCD00814728	ILF3	0.685	0.0400522	1.06	0.96	0.99	0	0	0	0.27946
HsCD00831371	PIGC	0.685	0.0400522	1.19	1.06	1.04	0	0	0	0.27946
HsCD00603396	TAF11	0.685	0.0400522	3.78	1.13	1.21	2	2	1	0.27946
HsCD00639707	RBM25	0.685	0.0400522	1.14	1.07	0.98	0	0	0	0.27946
HsCD00846463	NKRF	0.685	0.0400522	1.23	0.94	1.05	1	0	0	0.27946
HsCD00734576	PLEKHA1	0.685	0.0400522	1	0.95	0.96	0	0	0	0.27946
HsCD00630002	RNASE1	0.685	0.0400522	1.03	0.94	0.93	0	0	0	0.27946
HsCD00641423	BTK	0.685	0.0400522	0.95	0.88	0.95	0	0	0	0.27946
HsCD00303133	RDH8	0.681	0.0432818	1.07	0.97	0.96	0	0	0	0.28019934913416494
HsCD00835899	PPP5D1	0.681	0.0433213	1.08	0.94	0.97	1	0	0	0.28019934913416494
HsCD00404870	ST3GAL2	0.681	0.0433213	0.94	0.89	0.9	0	0	0	0.28019934913416494
HsCD00404122	C19orf75	0.681	0.0433345	1.05	1.02	1.48	0	0	1	0.28019934913416494
HsCD00403572	JAG1	0.681	0.0433345	1.04	0.95	1.04	0	0	0	0.28019934913416494
HsCD00630654	OR2B11	0.681	0.0433345	1.04	0.96	1	0	0	0	0.28019934913416494
HsCD00630953	OR51M1	0.681	0.0433345	1.07	1.01	1.2	0	0	1	0.28019934913416494
HsCD00859470	MRC2	0.681	0.0433345	1.02	0.95	1.01	0	0	0	0.28019934913416494
HsCD00630724	AVPR1A	0.681	0.0433345	1.14	1.12	1.02	0	1	0	0.28019934913416494
HsCD00357845	ASF1B	0.681	0.0433345	1.03	0.94	0.98	0	0	0	0.28019934913416494
HsCD00629866	TMX2	0.681	0.0433345	1.25	1.07	1.19	1	0	0	0.28019934913416494
HsCD00865115	SLIT1	0.681	0.0433345	0.92	0.87	0.9	0	0	0	0.28019934913416494
HsCD00642128	ADPGK	0.681	0.0433345	1.1	1.01	1.03	0	0	0	0.28019934913416494
HsCD00732995	TFIP11	0.681	0.0433345	1.2	1.1	1.15	0	0	0	0.28019934913416494
HsCD00630899	OR5L1	0.677	0.0468169	1.05	1	0.98	0	0	0	0.2835087870579535
HsCD00733334	ZNF572	0.677	0.0468306	1.24	1	1.22	1	0	0	0.2835087870579535
HsCD00077039	NALP12	0.677	0.0468306	1.07	1	0.96	0	0	0	0.2835087870579535
HsCD00732964	GALNT15	0.677	0.0468306	1.04	0.96	1	0	0	0	0.2835087870579535
HsCD00629781	SMIM11	0.677	0.0468306	1.04	0.97	0.94	0	0	0	0.2835087870579535
HsCD00730758	PDIA3	0.677	0.0468306	1.13	1.04	1.03	0	0	0	0.2835087870579535
HsCD00356584	NPTXR	0.677	0.0468306	1.01	0.96	1.01	0	0	0	0.2835087870579535
HsCD00732085	ANGPTL3	0.677	0.0468306	0.98	0.92	1.09	0	0	1	0.2835087870579535
HsCD00640771	GRAMD1B	0.677	0.0468306	0.95	0.97	1.38	0	1	2	0.2835087870579535
HsCD00834737	OBP2A	0.677	0.0468306	1.15	1.07	1.08	0	0	0	0.2835087870579535
HsCD00730810	GJA5	0.677	0.0468306	1.09	1.04	1.08	0	0	0	0.2835087870579535
HsCD00846728	XCL2	0.677	0.0468306	0.99	0.92	0.91	0	0	0	0.2835087870579535
HsCD00640478	KLHL11	0.677	0.0468306	1.06	0.95	1.04	0	0	0	0.2835087870579535
HsCD00732781	C11orf73	0.673	0.0505352	1.07	1.01	1.04	0	0	0	0.29309186787030583
HsCD00834532	SLC5A10	0.673	0.0505494	1.09	1.03	1.05	0	0	0	0.29309186787030583
HsCD00734372	HYLS1	0.673	0.0505494	1.13	1.03	1.25	0	0	1	0.29309186787030583
HsCD00784638	GMNC	0.673	0.0505494	1.12	1.05	1.28	0	0	1	0.29309186787030583
HsCD00641427	NLRP10	0.673	0.0505494	1.05	0.99	0.96	0	0	0	0.29309186787030583
HsCD00630468	PIP4K2C	0.673	0.0505494	1.01	0.94	0.93	0	0	0	0.29309186787030583
HsCD00734638	PLEKHG7	0.673	0.0505494	0.99	0.95	0.99	0	0	0	0.29309186787030583
HsCD00730877	XAB2	0.673	0.0505494	1.02	1	0.97	0	1	0	0.29309186787030583
HsCD00734640	GPR137B	0.673	0.0505494	1	0.95	0.98	0	0	0	0.29309186787030583
HsCD00630153	GTPBP10	0.671	0.0524806	1.08	1.01	1	0	0	0	0.3018264466526297
HsCD00733016	HYAL3	0.669	0.054485	1.05	1.07	1.01	0	1	0	0.3018264466526297
HsCD00784917	MEX3D	0.669	0.054499836116223825	1.15	1.14	1.07	0	1	1	0.3018264466526297
HsCD00641998	EVA1B	0.669	0.054499836116223825	1.07	1.02	0.99	0	0	0	0.3018264466526297
HsCD00846395	SH3D21	0.669	0.054499836116223825	1.87	1.32	1.07	3	2	0	0.3018264466526297
HsCD00641726	THTPA	0.669	0.054499836116223825	0.99	0.95	0.98	0	0	0	0.3018264466526297
HsCD00631177	OR1E2	0.669	0.054499836116223825	0.97	0.93	0.96	0	0	0	0.3018264466526297
HsCD00631054	DFFB	0.669	0.054499836116223825	0.98	0.99	0.91	0	1	0	0.3018264466526297
HsCD00629923	GLT8D1	0.669	0.054499836116223825	0.97	0.91	0.94	0	0	0	0.3018264466526297
HsCD00730794	GFI1	0.669	0.054499836116223825	1.05	0.98	0.98	0	0	0	0.3018264466526297
HsCD00831199	TCF15	0.667	0.0565495	1.01	0.97	1	0	0	0	0.31177979839224396
HsCD00831849	TLL2	0.665	0.0586905	1.1	0.95	1.02	1	0	0	0.317907
HsCD00403685	PRKRIR	0.665	0.0586905	1.48	1.03	0.98	1	1	0	0.317907
HsCD00733110	CPEB3	0.665	0.0586905	1.5	1.2	1.25	4	0	1	0.317907
HsCD00303008	ABCC12	0.665	0.0586905	0.97	0.94	0.92	0	0	0	0.317907
HsCD00834951	TMPO	0.662	0.06313	1.55	1.12	2.62	2	1	1	0.3208458623162884
HsCD00734779	PIGZ	0.662	0.06313	1.14	1.09	1.04	0	0	0	0.3208458623162884
HsCD00730947	LAMP1	0.662	0.06313	1	0.95	0.94	0	0	0	0.3208458623162884
HsCD00733631	C1orf210	0.662	0.06313	1.03	0.93	0.94	0	0	0	0.3208458623162884
HsCD00835560	FBXO45	0.662	0.06313	1.5	1.05	0.99	1	0	0	0.3208458623162884
HsCD00831990	SRF	0.662	0.06313	1.11	1.35	1.19	0	1	1	0.3208458623162884
HsCD00834829	POMGNT1	0.662	0.06313	1.12	1.05	1.09	0	0	0	0.3208458623162884
HsCD00733525	TRIM15	0.662	0.06313	1.19	1.1	1.12	0	0	0	0.3208458623162884
HsCD00835232	ZNF354C	0.662	0.06313	1	0.92	1.01	0	0	0	0.3208458623162884
HsCD00831901	FKBP1A	0.662	0.06313	0.96	0.87	1.34	0	0	1	0.3208458623162884
HsCD00863716	ZMYND15	0.662	0.06313	1.07	0.96	1.02	0	0	0	0.3208458623162884
HsCD00784883	SIRPB2	0.662	0.06313	1.06	0.99	0.99	0	0	0	0.3208458623162884
HsCD00642098	43163	0.662	0.06313	1.42	1.03	1.16	1	0	1	0.3208458623162884
HsCD00077249	RGS19	0.662	0.06313	0.98	0.91	1.74	0	0	1	0.3208458623162884
HsCD00732814	EFEMP1	0.662	0.06313	1.1	1.09	1.13	0	1	0	0.3208458623162884
HsCD00079204	ARHGEF1	0.66	0.0654296	1.14	1.05	1.13	0	0	0	0.32721106875650224
HsCD00834779	THSD7A	0.658	0.0678104	1.12	1.05	1.12	0	0	1	0.32721106875650224
HsCD00620972	LGI1	0.658	0.0678267	1.06	0.99	0.99	0	0	0	0.32721106875650224
HsCD00641197	BCAR1	0.658	0.0678267	1.61	1.25	1.3	3	2	1	0.32721106875650224
HsCD00732137	CDK5RAP3	0.658	0.0678267	1.1	1.05	0.91	0	0	0	0.32721106875650224
HsCD00732359	BCL2	0.658	0.0678267	1.11	0.97	1.02	1	0	0	0.32721106875650224
HsCD00784623	PRB4	0.658	0.0678267	1.09	1.21	1.35	0	1	1	0.32721106875650224
HsCD00357678	PTAFR	0.658	0.0678267	1.08	0.96	1	0	0	0	0.32721106875650224
HsCD00404317	OMA1	0.658	0.0678267	1.05	1	1.06	0	0	0	0.32721106875650224
HsCD00732459	ERCC3	0.658	0.0678267	1.56	0.97	1.03	1	0	0	0.32721106875650224
HsCD00865111	SLC34A3	0.658	0.0678267	0.96	0.92	1.04	0	0	0	0.32721106875650224
HsCD00620865	CITED2	0.658	0.0678267	1.1	1.04	1.04	0	0	0	0.32721106875650224
HsCD00733782	TOR3A	0.658	0.0678267	0.98	0.9	0.87	0	0	0	0.32721106875650224
HsCD00640283	TMEM223	0.656	0.0702576	1.04	1.01	1.01	0	0	0	0.3341795877950769
HsCD00846939	WBP2	0.654	0.0727216	1.03	0.98	1	0	0	0	0.3341795877950769
HsCD00835272	CYP2F1	0.654	0.0727721	0.98	0.9	0.92	0	0	0	0.3341795877950769
HsCD00731103	SRGN	0.654	0.0727889	1.42	1	1.03	1	0	0	0.3341795877950769
HsCD00076871	KHDRBS3	0.654	0.0727889	1	0.97	0.98	0	0	0	0.3341795877950769
HsCD00734376	ARMCX6	0.654	0.0727889	1	0.98	1.01	0	0	0	0.3341795877950769
HsCD00640503	TMIGD1	0.654	0.0727889	1.02	0.97	1.03	0	0	0	0.3341795877950769
HsCD00301248	HIRA	0.654	0.0727889	1.11	1.01	0.98	0	0	0	0.3341795877950769
HsCD00867616	OR10P1	0.654	0.0727889	0.96	0.93	0.97	0	0	0	0.3341795877950769
HsCD00863330	C5orf52	0.654	0.0727889	1.06	0.96	0.97	0	0	0	0.3341795877950769
HsCD00357814	WBSCR28	0.654	0.0727889	1.02	0.99	1	0	0	0	0.3341795877950769
HsCD00858121	STRN	0.654	0.0727889	1.02	0.95	1.06	0	0	0	0.3341795877950769
HsCD00863943	NBEAL2	0.654	0.0727889	0.96	0.9	0.93	0	0	0	0.3341795877950769
HsCD00641940	PTCHD3	0.65	0.0780244	1.27	1.01	1.15	1	0	1	0.34661910889618525
HsCD00835282	AMER2	0.65	0.0780244	1.66	1.25	1.16	4	2	0	0.34661910889618525
HsCD00302770	PROL1	0.65	0.0780244	0.89	0.86	1.15	0	0	1	0.34661910889618525
HsCD00730592	KCNE1	0.65	0.0780244	1.12	1.06	1.13	0	0	0	0.34661910889618525
HsCD00629888	MARVELD2	0.65	0.0780244	1.11	1.04	1.12	0	0	0	0.34661910889618525
HsCD00846961	TBP	0.65	0.0780244	1.24	1.16	1.69	0	1	2	0.34661910889618525
HsCD00733857	AZU1	0.65	0.0780244	1.03	0.98	0.99	0	0	0	0.34661910889618525
HsCD00403421	FLT3LG	0.65	0.0780244	1.04	0.97	0.95	0	0	0	0.34661910889618525
HsCD00640267	PTPRCAP	0.65	0.0780244	1	0.94	0.98	0	0	0	0.34661910889618525
HsCD00404412	C3orf39	0.646	0.0834698	1.02	0.98	0.97	0	0	0	0.35454563545180895
HsCD00831207	ZNF445	0.646	0.0835407	1.4	1.25	1.26	1	0	0	0.35454563545180895
HsCD00632790	RAB22A	0.646	0.0835407	1.12	1.41	2.64	0	1	1	0.35454563545180895
HsCD00404658	COLEC12	0.646	0.0835407	1	0.97	1.29	0	0	1	0.35454563545180895
HsCD00846317	TELO2	0.646	0.0835407	0.99	0.95	0.99	0	0	0	0.35454563545180895
HsCD00732413	KCNA3	0.646	0.0835407	1.1	1.01	1.03	0	0	0	0.35454563545180895
HsCD00835459	LCE3B	0.646	0.0835407	0.93	0.89	0.94	0	0	0	0.35454563545180895
HsCD00403912	KLHL36	0.646	0.0835407	1.09	1	0.98	0	0	0	0.35454563545180895
HsCD00863902	MED26	0.646	0.0835407	1.6	1.03	1.12	2	0	0	0.35454563545180895
HsCD00846740	SCAMP5	0.646	0.0835407	1.1	1.04	1.02	0	0	0	0.35454563545180895
HsCD00734347	SYNDIG1	0.646	0.0835407	1.13	1.04	1.06	0	0	0	0.35454563545180895
HsCD00674462	OR5AU1	0.646	0.0835407	1.02	0.95	0.99	0	0	0	0.35454563545180895
HsCD00859076	HDAC5	0.646	0.0835407	1.69	1.06	1.25	3	0	0	0.35454563545180895
HsCD00630850	POLE4	0.644	0.0863885	2.48	1.09	1.04	1	1	0	0.365376
HsCD00735084	PDLIM1	0.642	0.0893451	1.14	0.95	1.03	1	0	0	0.37151913659759667
HsCD00730935	HBA2	0.642	0.0893451	1.57	1.54	1.07	1	1	0	0.37151913659759667
HsCD00835632	KIF4A	0.642	0.0893451	1.38	1.19	1.44	1	1	1	0.37151913659759667
HsCD00835177	ELK4	0.642	0.0893451	1.59	1.09	1.12	1	1	1	0.37151913659759667
HsCD00620186	PLCXD1	0.642	0.0893451	1.03	0.99	0.97	0	0	0	0.37151913659759667
HsCD00732167	VPS25	0.64	0.0923391	1.03	0.99	1.04	0	0	0	0.3826803968825199
HsCD00733040	TMEFF1	0.638	0.0953701	0.94	0.93	0.98	0	0	0	0.3827067135303513
HsCD00865039	RUFY3	0.638	0.0954257	0.98	0.91	0.94	0	0	0	0.3827067135303513
HsCD00859241	NFYC	0.638	0.0954443	1.22	0.95	0.89	1	0	0	0.3827067135303513
HsCD00674488	TGFB2	0.638	0.0954443	1.03	1	1.11	0	0	0	0.3827067135303513
HsCD00731557	ZNF184	0.638	0.0954443	1.5	1.3	1.32	1	1	0	0.3827067135303513
HsCD00733281	TGM1	0.638	0.0954443	1.65	1.1	1.19	1	0	0	0.3827067135303513
HsCD00630788	C9	0.638	0.0954443	0.99	0.96	0.96	0	0	0	0.3827067135303513
HsCD00733689	RASSF8	0.638	0.0954443	1.28	1.14	1.32	1	1	1	0.3827067135303513
HsCD00733764	GOLT1B	0.638	0.0954443	0.97	0.92	0.91	0	0	0	0.3827067135303513
HsCD00641762	SNTB2	0.638	0.0954443	1.03	0.99	1.05	0	0	0	0.3827067135303513
HsCD00630314	CUEDC1	0.637	0.0985877	1.1	1.02	1.08	0	0	0	0.3882036669987838
HsCD00867960	CLIP3	0.635	0.1018445247834866	1.08	0.89	0.94	1	0	0	0.3882036669987838
HsCD00734661	DDX11	0.635	0.1018445247834866	0.99	0.94	0.94	0	0	0	0.3882036669987838
HsCD00784904	EFCC1	0.635	0.1018445247834866	1.09	1.03	1.06	0	0	0	0.3882036669987838
HsCD00630895	OR1D2	0.635	0.1018445247834866	1.11	1.05	1.12	0	0	0	0.3882036669987838
HsCD00831840	AADAC	0.635	0.1018445247834866	0.95	0.91	0.94	0	0	0	0.3882036669987838
HsCD00674544	RBMS3	0.635	0.1018445247834866	1.01	0.97	1.05	0	0	0	0.3882036669987838
HsCD00784793	PHF12	0.635	0.1018445247834866	1.11	1.04	1.04	0	0	0	0.3882036669987838
HsCD00357252	NAT15	0.635	0.1018445247834866	1	0.95	0.96	0	0	0	0.3882036669987838
HsCD00404435	ZBTB22	0.635	0.1018445247834866	1.45	1.27	1.27	1	1	1	0.3882036669987838
HsCD00832098	SIK2	0.635	0.1018445247834866	1.05	1.84	1.41	0	2	1	0.3882036669987838
HsCD00835458	NKD2	0.635	0.1018445247834866	1.18	0.99	1.52	1	0	1	0.3882036669987838
HsCD00630269	PLEKHO2	0.635	0.1018445247834866	1.08	1.26	1.07	0	1	0	0.3882036669987838
HsCD00732966	OLFM2	0.635	0.1018445247834866	1.03	0.97	0.92	0	0	0	0.3882036669987838
HsCD00077090	ARMCX2	0.635	0.1018445247834866	1.06	0.97	1.59	0	0	1	0.3882036669987838
HsCD00835650	RFFL	0.635	0.1018445247834866	0.95	0.89	0.92	0	0	0	0.3882036669987838
HsCD00867602	VCY1B	0.633	0.10514032514410404	1.03	0.97	1.18	0	0	1	0.39084912370155384
HsCD00630903	OR4D10	0.631	0.1085324093444513	1.09	1.03	1.11	0	0	0	0.39084912370155384
HsCD00784687	PTAR1	0.631	0.1085324093444513	1.03	0.99	1.02	0	0	0	0.39084912370155384
HsCD00734663	ZCCHC9	0.631	0.10855161897136273	1.08	1.03	0.95	0	0	0	0.39084912370155384
HsCD00630029	AMBN	0.631	0.10855161897136273	1.01	0.99	1.96	0	0	2	0.39084912370155384
HsCD00865957	ZNF518A	0.631	0.10855161897136273	1.4	1.01	1.06	1	0	0	0.39084912370155384
HsCD00733958	TM4SF18	0.631	0.10855161897136273	1.03	0.98	1	0	0	0	0.39084912370155384
HsCD00640190	PADI3	0.631	0.10855161897136273	1.03	0.98	1	0	0	0	0.39084912370155384
HsCD00732468	IFITM1	0.631	0.10855161897136273	0.97	0.91	0.93	0	0	0	0.39084912370155384
HsCD00630677	YES1	0.631	0.10855161897136273	1.07	1.03	1	0	0	0	0.39084912370155384
HsCD00078143	IFNGR2	0.631	0.10855161897136273	1	0.94	0.92	0	0	0	0.39084912370155384
HsCD00302622	CHRDL2	0.631	0.10855161897136273	1.11	1.04	1.05	0	0	0	0.39084912370155384
HsCD00832643	SLC23A1	0.631	0.10855161897136273	0.95	0.92	0.92	0	0	0	0.39084912370155384
HsCD00603860	SLC22A15	0.631	0.10855161897136273	1	0.93	0.97	0	0	0	0.39084912370155384
HsCD00733600	CAAP1	0.631	0.10855161897136273	1.16	0.96	0.96	1	0	0	0.39084912370155384
HsCD00863693	FAM178B	0.631	0.10855161897136273	0.95	0.91	1.11	0	0	0	0.39084912370155384
HsCD00357683	PRKCB	0.631	0.10855161897136273	1.06	1.03	1.05	0	0	0	0.39084912370155384
HsCD00867564	FBXO38	0.631	0.10855161897136273	1.03	1	1.01	0	0	0	0.39084912370155384
HsCD00866149	USHBP1	0.631	0.10855161897136273	1.37	1.12	1.24	2	0	1	0.39084912370155384
HsCD00865158	PACS2	0.627	0.11555123424597669	0.96	0.93	1.06	0	0	0	0.40433383727958494
HsCD00639445	FCER1G	0.627	0.11557072433983279	1	0.97	0.97	0	0	0	0.40433383727958494
HsCD00639526	SAMD1	0.627	0.11557072433983279	1.02	0.99	0.99	0	0	0	0.40433383727958494
HsCD00835352	RBM20	0.627	0.11557072433983279	1.24	1.22	1.31	1	1	1	0.40433383727958494
HsCD00835355	TRAPPC9	0.627	0.11557072433983279	0.96	0.94	0.94	0	0	0	0.40433383727958494
HsCD00846554	ARHGEF10L	0.627	0.11557072433983279	1.1	2.3	1.94	1	4	1	0.40433383727958494
HsCD00784691	IER5L	0.627	0.11557072433983279	1.06	1.02	1	0	0	0	0.40433383727958494
HsCD00620811	DNMT3A	0.627	0.11557072433983279	1.61	1.09	1.03	1	0	0	0.40433383727958494
HsCD00403670	AMPD3	0.627	0.11557072433983279	1.01	0.96	1.09	0	0	0	0.40433383727958494
HsCD00832201	PPP1R10	0.627	0.11557072433983279	1.2	1.14	1.69	0	0	1	0.40433383727958494
HsCD00630106	MB21D2	0.625	0.11917911419286875	1.12	1.63	1.15	0	1	0	0.41359507922154987
HsCD00734352	SPSB1	0.625	0.11917911419286875	1.02	0.95	0.95	0	0	0	0.41359507922154987
HsCD00077067	SLC23A3	0.623	0.12282745908090159	0.99	0.94	0.95	0	0	0	0.41359507922154987
HsCD00733557	LYPD3	0.623	0.12290639196300307	1.02	0.98	1.06	0	0	1	0.41359507922154987
HsCD00630109	ALDH8A1	0.623	0.12290639196300307	2.5	0.97	0.96	1	0	0	0.41359507922154987
HsCD00640100	GALNT16	0.623	0.12290639196300307	0.99	0.93	0.91	0	0	0	0.41359507922154987
HsCD00730813	DRD2	0.623	0.12290639196300307	1.07	0.99	0.99	0	0	0	0.41359507922154987
HsCD00835860	NBPF8	0.623	0.12290639196300307	1.22	1.12	1.02	1	1	0	0.41359507922154987
HsCD00730864	COX4I1	0.623	0.12290639196300307	0.98	0.93	0.92	0	0	0	0.41359507922154987
HsCD00734561	TTK	0.623	0.12290639196300307	1.26	1.29	1.06	1	2	0	0.41359507922154987
HsCD00847066	TXLNA	0.623	0.12290639196300307	1.1	1.1	1.06	0	1	0	0.41359507922154987
HsCD00836004	CDCA2	0.623	0.12290639196300307	1.1	0.97	0.92	1	0	0	0.41359507922154987
HsCD00835854	CLNK	0.623	0.12290639196300307	1.15	1.04	1.12	0	0	0	0.41359507922154987
HsCD00835016	COL16A1	0.623	0.12290639196300307	1.07	1.21	1.12	0	1	0	0.41359507922154987
HsCD00733149	ZNF623	0.619	0.13056250003874575	1.02	1	0.94	0	0	0	0.4265732474810873
HsCD00859094	DMPK	0.619	0.13056250003874575	1.08	1.04	1.16	0	1	1	0.4265732474810873
HsCD00641749	ALG11	0.619	0.13056250003874575	1.05	1	1.01	0	0	0	0.4265732474810873
HsCD00867155	LOC101927322	0.619	0.13056250003874575	1.02	1.01	0.99	0	1	0	0.4265732474810873
HsCD00730235	HAVCR1	0.619	0.13056250003874575	1.04	0.99	0.98	0	0	0	0.4265732474810873
HsCD00732766	RELT	0.619	0.13056250003874575	1.1	1.04	1.1	0	0	0	0.4265732474810873
HsCD00733468	HCCS	0.619	0.13056250003874575	1.23	0.99	1.03	1	0	0	0.4265732474810873
HsCD00846486	LNX1	0.619	0.13056250003874575	1.27	1.02	1.03	1	0	0	0.4265732474810873
HsCD00630410	FAM174A	0.619	0.13056250003874575	0.98	0.94	0.94	0	0	0	0.4265732474810873
HsCD00732665	NACC2	0.619	0.13056250003874575	1.14	1.1	0.97	1	2	0	0.4265732474810873
HsCD00835517	USP25	0.619	0.13056250003874575	1.13	1.03	1.13	0	0	0	0.4265732474810873
HsCD00867594	LBHD2	0.615	0.13854220790250527	1.03	0.94	0.93	0	0	0	0.43426301208018786
HsCD00734714	ZNF43	0.615	0.13854220790250527	1.04	1	0.99	0	0	0	0.43426301208018786
HsCD00730693	PHKG2	0.615	0.13854220790250527	1.08	1.02	0.99	0	0	0	0.43426301208018786
HsCD00730100	PSMA7	0.615	0.13854220790250527	1.08	1.02	1.05	0	0	0	0.43426301208018786
HsCD00402843	PDLIM5	0.615	0.13854220790250527	1.08	0.98	1.42	0	0	1	0.43426301208018786
HsCD00674755	B4GALT6	0.615	0.13854220790250527	1.2	1.21	0.98	0	1	0	0.43426301208018786
HsCD00734099	CHGA	0.615	0.13854220790250527	1	0.97	1.01	0	0	0	0.43426301208018786
HsCD00784848	ZSCAN32	0.615	0.13854220790250527	1.1	1.12	1.05	0	1	0	0.43426301208018786
HsCD00641211	PDCD1LG2	0.615	0.13854220790250527	1.12	1.11	0.94	0	0	0	0.43426301208018786
HsCD00733879	SUSD6	0.615	0.13854220790250527	1.09	1.05	0.99	0	0	0	0.43426301208018786
HsCD00402844	SFXN1	0.615	0.13854220790250527	1.14	1.09	1.85	0	0	1	0.43426301208018786
HsCD00077051	BANK1	0.615	0.13854220790250527	1.97	2.4	1.08	4	5	0	0.43426301208018786
HsCD00641521	TRPC7	0.615	0.13854220790250527	1.06	1.01	1.11	0	0	1	0.43426301208018786
HsCD00076731	GOSR2	0.615	0.13854220790250527	1.22	1.13	1.17	0	0	0	0.43426301208018786
HsCD00831258	NGRN	0.615	0.13854220790250527	1.24	1.04	1.11	1	0	0	0.43426301208018786
HsCD00641874	FBXO16	0.615	0.13854220790250527	1.26	0.97	1	1	0	0	0.43426301208018786
HsCD00403411	TRIM49	0.613	0.14245277897885245	1.07	1.01	0.99	0	0	0	0.44483098372539687
HsCD00640196	GGT7	0.613	0.14263406441721227	1.03	0.99	0.97	0	0	0	0.44483098372539687
HsCD00834791	ADCY6	0.612	0.14684791201666642	1.06	1.01	1.03	0	0	0	0.4466925402477414
HsCD00832690	FBXO32	0.612	0.14684791201666642	1.02	0.98	0.97	0	0	0	0.4466925402477414
HsCD00078703	ST7	0.612	0.14684791201666642	1.03	0.97	0.94	0	0	0	0.4466925402477414
HsCD00835529	BRMS1	0.612	0.14684791201666642	1.4	0.99	1.01	1	0	0	0.4466925402477414
HsCD00846365	ZNF506	0.612	0.14684791201666642	0.96	0.95	1.16	0	0	0	0.4466925402477414
HsCD00863920	SH3GL3	0.612	0.14684791201666642	1.08	0.95	1.06	1	0	0	0.4466925402477414
HsCD00076559	IL17BR	0.612	0.14684791201666642	0.97	0.94	0.97	0	0	0	0.4466925402477414
HsCD00831804	CREB5	0.612	0.14684791201666642	1.28	1.11	1.57	1	0	3	0.4466925402477414
HsCD00403948	C13orf30	0.612	0.14684791201666642	1.07	1.01	1.02	0	0	0	0.4466925402477414
HsCD00730789	OGN	0.612	0.14684791201666642	1.28	1.12	1.04	2	1	0	0.4466925402477414
HsCD00868050	MICALCL	0.61	0.15110334288974397	2.09	1.3	2.53	4	2	2	0.45394630577158446
HsCD00403910	GML	0.608	0.1554609880258077	0.96	0.93	0.94	0	0	0	0.45394630577158446
HsCD00356449	TAPBP	0.608	0.1554609880258077	1.03	0.97	0.94	0	0	0	0.45394630577158446
HsCD00731495	SNAPC2	0.608	0.15548120432500423	1.37	1.1	0.98	2	1	0	0.45394630577158446
HsCD00846320	TRIM71	0.608	0.15548120432500423	1.06	0.99	1.02	0	0	0	0.45394630577158446
HsCD00867909	C15orf41	0.608	0.15548120432500423	0.95	0.93	1.16	0	0	1	0.45394630577158446
HsCD00866164	DISP3	0.608	0.15548120432500423	1.01	0.97	0.95	0	0	0	0.45394630577158446
HsCD00835982	HDAC9	0.608	0.15548120432500423	1.11	1.06	1.47	1	0	2	0.45394630577158446
HsCD00731056	HGS	0.608	0.15548120432500423	1.1	1.07	1.09	0	0	0	0.45394630577158446
HsCD00631175	DEGS2	0.608	0.15548120432500423	1.01	0.97	1.04	0	0	0	0.45394630577158446
HsCD00784705	PRAMEF2	0.608	0.15548120432500423	1.05	1	1.02	0	0	0	0.45394630577158446
HsCD00640832	SPAG4	0.608	0.15548120432500423	1.05	0.99	1	0	0	0	0.45394630577158446
HsCD00835777	DUSP7	0.608	0.15548120432500423	1.44	1.01	1	1	0	0	0.45394630577158446
HsCD00835117	TLE6	0.608	0.15548120432500423	1.16	1.01	1.2	1	0	0	0.45394630577158446
HsCD00674555	IFITM5	0.608	0.15548120432500423	1.01	0.96	0.96	0	0	0	0.45394630577158446
HsCD00630893	OR6B2	0.608	0.15548120432500423	0.95	0.89	0.88	0	0	0	0.45394630577158446
HsCD00784695	ZSCAN1	0.608	0.15548120432500423	1.61	1.56	1.06	1	2	0	0.45394630577158446
HsCD00620860	CSF2RB	0.604	0.1644226248739719	1.03	0.95	1.07	0	0	1	0.46156113454047837
HsCD00831996	PDX1	0.604	0.1644226248739719	1.1	1.35	1.18	0	1	0	0.46156113454047837
HsCD00859764	EIF4G1	0.604	0.16444283335855098	1.43	1.23	1.35	1	0	0	0.46156113454047837
HsCD00732476	JUN	0.604	0.16444283335855098	1.17	1.15	0.94	0	1	0	0.46156113454047837
HsCD00784981	NAIF1	0.604	0.16444283335855098	1.15	2.29	1.01	0	3	0	0.46156113454047837
HsCD00859697	INSR	0.604	0.16444283335855098	0.96	0.91	0.91	0	0	0	0.46156113454047837
HsCD00404956	REEP4	0.604	0.16444283335855098	0.98	0.96	0.99	0	0	0	0.46156113454047837
HsCD00732385	DKK1	0.604	0.16444283335855098	1.04	0.99	0.99	0	0	0	0.46156113454047837
HsCD00831387	ENY2	0.604	0.16444283335855098	1.03	1	1.16	0	0	1	0.46156113454047837
HsCD00641177	PLEKHM3	0.604	0.16444283335855098	1.37	1.04	1.03	3	0	0	0.46156113454047837
HsCD00357848	TMEM45B	0.604	0.16444283335855098	1.03	1	1.04	0	0	0	0.46156113454047837
HsCD00866570	CXorf49	0.604	0.16444283335855098	1.06	1.06	1.25	0	1	1	0.46156113454047837
HsCD00834972	PCDHGA12	0.604	0.16444283335855098	1.07	1.02	0.99	0	0	0	0.46156113454047837
HsCD00868028	SRRM4	0.604	0.16444283335855098	0.99	1.02	0.99	0	0	0	0.46156113454047837
HsCD00630298	DCAF4L2	0.604	0.16444283335855098	0.98	0.94	0.92	0	0	0	0.46156113454047837
HsCD00865947	JCAD	0.604	0.16444283335855098	1.01	1.01	1.1	0	0	0	0.46156113454047837
HsCD00640998	RBPJL	0.604	0.16444283335855098	1.16	0.93	0.95	1	0	0	0.46156113454047837
HsCD00846392	TICAM1	0.602	0.16902658492706601	1.23	1.13	1	1	1	0	0.47052597711211114
HsCD00403531	CTAGE1	0.602	0.16902658492706601	1.26	1.25	1.63	0	1	2	0.47052597711211114
HsCD00865157	TBC1D17	0.6	0.17373266847216412	0.94	0.9	0.92	0	0	0	0.47052597711211114
HsCD00733708	TMEM17	0.6	0.17373266847216412	0.97	0.94	0.92	0	0	0	0.47052597711211114
HsCD00640328	AK2	0.6	0.17373266847216412	1.05	0.99	1.08	0	0	0	0.47052597711211114
HsCD00674589	FOXD4	0.6	0.17373266847216412	0.97	0.93	0.88	0	0	0	0.47052597711211114
HsCD00834938	ST6GALNAC1	0.6	0.17373266847216412	1.33	1.22	1.09	1	2	0	0.47052597711211114
HsCD00629802	DIRC1	0.6	0.17373266847216412	1.13	1.03	1.06	1	0	0	0.47052597711211114
HsCD00594982	CTBP1	0.6	0.17373266847216412	1.07	1.02	1.03	0	0	0	0.47052597711211114
HsCD00846652	ANKRD46	0.6	0.17373266847216412	1.2	1.13	1.05	0	0	0	0.47052597711211114
HsCD00641558	TEX261	0.6	0.17373266847216412	1.04	1	0.94	0	0	0	0.47052597711211114
HsCD00674699	P4HTM	0.6	0.17373266847216412	1.08	1.04	0.98	0	0	0	0.47052597711211114
HsCD00730668	STRADB	0.6	0.17373266847216412	1	0.92	0.93	0	0	0	0.47052597711211114
HsCD00846841	PLEKHB2	0.6	0.17373266847216412	1.01	0.99	0.99	0	0	0	0.47052597711211114
HsCD00859082	MAST1	0.6	0.17373266847216412	0.98	0.96	1.09	0	0	1	0.47052597711211114
HsCD00847002	STARD3	0.6	0.17373266847216412	1.1	1.04	1.01	0	0	0	0.47052597711211114
HsCD00730120	ANK1	0.598	0.17848028310140324	0.95	0.92	1.1	0	0	1	0.48232636680576146
HsCD00732756	FKBPL	0.596	0.18334966758006666	2.15	2.97	2.16	2	4	1	0.4828077600455913
HsCD00358001	COMMD1	0.596	0.18334966758006666	1.08	0.94	1.52	1	0	1	0.4828077600455913
HsCD00734443	TRIM68	0.596	0.18334966758006666	1	0.98	0.97	0	0	0	0.4828077600455913
HsCD00357038	GOLPH3L	0.596	0.18334966758006666	1.11	1.04	1.04	0	0	0	0.4828077600455913
HsCD00356365	SFTPB	0.596	0.18334966758006666	0.95	0.92	0.92	0	0	0	0.4828077600455913
HsCD00858032	MZT2B	0.596	0.18334966758006666	1.89	1.2	1.13	1	1	0	0.4828077600455913
HsCD00641394	NIPAL3	0.596	0.18334966758006666	1.04	0.99	1.01	0	0	0	0.4828077600455913
HsCD00403984	SCGB1D4	0.596	0.18334966758006666	1.05	1.01	1.05	0	0	0	0.4828077600455913
HsCD00863905	DHX34	0.596	0.18334966758006666	0.99	0.93	1.08	0	0	0	0.4828077600455913
HsCD00834955	ANO7	0.596	0.18334966758006666	1.01	1.02	0.94	0	0	0	0.4828077600455913
HsCD00859507	ENAH	0.596	0.18334966758006666	1.09	1.07	0.98	0	1	0	0.4828077600455913
HsCD00629823	ABTB1	0.596	0.18334966758006666	1.03	1.01	0.99	0	0	0	0.4828077600455913
HsCD00731455	GPR135	0.594	0.18824038873959903	1.04	0.99	0.99	0	0	0	0.4946316597732017
HsCD00404036	PVRL1	0.592	0.19327200722395493	0.97	0.94	0.94	0	0	0	0.4952602348514373
HsCD00730268	SNRPN	0.592	0.19327200722395493	1.12	1.04	1.09	0	0	0	0.4952602348514373
HsCD00831948	KDM4A	0.592	0.19327200722395493	1.01	0.92	0.93	0	0	0	0.4952602348514373
HsCD00729985	DDX23	0.592	0.19329184874363786	2.62	1.02	1.03	1	0	0	0.4952602348514373
HsCD00784834	ARHGAP25	0.592	0.19329184874363786	1.13	1.71	0.95	0	2	0	0.4952602348514373
HsCD00832080	PRDM8	0.592	0.19329184874363786	2.09	1.24	2.42	2	2	1	0.4952602348514373
HsCD00846311	HCFC2	0.592	0.19329184874363786	1.08	0.99	0.99	1	0	0	0.4952602348514373
HsCD00834583	AGRN	0.592	0.19329184874363786	1	0.96	1.04	0	0	0	0.4952602348514373
HsCD00863908	TBC1D9B	0.592	0.19329184874363786	1.03	0.98	1.02	0	0	0	0.4952602348514373
HsCD00733653	PNMA2	0.592	0.19329184874363786	0.97	0.94	0.95	0	0	0	0.4952602348514373
HsCD00404961	LACE1	0.592	0.19329184874363786	1.1	1.06	1.08	0	0	0	0.4952602348514373
HsCD00865069	C19orf84	0.592	0.19329184874363786	1.19	0.99	1.01	1	0	0	0.4952602348514373
HsCD00835161	NKX2-6	0.59	0.19836427193226158	0.97	0.98	0.95	0	1	0	0.5068386863770658
HsCD00835948	PLPP1	0.588	0.2035366662133804	0.98	0.96	0.98	0	0	0	0.5068386863770658
HsCD00834741	CRLS1	0.588	0.2035366662133804	1.15	1.09	1.07	0	0	0	0.5068386863770658
HsCD00846524	MAN2C1	0.588	0.20355626594576892	0.98	0.95	0.96	0	0	0	0.5068386863770658
HsCD00076690	LCP2	0.588	0.20355626594576892	1.11	1.06	1.26	0	0	1	0.5068386863770658
HsCD00784672	TOR4A	0.588	0.20355626594576892	0.96	0.94	1.04	0	0	0	0.5068386863770658
HsCD00831604	ARVCF	0.588	0.20355626594576892	0.99	0.97	1.09	0	0	0	0.5068386863770658
HsCD00734332	MGME1	0.588	0.20355626594576892	1.07	1.04	1.02	0	0	0	0.5068386863770658
HsCD00835210	HDAC4	0.588	0.20355626594576892	1.45	1.11	1.09	1	0	0	0.5068386863770658
HsCD00300087	OTEX	0.588	0.20355626594576892	1.19	1.01	1.06	1	0	0	0.5068386863770658
HsCD00831215	DENND6B	0.588	0.20355626594576892	0.95	0.92	0.9	0	0	0	0.5068386863770658
HsCD00641678	TBC1D22B	0.588	0.20355626594576892	1.43	1.38	3.74	2	2	2	0.5068386863770658
HsCD00674508	PLD5	0.588	0.20355626594576892	1.14	1.09	1.05	1	1	0	0.5068386863770658
HsCD00404886	C20orf20	0.588	0.20355626594576892	1.05	0.98	1.24	0	0	1	0.5068386863770658
HsCD00835636	IL16	0.587	0.208789	1.01	0.96	0.99	0	0	0	0.5155197892077479
HsCD00730011	ZYX	0.587	0.208789	1.09	1.04	1.15	0	0	1	0.5155197892077479
HsCD00079209	PDLIM7	0.585	0.21406178066738552	1.09	1.04	1.03	0	0	0	0.5155197892077479
HsCD00356700	ZNF280B	0.585	0.21413898936321835	1.24	1.13	1.03	1	0	0	0.5155197892077479
HsCD00640960	OLFML2B	0.585	0.21413898936321835	1.12	0.95	0.96	1	0	0	0.5155197892077479
HsCD00834921	ST3GAL6	0.585	0.21413898936321835	1.07	0.98	1.01	0	0	0	0.5155197892077479
HsCD00732206	MAGT1	0.585	0.21413898936321835	0.99	0.96	0.94	0	0	0	0.5155197892077479
HsCD00733189	WBP5	0.585	0.21413898936321835	1.6	1.33	2.32	2	2	2	0.5155197892077479
HsCD00847198	ACOT2	0.585	0.21413898936321835	1.08	1.03	1.08	0	1	0	0.5155197892077479
HsCD00831307	CDC42EP5	0.585	0.21413898936321835	1.41	1.31	1.28	2	2	1	0.5155197892077479
HsCD00730369	SIRPD	0.585	0.21413898936321835	1.01	1.04	1.03	0	0	0	0.5155197892077479
HsCD00863805	ZFYVE27	0.585	0.21413898936321835	1.23	2.21	1.02	1	2	0	0.5155197892077479
HsCD00847107	NAB2	0.585	0.21413898936321835	1.61	1.38	1.19	2	1	0	0.5155197892077479
HsCD00863367	ZBBX	0.585	0.21413898936321835	1.3	1.09	1.48	1	0	1	0.5155197892077479
HsCD00640956	PCSK1	0.585	0.21413898936321835	1.02	0.99	0.97	0	0	0	0.5155197892077479
HsCD00865288	FOXD4L3	0.585	0.21413898936321835	1.01	1.02	0.92	0	1	0	0.5155197892077479
HsCD00730987	GTSE1	0.585	0.21413898936321835	1.51	2.06	4.03	3	4	3	0.5155197892077479
HsCD00630092	KCNK5	0.581	0.2250161594100354	1.12	1.1	1.3	0	0	1	0.524374
HsCD00831821	SLC16A10	0.581	0.2250161594100354	1.72	1.81	1.05	1	2	0	0.524374
HsCD00730881	STUB1	0.581	0.22503509042173647	1.02	1.08	0.95	0	1	0	0.524374
HsCD00835054	HS3ST4	0.581	0.22503509042173647	1.27	1.32	1.08	1	2	0	0.524374
HsCD00846350	FRG2B	0.581	0.22503509042173647	1.35	1.15	1.13	1	1	0	0.524374
HsCD00629822	FAM196A	0.581	0.22503509042173647	1.31	1.22	1.18	1	1	0	0.524374
HsCD00863294	PNPLA7	0.581	0.22503509042173647	0.98	0.97	0.96	0	0	0	0.524374
HsCD00630104	PRCC	0.581	0.22503509042173647	1.6	1.16	4.25	2	0	2	0.524374
HsCD00865940	CRAMP1	0.581	0.22503509042173647	1.16	2.67	1.49	1	2	1	0.524374
HsCD00640124	PTCD1	0.581	0.22503509042173647	1.1	0.98	0.99	0	0	0	0.524374
HsCD00732623	VRK2	0.581	0.22503509042173647	1.36	1.14	1.08	1	0	0	0.524374
HsCD00733521	CBARP	0.581	0.22503509042173647	1.08	1.13	2.46	0	2	1	0.524374
HsCD00629468	ASTN2	0.581	0.22503509042173647	1.03	1	1.02	0	0	0	0.524374
HsCD00867946	MAP9	0.581	0.22503509042173647	3.74	2.18	2.14	7	3	1	0.524374
HsCD00630278	GCM1	0.581	0.22503509042173647	1.19	1.16	1.07	0	0	0	0.524374
HsCD00832058	NFATC2	0.581	0.22503509042173647	1.15	1.16	1.23	0	1	1	0.524374
HsCD00835147	CIC	0.581	0.22503509042173647	1.77	1.41	2.81	4	2	4	0.524374
HsCD00641315	CCDC89	0.577	0.23623863188843297	1.34	1.28	2.6	0	0	4	0.538293
HsCD00641654	ACVR2B	0.577	0.23623863188843297	1.05	1.04	1.05	0	0	0	0.538293
HsCD00305326	OR13A1	0.577	0.23623863188843297	1.03	0.98	0.99	0	0	0	0.538293
HsCD00863322	SOWAHD	0.577	0.23623863188843297	1.04	1.03	1.08	0	0	0	0.538293
HsCD00674443	C1orf226	0.577	0.23623863188843297	1.1	1.2	1.48	0	1	1	0.538293
HsCD00734731	ZNRF3	0.577	0.23623863188843297	1.01	0.98	0.98	0	0	0	0.538293
HsCD00785044	ZP3	0.577	0.23623863188843297	1.05	1	0.96	0	0	0	0.538293
HsCD00630333	EGFLAM	0.577	0.23623863188843297	1.13	1.6	1.07	0	1	0	0.538293
HsCD00674465	CCDC183	0.577	0.23623863188843297	1.22	2.01	1.08	1	1	0	0.538293
HsCD00835167	TSC22D3	0.577	0.23623863188843297	1.48	1.29	1.24	2	1	0	0.538293
HsCD00639184	ZMYM5	0.577	0.23623863188843297	1.05	1	0.92	0	0	0	0.538293
HsCD00641928	ZNF138	0.577	0.23623863188843297	1.04	1.05	1.02	0	0	0	0.538293
HsCD00835403	PNPLA1	0.573	0.24772465023772489	0.97	1.04	1.19	0	1	1	0.5512832235664037
HsCD00641573	ANXA2R	0.573	0.24772465023772489	1.03	1.01	1.02	0	0	0	0.5512832235664037
HsCD00640490	MBLAC1	0.573	0.24772465023772489	1.06	1.02	0.96	0	0	0	0.5512832235664037
HsCD00078028	DNAJB5	0.573	0.24774266322214905	0.94	0.93	0.93	0	0	0	0.5512832235664037
HsCD00832054	MTA1	0.573	0.24774266322214905	1.42	1.43	1.32	1	2	1	0.5512832235664037
HsCD00831657	CHRD	0.573	0.24774266322214905	1.16	1.09	1.09	0	0	0	0.5512832235664037
HsCD00863570	OR2T3	0.573	0.24774266322214905	1.02	0.98	1.01	0	0	0	0.5512832235664037
HsCD00732375	WFS1	0.573	0.24774266322214905	1.14	1.1	1.07	0	0	0	0.5512832235664037
HsCD00674534	KDM4C	0.573	0.24774266322214905	1.22	1.17	1.55	0	0	2	0.5512832235664037
HsCD00832617	TDG	0.573	0.24774266322214905	0.97	0.97	1.37	0	0	2	0.5512832235664037
HsCD00831315	KLHDC7B	0.573	0.24774266322214905	1.74	1.74	1.18	1	1	0	0.5512832235664037
HsCD00867951	HCFC1R1	0.573	0.24774266322214905	1.1	1.22	1.01	0	1	0	0.5512832235664037
HsCD00865206	DMAC2	0.573	0.24774266322214905	0.96	0.94	0.94	0	0	0	0.5512832235664037
HsCD00731879	JAM2	0.569	0.2595217605471288	0.94	0.92	0.93	0	0	0	0.5673113953746862
HsCD00733692	COX14	0.569	0.25953922136574714	0.96	0.95	0.93	0	0	0	0.5673113953746862
HsCD00847038	C19orf45	0.569	0.25953922136574714	1.09	1.01	1.05	0	0	0	0.5673113953746862
HsCD00640052	NOL8	0.569	0.25953922136574714	2.2	1.42	1.33	3	2	1	0.5673113953746862
HsCD00674217	CXCL17	0.569	0.25953922136574714	1.05	1.01	0.98	0	0	0	0.5673113953746862
HsCD00640515	IRAK1BP1	0.569	0.25953922136574714	1.16	1.54	1.04	1	2	0	0.5673113953746862
HsCD00859519	DCDC2	0.569	0.25953922136574714	3.96	1.46	1.26	3	2	1	0.5673113953746862
HsCD00641411	MYCBPAP	0.569	0.25953922136574714	2.02	1.73	1.48	2	6	2	0.5673113953746862
HsCD00641219	FAM127C	0.569	0.25953922136574714	0.99	0.96	0.95	0	0	0	0.5673113953746862
HsCD00300125	APLP2	0.569	0.25953922136574714	1.28	1.28	0.96	0	1	0	0.5673113953746862
HsCD00834552	CD22	0.567	0.2655272724145809	0.95	0.91	0.89	0	0	0	0.5783530536719708
HsCD00674711	PDPN	0.567	0.2655272724145809	1.01	0.97	1.04	0	0	0	0.5783530536719708
HsCD00630137	ADPRHL2	0.565	0.2716024897002097	1.05	1.04	0.98	0	0	0	0.5783618643944892
HsCD00846618	TCTEX1D4	0.565	0.27161933712453745	0.98	0.98	1.06	0	0	0	0.5783618643944892
HsCD00734221	WDR37	0.565	0.27161933712453745	1.06	1	1.02	0	0	0	0.5783618643944892
HsCD00831165	NPEPL1	0.565	0.27161933712453745	0.96	0.95	0.98	0	0	0	0.5783618643944892
HsCD00403772	RLN2	0.565	0.27161933712453745	1.08	1.02	0.94	0	0	0	0.5783618643944892
HsCD00835408	FBXO31	0.565	0.27161933712453745	1.13	0.97	1.01	1	0	0	0.5783618643944892
HsCD00835546	TNNT2	0.565	0.27161933712453745	1.32	1.51	2.01	1	4	2	0.5783618643944892
HsCD00404494	TBX22	0.565	0.27161933712453745	1.04	1.02	0.95	0	0	0	0.5783618643944892
HsCD00866505	NBPF6	0.565	0.27161933712453745	1.23	1.31	1.29	1	2	0	0.5783618643944892
HsCD00831606	DHODH	0.565	0.27161933712453745	0.98	0.97	0.95	0	0	0	0.5783618643944892
HsCD00356889	MGST3	0.565	0.27161933712453745	1.08	1.08	1.09	0	0	0	0.5783618643944892
HsCD00865207	OR4E1	0.565	0.27161933712453745	1.01	0.98	1.01	0	0	0	0.5783618643944892
HsCD00863700	KIAA1549L	0.565	0.27161933712453745	1.87	3.23	2.03	2	3	1	0.5783618643944892
HsCD00630852	LIN52	0.563	0.2777296141200043	1.05	0.99	0.93	0	0	0	0.5835386245135255
HsCD00846442	TSPOAP1	0.563	0.2777461358771134	1.44	1.3	1.15	1	1	0	0.5835386245135255
HsCD00733155	EYA4	0.563	0.2777461358771134	1.06	1.09	0.97	0	0	0	0.5835386245135255
HsCD00641768	SCGN	0.563	0.2777461358771134	0.98	0.95	0.96	0	0	0	0.5835386245135255
HsCD00831992	FOXL2	0.562	0.2839568733350097	1.72	1.33	1.06	1	1	0	0.5835386245135255
HsCD00641782	ANO2	0.562	0.2839568733350097	1.05	1.04	1.29	0	0	1	0.5835386245135255
HsCD00356262	TCP10	0.562	0.28397304723289785	1.19	1.07	1.1	1	0	0	0.5835386245135255
HsCD00863400	GAB4	0.562	0.28397304723289785	1.45	1.09	1.07	2	0	0	0.5835386245135255
HsCD00733585	CDC42EP4	0.562	0.28397304723289785	1.83	1.83	1.54	4	4	3	0.5835386245135255
HsCD00620970	CD200	0.562	0.28397304723289785	0.95	0.95	0.91	0	0	0	0.5835386245135255
HsCD00734053	FAM186B	0.562	0.28397304723289785	0.99	0.96	0.97	0	0	0	0.5835386245135255
HsCD00835062	SYBU	0.562	0.28397304723289785	1.29	1.41	1.15	1	4	0	0.5835386245135255
HsCD00835953	ARAP3	0.562	0.28397304723289785	1.07	0.98	1.74	1	0	1	0.5835386245135255
HsCD00835115	HOMEZ	0.562	0.28397304723289785	1.34	1.11	1.17	1	1	0	0.5835386245135255
HsCD00835809	PTPN11	0.562	0.28397304723289785	1.21	1.02	1.09	1	0	0	0.5835386245135255
HsCD00846327	LPIN1	0.562	0.28397304723289785	2.48	1.03	1.04	1	0	0	0.5835386245135255
HsCD00640530	FOXD4L6	0.562	0.28397304723289785	0.95	0.96	0.89	0	1	0	0.5835386245135255
HsCD00734187	FATE1	0.562	0.28397304723289785	1.34	1	1.1	3	0	0	0.5835386245135255
HsCD00835348	DENND1A	0.562	0.28397304723289785	1	1.02	1.01	0	0	0	0.5835386245135255
HsCD00846589	CCDC186	0.562	0.28397304723289785	1.08	1.01	1.19	0	0	0	0.5835386245135255
HsCD00731916	MAT2B	0.562	0.28397304723289785	0.96	0.94	0.99	0	0	0	0.5835386245135255
HsCD00730471	PPHLN1	0.56	0.2902333040720343	1.4	1.16	1.04	1	1	0	0.5936595203016408
HsCD00357255	TMEM33	0.558	0.2965739704765092	0.98	0.96	0.94	0	0	0	0.5936595203016408
HsCD00866172	CCDC38	0.558	0.2965894121668926	0.94	0.91	0.91	0	0	0	0.5936595203016408
HsCD00730853	ABCF2	0.558	0.2965894121668926	1.02	1.01	1	0	0	0	0.5936595203016408
HsCD00630363	FAM71A	0.558	0.2965894121668926	1.06	1.02	1.07	0	0	0	0.5936595203016408
HsCD00404920	LTA4H	0.558	0.2965894121668926	1.06	1.07	1.13	0	1	1	0.5936595203016408
HsCD00859752	PTPN11	0.558	0.2965894121668926	1.37	1.06	1.15	1	0	0	0.5936595203016408
HsCD00629737	SOX12	0.558	0.2965894121668926	1.06	1.47	0.94	0	2	0	0.5936595203016408
HsCD00640890	RAC1	0.558	0.2965894121668926	1.09	1.06	1.42	0	1	2	0.5936595203016408
HsCD00835018	EMCN	0.558	0.2965894121668926	1.95	2.82	6.06	4	6	6	0.5936595203016408
HsCD00834744	PRSS3	0.558	0.2965894121668926	1.05	1.05	1.06	0	0	0	0.5936595203016408
HsCD00834657	CLEC7A	0.558	0.2965894121668926	1.01	0.99	1.03	0	0	0	0.5936595203016408
HsCD00835897	RIMBP2	0.558	0.2965894121668926	1.22	1.19	1.12	1	1	0	0.5936595203016408
HsCD00846447	RB1	0.558	0.2965894121668926	2.09	1.43	2.04	2	1	1	0.5936595203016408
HsCD00734882	FAM20A	0.558	0.2965894121668926	1	0.97	0.91	0	0	0	0.5936595203016408
HsCD00866144	COL28A1	0.558	0.2965894121668926	1.39	1.05	1.05	2	1	0	0.5936595203016408
HsCD00734281	TMEM47	0.554	0.3094418871093165	1.01	0.95	0.99	0	0	0	0.6105093075843134
HsCD00847246	KCNMB2	0.554	0.3094565397148018	1.06	1.04	0.98	0	0	0	0.6105093075843134
HsCD00641457	CGN	0.554	0.3094565397148018	1.17	1.05	1.46	0	0	1	0.6105093075843134
HsCD00857944	MMP20	0.554	0.3094565397148018	0.97	0.94	0.95	0	0	0	0.6105093075843134
HsCD00630262	BHLHA15	0.554	0.3094565397148018	1.04	1.05	0.96	0	1	0	0.6105093075843134
HsCD00834558	QSOX2	0.554	0.3094565397148018	1.22	1.17	1.28	0	0	0	0.6105093075843134
HsCD00734866	CCDC121	0.554	0.3094565397148018	1.3	1	1	1	0	0	0.6105093075843134
HsCD00734413	CBX7	0.554	0.3094565397148018	1.07	1.04	1	0	0	0	0.6105093075843134
HsCD00859480	TDP1	0.554	0.3094565397148018	2.47	2.3	1.92	3	7	2	0.6105093075843134
HsCD00867966	RIMKLB	0.55	0.32256161427039076	1	1.1	1.67	0	1	1	0.6243943473729351
HsCD00865096	ZNF541	0.55	0.32256161427039076	1	1.08	1.51	0	1	1	0.6243943473729351
HsCD00835086	BCL11A	0.55	0.32256161427039076	1.49	1.04	1.13	2	0	0	0.6243943473729351
HsCD00863919	SH2D6	0.55	0.32256161427039076	1.23	0.99	1.03	1	0	0	0.6243943473729351
HsCD00866551	LOC101929372	0.55	0.32256161427039076	0.99	0.96	1	0	0	0	0.6243943473729351
HsCD00835144	CIITA	0.55	0.32256161427039076	1.1	0.94	0.93	1	0	0	0.6243943473729351
HsCD00835806	FLAD1	0.55	0.32256161427039076	1.08	1.05	1.01	0	0	0	0.6243943473729351
HsCD00357628	TEX14	0.55	0.32256161427039076	1.03	0.98	0.88	0	0	0	0.6243943473729351
HsCD00301103	RBM14	0.55	0.32256161427039076	1.09	1.06	1.06	0	0	0	0.6243943473729351
HsCD00846439	KIF20B	0.55	0.32256161427039076	1.44	2.14	1.04	1	2	0	0.6243943473729351
HsCD00835391	CENPI	0.55	0.32256161427039076	1.08	1.05	1.08	0	0	0	0.6243943473729351
HsCD00631008	NAA30	0.55	0.32256161427039076	1.04	1.02	1.07	0	0	0	0.6243943473729351
HsCD00858078	PFKFB1	0.548	0.3291857656597713	1.1	1.25	1.35	1	2	1	0.6323556413581921
HsCD00835921	NLRC3	0.546	0.3357616671689151	1.01	1.06	1.1	0	1	0	0.6323556413581921
HsCD00733160	TULP3	0.546	0.33589093176597085	1.16	1.06	1.12	1	0	1	0.6323556413581921
HsCD00846894	RPA3	0.546	0.33589093176597085	1.13	1.07	1.08	0	0	0	0.6323556413581921
HsCD00356271	SIRPG	0.546	0.33589093176597085	0.97	0.96	0.99	0	0	0	0.6323556413581921
HsCD00784615	RNF208	0.546	0.33589093176597085	1.09	1.01	1.18	0	0	1	0.6323556413581921
HsCD00674773	SRSF9	0.546	0.33589093176597085	1.04	1.01	0.98	0	0	0	0.6323556413581921
HsCD00865240	ZC3H14	0.546	0.33589093176597085	2.39	1.79	1.27	2	2	0	0.6323556413581921
HsCD00863710	SPINK8	0.546	0.33589093176597085	0.92	0.9	0.89	0	0	0	0.6323556413581921
HsCD00734249	TRNT1	0.546	0.33589093176597085	1	0.99	0.98	0	0	0	0.6323556413581921
HsCD00732646	G3BP1	0.546	0.33589093176597085	1.72	1.67	1.48	4	3	1	0.6323556413581921
HsCD00784901	FAM71E2	0.546	0.33589093176597085	1.13	1.18	1.22	0	0	1	0.6323556413581921
HsCD00733562	LHX8	0.546	0.33589093176597085	1.15	0.96	0.99	1	0	0	0.6323556413581921
HsCD00733531	SNPH	0.546	0.33589093176597085	1.07	1.08	1.08	0	0	0	0.6323556413581921
HsCD00641320	COX20	0.546	0.33589093176597085	0.98	0.96	0.93	0	0	0	0.6323556413581921
HsCD00734477	GDF2	0.546	0.33589093176597085	1	0.99	0.96	0	0	0	0.6323556413581921
HsCD00834786	COL5A1	0.546	0.33589093176597085	1.07	1.07	1.06	0	1	0	0.6323556413581921
HsCD00831943	JARID2	0.546	0.33589093176597085	1.25	1.75	1.33	0	1	0	0.6323556413581921
HsCD00640772	LARP4B	0.542	0.3494179728302338	1.1	1.07	1.06	0	0	0	0.6440984717033044
HsCD00864514	SNX10	0.542	0.34942994011434325	1.06	0.96	0.97	1	0	0	0.6440984717033044
HsCD00631254	SUGP2	0.542	0.34942994011434325	1.35	1.22	1.11	1	2	0	0.6440984717033044
HsCD00867072	MTFR1	0.542	0.34942994011434325	1.1	0.99	1.58	1	0	1	0.6440984717033044
HsCD00077131	NPLOC4	0.542	0.34942994011434325	1.07	1.06	1.04	0	0	0	0.6440984717033044
HsCD00404926	SNX21	0.542	0.34942994011434325	1.05	1.05	1.04	0	0	0	0.6440984717033044
HsCD00834986	NDUFC2-KCTD14	0.542	0.34942994011434325	1	0.99	1	0	0	0	0.6440984717033044
HsCD00733293	CTTNBP2NL	0.542	0.34942994011434325	2.75	1.6	3.26	4	5	3	0.6440984717033044
HsCD00403419	RASSF1	0.542	0.34942994011434325	1.12	1.12	1.08	0	0	0	0.6440984717033044
HsCD00734407	TCEAL8	0.542	0.34942994011434325	1.26	0.97	1.05	1	0	0	0.6440984717033044
HsCD00731836	NCOA4	0.542	0.34942994011434325	1.56	1.43	1.07	2	2	0	0.6440984717033044
HsCD00733679	PPM1K	0.542	0.34942994011434325	1.04	1.03	1.04	0	0	0	0.6440984717033044
HsCD00863215	KIFC2	0.542	0.34942994011434325	1.05	1.03	1.07	1	1	0	0.6440984717033044
HsCD00640953	SYNPO2L	0.542	0.34942994011434325	1.82	2.04	2.1	2	4	2	0.6440984717033044
HsCD00868069	SHANK1	0.538	0.36311936698892877	1.12	1.42	1.17	0	1	0	0.6537997914746898
HsCD00630032	CLEC14A	0.538	0.36316328498108275	0.95	0.97	0.97	0	0	0	0.6537997914746898
HsCD00639947	ZC3H14	0.538	0.36316328498108275	1.26	1.23	1.17	1	1	0	0.6537997914746898
HsCD00832019	BMP6	0.538	0.36316328498108275	1	0.99	1.27	0	0	1	0.6537997914746898
HsCD00641395	FGL1	0.538	0.36316328498108275	0.99	0.99	1.04	0	0	0	0.6537997914746898
HsCD00832206	GNAT3	0.538	0.36316328498108275	1.09	1.1	1.07	0	0	0	0.6537997914746898
HsCD00863697	LOC101059915	0.538	0.36316328498108275	1.15	1	1.62	1	0	1	0.6537997914746898
HsCD00865308	PLEKHG4B	0.538	0.36316328498108275	1.19	0.97	1.18	1	0	1	0.6537997914746898
HsCD00302057	CEP63	0.538	0.36316328498108275	1.35	1.12	1.41	1	0	1	0.6537997914746898
HsCD00734493	SMARCAD1	0.538	0.36316328498108275	1.1	1.08	1.08	0	0	0	0.6537997914746898
HsCD00630205	HAPLN2	0.538	0.36316328498108275	0.97	0.93	0.92	0	0	0	0.6537997914746898
HsCD00729958	TAF11	0.538	0.36316328498108275	4.01	1.17	0.99	2	1	0	0.6537997914746898
HsCD00403657	STON2	0.538	0.36316328498108275	1.06	1.04	1.03	0	0	0	0.6537997914746898
HsCD00078076	KLC4	0.538	0.36316328498108275	1.24	1.08	1.11	2	0	0	0.6537997914746898
HsCD00835105	ELF2	0.538	0.36316328498108275	1.07	1	1.02	1	0	0	0.6537997914746898
HsCD00863583	SPRYD7	0.538	0.36316328498108275	0.9	0.89	0.98	0	0	0	0.6537997914746898
HsCD00730124	SPCS2	0.537	0.37008736506564704	1.06	1	1.18	1	0	1	0.6633724400532597
HsCD00835972	CASS4	0.535	0.3770649197224919	1.08	1.06	1.29	0	0	1	0.6633724400532597
HsCD00303764	FAM92A1	0.535	0.37707486066185286	1.14	0.97	0.97	1	0	0	0.6633724400532597
HsCD00733766	TRAIP	0.535	0.37707486066185286	1	1.13	1.17	0	1	1	0.6633724400532597
HsCD00867610	ACYP1	0.535	0.37707486066185286	0.97	0.96	1.07	0	0	0	0.6633724400532597
HsCD00832698	BCOR	0.535	0.37707486066185286	1.24	1.2	1.28	0	0	0	0.6633724400532597
HsCD00640409	PHF20	0.535	0.37707486066185286	1.52	1.42	1.16	3	1	0	0.6633724400532597
HsCD00863783	UCKL1	0.535	0.37707486066185286	1.08	1.07	1.39	0	0	1	0.6633724400532597
HsCD00864436	WDR45B	0.535	0.37707486066185286	0.98	0.97	1.04	0	0	0	0.6633724400532597
HsCD00640146	RPH3A	0.535	0.37707486066185286	1.55	1.35	2.81	2	1	2	0.6633724400532597
HsCD00784627	FRG2C	0.535	0.37707486066185286	1.08	1.08	1.41	0	0	1	0.6633724400532597
HsCD00831993	ZEB2	0.535	0.37707486066185286	3.32	3.22	1.81	2	3	1	0.6633724400532597
HsCD00300122	PRRX1	0.535	0.37707486066185286	1.58	1.14	1.22	1	0	0	0.6633724400532597
HsCD00836000	AGAP3	0.535	0.37707486066185286	1.43	1.52	1.34	1	2	1	0.6633724400532597
HsCD00865937	PCDH8	0.535	0.37707486066185286	1.01	1.08	1.05	0	1	0	0.6633724400532597
HsCD00846956	LMNA	0.535	0.37707486066185286	1.35	1.16	1.31	1	0	1	0.6633724400532597
HsCD00785068	PDIA6	0.533	0.38408285146832444	1.04	1.01	1.12	0	0	0	0.6747401444713808
HsCD00642028	LYPD1	0.531	0.3911478657940636	0.99	0.98	1.02	0	0	0	0.6756190409170189
HsCD00832197	HIF3A	0.531	0.3911478657940636	1.07	1.16	1.61	0	2	1	0.6756190409170189
HsCD00403891	CWC15	0.531	0.3911478657940636	1.32	1.35	1.29	2	1	0	0.6756190409170189
HsCD00674439	DOK7	0.531	0.3911478657940636	1.07	1.09	1.01	0	0	0	0.6756190409170189
HsCD00835628	AGAP2	0.531	0.3911478657940636	1.17	1.2	1.2	0	2	1	0.6756190409170189
HsCD00835850	EPB41L3	0.531	0.3911478657940636	0.99	1.03	0.94	0	0	0	0.6756190409170189
HsCD00863782	ELOA3	0.531	0.3911478657940636	1.03	1.01	1.11	0	0	1	0.6756190409170189
HsCD00732064	PRKAG2	0.531	0.3911478657940636	1	0.98	1.16	0	0	1	0.6756190409170189
HsCD00832136	RFX1	0.531	0.3911478657940636	1.15	1.38	1.26	1	3	1	0.6756190409170189
HsCD00404912	ZNF687	0.531	0.3911478657940636	1.15	1.07	1.08	1	0	0	0.6756190409170189
HsCD00620994	CD5	0.531	0.3911478657940636	1.1	1.11	1.15	0	0	0	0.6756190409170189
HsCD00865193	AHSA2P	0.531	0.3911478657940636	1.4	1.03	1.02	1	0	0	0.6756190409170189
HsCD00857997	RGS8	0.527	0.40536486358870305	1.01	0.99	1	0	0	0	0.690518
HsCD00674478	SMIM15	0.527	0.40536486358870305	1.05	1.02	1.04	0	0	0	0.690518
HsCD00832026	PER1	0.527	0.40536486358870305	1	0.99	1.05	0	0	0	0.690518
HsCD00831297	LILRA5	0.527	0.40536486358870305	0.98	0.98	1.03	0	0	0	0.690518
HsCD00859773	DHX9	0.527	0.40536486358870305	3.01	1.09	1.12	2	0	1	0.690518
HsCD00639420	FNBP4	0.527	0.40536486358870305	1.91	1.3	1.24	1	1	1	0.690518
HsCD00629207	SPERT	0.527	0.40536486358870305	0.99	1.04	1.23	0	1	1	0.690518
HsCD00835434	UBAP1	0.527	0.40536486358870305	1.46	1.41	2.17	3	2	2	0.690518
HsCD00731209	JUNB	0.527	0.40536486358870305	1.1	1.08	1	0	0	0	0.690518
HsCD00868037	SOCS7	0.527	0.40536486358870305	1.11	1.83	1.44	0	2	1	0.690518
HsCD00404980	CCDC36	0.523	0.4197078462271076	1.15	1.09	2.41	1	0	1	0.7033096202041762
HsCD00299854	VENTX	0.523	0.4197078462271076	1.69	1.55	1.11	1	1	0	0.7033096202041762
HsCD00834871	ALOX5AP	0.523	0.4197078462271076	1.1	1.1	1.14	0	0	0	0.7033096202041762
HsCD00640466	ARHGAP22	0.523	0.4197078462271076	0.97	0.99	1	0	0	0	0.7033096202041762
HsCD00863524	SSH2	0.523	0.4197078462271076	1.11	1.03	0.99	0	0	0	0.7033096202041762
HsCD00832057	NEK2	0.523	0.4197078462271076	1.11	1.1	1.41	0	0	1	0.7033096202041762
HsCD00867108	MRPL24	0.523	0.4197078462271076	0.99	0.98	1	0	0	0	0.7033096202041762
HsCD00640773	FAM160B1	0.523	0.4197078462271076	0.98	0.95	0.9	0	0	0	0.7033096202041762
HsCD00641769	TMEM71	0.523	0.4197078462271076	1	1.01	1.34	0	0	1	0.7033096202041762
HsCD00639794	PDRG1	0.523	0.4197078462271076	1	0.98	0.88	0	0	0	0.7033096202041762
HsCD00867903	TULP3	0.523	0.4197078462271076	1.17	1	1.06	1	0	0	0.7033096202041762
HsCD00357844	ERVFRDE1	0.523	0.4197078462271076	0.96	0.89	0.92	0	0	0	0.7033096202041762
HsCD00403544	DHX35	0.521	0.42691477678293277	1.07	1.07	1.01	0	0	0	0.7073687391043835
HsCD00866194	ZCCHC18	0.519	0.4341473978131674	1	0.97	0.93	0	0	0	0.7073687391043835
HsCD00731588	MED20	0.519	0.43415285109845686	1.12	1.15	1	0	1	0	0.7073687391043835
HsCD00640284	ARHGEF19	0.519	0.43415285109845686	0.93	0.91	0.92	0	0	0	0.7073687391043835
HsCD00866529	GDPD4	0.519	0.43415285109845686	0.96	0.96	1	0	0	0	0.7073687391043835
HsCD00831288	CCDC34	0.519	0.43415285109845686	1.48	1.28	1.1	1	1	0	0.7073687391043835
HsCD00732096	ARPC5	0.519	0.43415830302924907	1.46	1.05	1.16	1	0	0	0.7073687391043835
HsCD00831664	IPMK	0.519	0.43415830302924907	1.11	1.7	1.04	1	2	0	0.7073687391043835
HsCD00404862	MRPS31	0.519	0.43415830302924907	1.36	1.51	1.5	1	2	2	0.7073687391043835
HsCD00640981	PAK3	0.519	0.43415830302924907	1.14	1.19	1.05	0	1	0	0.7073687391043835
HsCD00640639	FOXD4L6	0.519	0.43415830302924907	1.09	1.08	1.01	0	0	0	0.7073687391043835
HsCD00831686	PTF1A	0.519	0.43415830302924907	1.11	1.09	1.51	0	0	1	0.7073687391043835
HsCD00404029	CCDC96	0.519	0.43415830302924907	1.14	1.14	1.33	0	0	1	0.7073687391043835
HsCD00866184	NYNRIN	0.519	0.43415830302924907	0.98	1.07	1.11	0	1	0	0.7073687391043835
HsCD00863543	TEX29	0.519	0.43415830302924907	1.22	1.01	0.96	1	0	0	0.7073687391043835
HsCD00733420	ZBTB3	0.519	0.43415830302924907	1.23	1.4	1.42	0	4	1	0.7073687391043835
HsCD00864470	PXK	0.519	0.43415830302924907	1.16	1.35	2.29	0	2	1	0.7073687391043835
HsCD00078590	CNTROB	0.519	0.43415830302924907	2.52	3.74	3.22	6	8	7	0.7073687391043835
HsCD00863900	STT3B	0.519	0.43415830302924907	0.92	0.93	0.93	0	0	0	0.7073687391043835
HsCD00732854	MLLT11	0.519	0.43415830302924907	1.02	1	1.01	0	0	0	0.7073687391043835
HsCD00835110	EOMES	0.519	0.43415830302924907	3.31	2.3	4.07	3	2	1	0.7073687391043835
HsCD00732005	RPP38	0.515	0.4486972919652692	1.24	1.02	1.03	1	0	0	0.7215379629910254
HsCD00867939	C1orf109	0.515	0.4486972919652692	1.13	1.15	1.05	1	1	0	0.7215379629910254
HsCD00834701	GRIN3B	0.515	0.4486972919652692	1.01	1	1.04	0	0	0	0.7215379629910254
HsCD00863917	RPRD1A	0.515	0.4486972919652692	1	1.07	1.06	0	1	0	0.7215379629910254
HsCD00733341	IQCE	0.515	0.4486972919652692	0.96	0.95	1.04	0	0	0	0.7215379629910254
HsCD00834757	ATRAID	0.515	0.4486972919652692	1.71	2.98	1.13	1	2	1	0.7215379629910254
HsCD00630691	MEN1	0.515	0.4486972919652692	1.24	1.07	1.34	1	0	1	0.7215379629910254
HsCD00868027	C1orf116	0.515	0.4486972919652692	1.86	1.28	1.12	1	2	0	0.7215379629910254
HsCD00630962	EGR2	0.515	0.4486972919652692	1.25	1.17	2.68	1	0	1	0.7215379629910254
HsCD00300007	ZNF193	0.515	0.4486972919652692	1.06	1.21	1.04	0	1	0	0.7215379629910254
HsCD00640498	RSPO1	0.512	0.46330245627991584	0.98	0.97	0.95	0	0	0	0.7345087417879995
HsCD00847039	PPIL2	0.512	0.463306	1.77	5.28	1.02	1	2	0	0.7345087417879995
HsCD00639645	FAM161B	0.512	0.463306	1.02	1.03	0.98	0	0	0	0.7345087417879995
HsCD00863733	FAM193A	0.512	0.463306	0.96	0.99	1.23	0	0	1	0.7345087417879995
HsCD00863352	URAD	0.512	0.463306	0.93	0.92	0.96	0	0	0	0.7345087417879995
HsCD00835119	ZNF384	0.512	0.463306	1.07	1	2.43	0	0	1	0.7345087417879995
HsCD00863592	SIGLEC16	0.512	0.463306	1	0.96	0.99	0	0	0	0.7345087417879995
HsCD00621006	CREB1	0.512	0.463306	2.1	2.51	1.17	3	3	0	0.7345087417879995
HsCD00404347	SYTL4	0.512	0.463306	1.37	1.05	1.04	1	0	0	0.7345087417879995
HsCD00733181	ZNF395	0.512	0.463306	1.93	1.1	1.02	1	0	0	0.7345087417879995
HsCD00731993	MYO1F	0.512	0.463306	1.05	1.06	1.05	0	0	0	0.7345087417879995
HsCD00674464	PRAMEF15	0.508	0.47795602877172966	1	1.01	1	0	0	0	0.7453090742719077
HsCD00835762	HABP4	0.508	0.47796339014036515	1.39	1.18	1.48	2	0	1	0.7453090742719077
HsCD00865084	ELFN1	0.508	0.47796339014036515	0.95	0.95	0.96	0	0	0	0.7453090742719077
HsCD00864447	SCML2	0.508	0.47796339014036515	1.94	2.1	1.16	1	6	0	0.7453090742719077
HsCD00730734	APOA1	0.508	0.47796339014036515	1.01	0.98	0.93	0	0	0	0.7453090742719077
HsCD00835564	TIPRL	0.508	0.47796339014036515	1.06	1	0.99	0	0	0	0.7453090742719077
HsCD00865199	AAMDC	0.508	0.47796339014036515	0.96	0.95	1.03	0	0	0	0.7453090742719077
HsCD00831905	GALR1	0.508	0.47796339014036515	1.02	0.94	0.95	0	0	0	0.7453090742719077
HsCD00834966	ANO1	0.508	0.47796339014036515	1.14	1.06	1.09	1	0	0	0.7453090742719077
HsCD00835380	TNRC6B	0.508	0.47796339014036515	1.22	1.15	0.99	0	0	0	0.7453090742719077
HsCD00831961	IL23R	0.508	0.47796339014036515	0.91	0.94	0.95	0	0	0	0.7453090742719077
HsCD00732207	PARD6B	0.508	0.47796339014036515	0.88	0.88	1.11	0	0	1	0.7453090742719077
HsCD00846391	TBX2	0.508	0.47796339014036515	1.08	1.23	1.31	0	1	1	0.7453090742719077
HsCD00731517	NKX2-2	0.504	0.49264868248419014	1.27	1.19	1.02	1	1	0	0.759581
HsCD00834572	MAN2A2	0.504	0.4926511396080486	1.03	1.02	0.96	0	0	0	0.759581
HsCD00731857	TP53	0.504	0.4926511396080486	1.06	1.18	1.52	0	1	1	0.759581
HsCD00674713	MSX1	0.504	0.4926511396080486	1.26	1.21	1.14	1	1	0	0.759581
HsCD00835601	MYOF	0.504	0.4926511396080486	1.03	1.01	1.02	0	0	0	0.759581
HsCD00078222	THRAP6	0.504	0.4926511396080486	1.1	1.11	1.22	0	1	1	0.759581
HsCD00784673	CCDC85C	0.504	0.4926511396080486	1.21	1.47	1.39	1	3	1	0.759581
HsCD00835968	CDC25C	0.504	0.4926511396080486	1.22	1.14	1.44	1	0	1	0.759581
HsCD00835689	CIRBP	0.504	0.4926511396080486	1.03	1.03	1.01	0	0	0	0.759581
HsCD00832119	TRPV4	0.502	0.5	0.9	0.89	0.91	0	0	0	0.7650498688450061
HsCD00641787	CDRT15	0.502	0.5	1.08	1.07	6.23	0	0	1	0.7650498688450061
HsCD00863369	LCN10	0.5	0.5073488603919514	1.1	1.04	0.97	0	0	0	0.7650498688450061
HsCD00835321	P3H2	0.5	0.5073488603919514	1.05	1.05	1.09	0	0	0	0.7650498688450061
HsCD00863509	TRAPPC6B	0.5	0.5073488603919514	0.92	0.92	0.95	0	0	0	0.7650498688450061
HsCD00859084	GLI2	0.5	0.5073488603919514	1.1	1.62	1.14	0	3	0	0.7650498688450061
HsCD00733482	MBIP	0.5	0.5073488603919514	1.01	1.11	1.21	0	1	1	0.7650498688450061
HsCD00076774	PPIL2	0.5	0.5073488603919514	1.61	6.44	1.02	1	2	0	0.7650498688450061
HsCD00403302	ZIC2	0.5	0.5073488603919514	1.23	1.39	1.05	1	3	0	0.7650498688450061
HsCD00863381	LANCL2	0.5	0.5073488603919514	1.04	1.04	1.18	0	0	1	0.7650498688450061
HsCD00733406	SSX4	0.5	0.5073488603919514	1.08	1.09	1.51	0	0	1	0.7650498688450061
HsCD00629491	ZNF253	0.5	0.5073488603919514	1.06	1.08	1.07	0	0	0	0.7650498688450061
HsCD00834767	TRPM3	0.5	0.5073488603919514	0.98	0.96	0.98	0	0	0	0.7650498688450061
HsCD00640427	CEACAM3	0.5	0.5073488603919514	1.04	0.98	0.92	0	0	0	0.7650498688450061
HsCD00814726	GRID2IP	0.5	0.5073488603919514	0.97	0.97	1	0	0	0	0.7650498688450061
HsCD00846305	PDE4B	0.5	0.5073488603919514	1.03	1	1	0	0	0	0.7650498688450061
HsCD00641814	CPLX1	0.5	0.5073488603919514	1.38	1.66	1.35	2	5	1	0.7650498688450061
HsCD00865120	CCDC14	0.5	0.5073488603919514	1.03	1.05	1.06	0	0	0	0.7650498688450061
HsCD00835684	WDR82	0.496	0.5220366098596348	0.93	0.94	0.91	0	0	0	0.7730425481358892
HsCD00835500	TPM4	0.496	0.5220366098596348	1.61	1.1	1.12	1	0	0	0.7730425481358892
HsCD00403804	CCDC84	0.496	0.5220366098596348	1.34	1.99	1	1	1	0	0.7730425481358892
HsCD00731159	TREM1	0.496	0.5220366098596348	0.99	0.99	0.96	0	0	0	0.7730425481358892
HsCD00832523	KANK3	0.496	0.5220366098596348	1.03	1.76	1.22	0	1	1	0.7730425481358892
HsCD00831332	EFS	0.496	0.5220366098596348	1.36	1.3	2.9	1	2	3	0.7730425481358892
HsCD00866575	SPEM2	0.496	0.5220366098596348	0.95	0.97	1.02	0	0	0	0.7730425481358892
HsCD00847232	ZSCAN12	0.496	0.5220366098596348	1.32	1.05	1.17	1	0	1	0.7730425481358892
HsCD00846573	NCOA3	0.496	0.5220366098596348	3.48	1.63	2.9	4	4	4	0.7730425481358892
HsCD00831854	FOXL1	0.496	0.5220366098596348	1.1	1.02	0.98	1	0	0	0.7730425481358892
HsCD00831159	UQCC3	0.496	0.5220366098596348	0.97	0.99	1.03	0	0	0	0.7730425481358892
HsCD00835925	TPM2	0.496	0.5220366098596348	1.29	1.11	1.12	1	0	0	0.7730425481358892
HsCD00863517	C15orf40	0.496	0.5220366098596348	1	0.97	1.01	0	0	0	0.7730425481358892
HsCD00866518	TRIM64C	0.496	0.5220384495103899	0.99	1.01	1.05	0	0	0	0.7730425481358892
HsCD00831785	WIPF2	0.496	0.5220384495103899	1.9	1.35	1.16	2	1	0	0.7730425481358892
HsCD00077465	RAB2B	0.494	0.5293754226798345	0.99	1.01	1.19	0	0	1	0.7807217917580699
HsCD00784969	HN1	0.492	0.536694	1.31	1.89	1.06	1	2	0	0.7807217917580699
HsCD00859097	POLG	0.492	0.536694	1.03	1.05	1.08	0	0	0	0.7807217917580699
HsCD00859077	KDM2A	0.492	0.536694	1.43	1.72	1.86	2	2	2	0.7807217917580699
HsCD00630896	OR2J2	0.492	0.536694	1.24	1.22	1.19	1	1	0	0.7807217917580699
HsCD00834745	IL15RA	0.492	0.536694	1.4	1.46	1.01	1	1	0	0.7807217917580699
HsCD00630067	PHYHIP	0.492	0.536694	1.06	1.06	0.99	0	0	0	0.7807217917580699
HsCD00867982	BCL7B	0.492	0.536694	1.39	1.03	1.2	2	0	0	0.7807217917580699
HsCD00846331	GRM8	0.492	0.536694	0.96	1.02	0.97	0	1	0	0.7807217917580699
HsCD00846609	OPA1	0.492	0.536694	0.93	0.94	0.94	0	0	0	0.7807217917580699
HsCD00734463	LITAF	0.492	0.536694	1.11	1.09	1.1	0	0	0	0.7807217917580699
HsCD00865109	MTIF2	0.492	0.536694	1.03	0.98	1	0	0	0	0.7807217917580699
HsCD00859298	TLE4	0.492	0.536694	2.17	1.36	1.16	2	2	0	0.7807217917580699
HsCD00732117	FXN	0.492	0.5366975437200842	0.98	0.97	1.27	0	0	1	0.7807217917580699
HsCD00859468	IRGM	0.492	0.5367067216215395	0.96	0.98	1.13	0	0	0	0.7807217917580699
HsCD00831965	SOX9	0.49	0.5440096955733318	1.44	1.36	1.12	1	2	0	0.7871261385209178
HsCD00866157	CTAGE6	0.488	0.5513027080347308	0.96	0.97	0.95	0	0	0	0.7871261385209178
HsCD00865201	MAGEA5	0.488	0.5513027080347308	1.08	0.94	0.96	1	0	0	0.7871261385209178
HsCD00784815	MPV17L	0.488	0.5513027080347308	0.98	0.98	1	0	0	0	0.7871261385209178
HsCD00834753	PGAM5	0.488	0.5513027080347308	1.03	1.1	1.46	0	1	1	0.7871261385209178
HsCD00832649	NEU3	0.488	0.5513027080347308	1.21	1.06	1.08	1	0	0	0.7871261385209178
HsCD00732279	CYP4Z1	0.488	0.5513027080347308	1.14	1.14	0.98	0	0	0	0.7871261385209178
HsCD00846496	FOXM1	0.488	0.5513027080347308	1.78	1.5	2.05	1	4	2	0.7871261385209178
HsCD00730481	MTFR1	0.488	0.5513027080347308	1.33	1.09	2.08	1	0	1	0.7871261385209178
HsCD00865305	CCDC187	0.488	0.5513027080347308	0.96	0.98	0.97	0	0	0	0.7871261385209178
HsCD00865093	SHLD2	0.488	0.5513027080347308	1.06	1.01	0.97	0	0	0	0.7871261385209178
HsCD00834743	ACER2	0.488	0.5513027080347308	0.95	1	0.98	0	0	0	0.7871261385209178
HsCD00835764	SCP2	0.488	0.5513027080347308	0.98	0.98	0.96	0	0	0	0.7871261385209178
HsCD00866521	ETV3L	0.488	0.5513027080347308	0.94	0.93	0.91	0	0	0	0.7871261385209178
HsCD00674471	IQCJ	0.488	0.5513027080347308	1.2	2.32	1.14	1	2	0	0.7871261385209178
HsCD00867933	PUS7	0.488	0.5513069715146509	1.14	1.01	0.94	1	0	0	0.7871261385209178
HsCD00629955	SPINK4	0.485	0.5658416969707509	1.02	1.11	0.94	0	0	0	0.7995666234478326
HsCD00863727	NHSL1	0.485	0.5658416969707509	2.23	2.03	1.47	2	3	1	0.7995666234478326
HsCD00734052	PUS7L	0.485	0.5658416969707509	1.01	1.04	0.92	0	0	0	0.7995666234478326
HsCD00865008	PCDHGC4	0.485	0.5658416969707509	1.05	1.03	1.01	0	0	0	0.7995666234478326
HsCD00831967	NGFR	0.485	0.5658416969707509	0.93	0.93	0.92	0	0	0	0.7995666234478326
HsCD00357781	STX1A	0.485	0.5658416969707509	0.87	0.89	0.8	0	0	0	0.7995666234478326
HsCD00835498	RPS24	0.485	0.5658416969707509	0.97	0.97	1	0	0	0	0.7995666234478326
HsCD00867612	C10orf142	0.485	0.5658416969707509	1.49	1.98	1.12	1	2	0	0.7995666234478326
HsCD00734378	PPIE	0.485	0.5658471489015431	1.05	1.04	1.39	0	0	1	0.7995666234478326
HsCD00865085	MAP7D1	0.483	0.5730852232170672	5.72	2.11	2.24	4	6	1	0.8043422936308564
HsCD00835396	ZW10	0.481	0.5802921537728924	0.96	0.96	1.08	0	0	0	0.8043422936308564
HsCD00640069	MEPE	0.481	0.5802921537728924	1.4	1.41	1.86	1	2	2	0.8043422936308564
HsCD00835670	PRR5L	0.481	0.5802921537728924	1.01	0.99	0.85	0	0	0	0.8043422936308564
HsCD00859734	FUT2	0.481	0.5802921537728924	1	1.03	0.99	0	0	0	0.8043422936308564
HsCD00640758	CCHCR1	0.481	0.5802921537728924	2.07	1.98	2.17	5	6	4	0.8043422936308564
HsCD00846633	ZNF688	0.481	0.5802921537728924	1.34	2.03	3.64	2	3	1	0.8043422936308564
HsCD00863378	IP6K1	0.481	0.5802921537728924	1.5	1.11	1.4	2	1	1	0.8043422936308564
HsCD00846905	GAS2	0.481	0.5802921537728924	1.05	1.13	1.16	0	1	0	0.8043422936308564
HsCD00640126	ZBTB10	0.481	0.5802921537728924	1.26	1.27	1.04	2	1	0	0.8043422936308564
HsCD00831409	C18orf25	0.481	0.5802921537728924	1.26	1.35	1.36	1	2	1	0.8043422936308564
HsCD00835686	DENND1B	0.481	0.5802921537728924	1.3	1.11	1.12	1	0	0	0.8043422936308564
HsCD00846559	SCAF8	0.481	0.5802921537728924	1.33	1.12	1.19	1	0	0	0.8043422936308564
HsCD00846659	TPM3	0.481	0.5802921537728924	1.14	1.13	1.04	0	0	0	0.8043422936308564
HsCD00733552	DKKL1	0.481	0.5802921537728924	1.55	0.92	0.86	2	0	0	0.8043422936308564
HsCD00831954	EPAS1	0.481	0.5802921537728924	2.06	1.05	1.11	1	0	0	0.8043422936308564
HsCD00629986	FAM104B	0.481	0.5802987721660673	1.01	1.03	0.97	0	0	0	0.8043422936308564
HsCD00730680	ADK	0.477	0.594635	1.12	1.12	1.15	0	0	0	0.8114634181966317
HsCD00814723	FMN2	0.477	0.594635	1.05	1.04	1.01	0	0	0	0.8114634181966317
HsCD00846348	RPRD2	0.477	0.594635	1.54	1.59	2	2	3	3	0.8114634181966317
HsCD00867581	NLRP11	0.477	0.594635	0.95	0.97	1.09	0	0	0	0.8114634181966317
HsCD00835133	ZBTB32	0.477	0.594635	1.29	1.02	1.22	1	0	1	0.8114634181966317
HsCD00784783	CCDC15	0.477	0.594635	1.34	1.51	1.12	1	3	0	0.8114634181966317
HsCD00867996	DNAI1	0.477	0.594635	2.3	1.57	1.08	2	4	0	0.8114634181966317
HsCD00863344	ZNF507	0.477	0.594635	1.03	1.05	1	0	0	0	0.8114634181966317
HsCD00832049	MBD4	0.477	0.594635	1.02	1.03	0.9	0	1	0	0.8114634181966317
HsCD00831637	FOXD3	0.477	0.594635	1.61	1.85	0.99	2	5	0	0.8114634181966317
HsCD00733632	MDP1	0.477	0.594635	0.99	0.98	0.96	0	0	0	0.8114634181966317
HsCD00831233	CCDC28A	0.477	0.594635	0.92	2.86	1.64	0	1	1	0.8114634181966317
HsCD00865364	WDR34	0.477	0.594635	0.99	1.24	0.96	0	1	0	0.8114634181966317
HsCD00831329	COX7A2	0.477	0.594635	1.02	1.37	1.12	0	1	0	0.8114634181966317
HsCD00835131	FOXD2	0.473	0.6088521342059364	1.09	2.78	1.39	1	2	1	0.8173178105916646
HsCD00835690	KAZN	0.473	0.6088521342059364	1.17	1.16	2.31	1	0	1	0.8173178105916646
HsCD00835983	CALD1	0.473	0.6088521342059364	1.3	1.38	2.1	0	2	2	0.8173178105916646
HsCD00403800	OSGIN1	0.473	0.6088521342059364	1.07	1.1	1.15	0	0	0	0.8173178105916646
HsCD00630192	ZBTB12	0.473	0.6088521342059364	1.14	1.15	1.02	1	0	0	0.8173178105916646
HsCD00731136	OLR1	0.473	0.6088521342059364	1.69	1	0.99	1	0	0	0.8173178105916646
HsCD00835585	MYH2	0.473	0.6088521342059364	1.1	1.12	1.2	0	0	0	0.8173178105916646
HsCD00865969	DLGAP1	0.473	0.6088521342059364	1.1	1.18	1.34	0	1	1	0.8173178105916646
HsCD00846419	A2M	0.473	0.6088521342059364	0.96	0.93	0.89	0	0	0	0.8173178105916646
HsCD00846847	COPS6	0.473	0.6088521342059364	0.86	0.88	0.94	0	0	0	0.8173178105916646
HsCD00865956	TJAP1	0.473	0.6088521342059364	1.37	1.1	1.52	1	1	2	0.8173178105916646
HsCD00834898	NPSR1	0.473	0.6088521342059364	0.98	0.99	1.03	0	0	0	0.8173178105916646
HsCD00835863	SHF	0.473	0.6088521342059364	2.49	3.11	2.53	2	4	3	0.8173178105916646
HsCD00863860	PDE4A	0.473	0.6088521342059364	0.99	1.03	1.05	0	0	0	0.8173178105916646
T1D control_IA2	IA2	0.473	0.6088521342059364	0.95	1.03	1	0	1	0	0.8173178105916646
HsCD00846959	ELL2	0.469	0.6229251393381472	1.17	1.71	2.05	1	2	1	0.8263292664689708
HsCD00674395	PHKG1	0.469	0.6229251393381472	1.2	1.05	1	1	0	0	0.8263292664689708
HsCD00859767	PMS2	0.469	0.6229251393381472	1.98	1.01	1.05	1	0	0	0.8263292664689708
HsCD00402655	THAP7	0.469	0.6229251393381472	0.97	0.93	1.36	0	0	1	0.8263292664689708
HsCD00857900	BBS10	0.469	0.6229251393381472	1.12	1.12	1.13	0	0	0	0.8263292664689708
HsCD00835400	BRSK2	0.469	0.6229251393381472	1.06	1.05	1.23	0	0	1	0.8263292664689708
HsCD00831659	NARS	0.469	0.6229251393381472	1.23	1.35	0.95	1	1	0	0.8263292664689708
HsCD00731802	S1PR3	0.469	0.6229251393381472	1.02	1.01	0.97	0	0	0	0.8263292664689708
HsCD00835896	ARHGEF16	0.469	0.6229251393381472	2.3	1.28	1.06	2	1	0	0.8263292664689708
HsCD00866564	LOC100506422	0.469	0.6229251393381472	1.18	2.2	1.19	1	1	1	0.8263292664689708
HsCD00831853	LMOD1	0.469	0.6229251393381472	4.86	2.75	3.06	6	10	3	0.8263292664689708
HsCD00835160	DLX6	0.467	0.6299126349343529	1.11	2.38	1.07	1	2	0	0.8347018284806071
HsCD00733486	RAD51AP1	0.465	0.6368367150189173	1.26	1.54	1.17	1	3	0	0.8349330125660923
HsCD00834783	COL11A2	0.465	0.6368367150189173	1.45	1.92	1.29	2	5	1	0.8349330125660923
HsCD00835298	BFSP1	0.465	0.6368367150189173	1.15	1.1	1.37	1	0	1	0.8349330125660923
HsCD00835555	MBP	0.465	0.6368367150189173	1.05	1.17	1.15	0	1	0	0.8349330125660923
HsCD00867077	TPRKB	0.465	0.6368367150189173	1	1.04	1.03	0	0	0	0.8349330125660923
HsCD00866543	LOC102724219	0.465	0.6368367150189173	1.06	1	1.03	0	0	0	0.8349330125660923
HsCD00356197	CXCL16	0.465	0.6368367150189173	0.97	1.09	0.96	0	2	0	0.8349330125660923
HsCD00784716	NOVA2	0.465	0.6368367150189173	1.11	1.41	1.79	0	2	2	0.8349330125660923
HsCD00835090	GATAD2A	0.465	0.6368367150189173	1.21	1.36	1.19	1	2	0	0.8349330125660923
HsCD00785040	PRB2	0.465	0.636848	1.14	2.41	3.43	0	2	1	0.8349330125660923
HsCD00846459	FOXP1	0.463	0.6437381668793352	1.11	1.14	1.64	0	1	2	0.8430717243859798
HsCD00865985	SARDH	0.462	0.6505700598856567	0.96	0.98	0.96	0	0	0	0.8431407801400695
HsCD00835844	KIF5C	0.462	0.6505700598856567	1.27	1.16	1.29	1	1	0	0.8431407801400695
HsCD00831879	CBX2	0.462	0.6505700598856567	1	1.08	1.34	0	1	1	0.8431407801400695
HsCD00831952	RUNX2	0.462	0.6505700598856567	1.02	0.96	0.96	1	0	0	0.8431407801400695
HsCD00784814	CECR6	0.462	0.6505700598856567	1.33	1.26	1.17	1	2	1	0.8431407801400695
HsCD00835200	TFDP2	0.462	0.6505700598856567	1	1.04	1.15	0	0	0	0.8431407801400695
HsCD00846338	SCAF4	0.462	0.6505700598856567	1.01	1.12	1	0	1	0	0.8431407801400695
HsCD00078471	TMEM161B	0.462	0.6505700598856567	0.96	0.97	0.93	0	0	0	0.8431407801400695
HsCD00076711	SRPR	0.462	0.6505820271697662	0.99	1	1.03	0	0	0	0.8431407801400695
HsCD00734011	ABHD12	0.462	0.6506179461323776	1.02	1	1.3	0	0	1	0.8431407801400695
HsCD00357261	METTL7A	0.46	0.6573772800055618	1	0.99	1.01	0	0	0	0.8510072754788982
HsCD00831248	ZNF414	0.458	0.6641090682340292	0.99	1.01	1.56	0	0	1	0.852572
HsCD00835438	SHB	0.458	0.6641090682340292	1.09	1.25	1.49	0	1	2	0.852572
HsCD00078147	FTSJ3	0.458	0.6641090682340292	1.06	1.07	1.01	0	0	0	0.852572
HsCD00733509	FBXL14	0.458	0.6641090682340292	1.01	1.02	0.99	0	0	0	0.852572
HsCD00846530	UBE3B	0.458	0.6641090682340292	0.9	1.05	0.94	0	1	0	0.852572
HsCD00402719	PIK3IP1	0.458	0.6641090682340292	0.93	0.94	0.99	0	0	0	0.852572
HsCD00620940	HPD	0.458	0.6641090682340292	1.12	1.95	1	1	2	0	0.852572
HsCD00835962	WIPF1	0.458	0.6641090682340292	1.71	2.55	1.66	3	4	3	0.852572
HsCD00865009	ANKRD20A2	0.454	0.6774383857296092	1.36	1.65	2.07	1	2	2	0.8537280206500911
HsCD00834915	SLC16A2	0.454	0.6774383857296092	1.09	1.14	1.05	0	2	0	0.8537280206500911
HsCD00733481	RBFA	0.454	0.6774383857296092	0.96	1.4	0.96	0	1	0	0.8537280206500911
HsCD00832650	USF2	0.454	0.6774383857296092	1.05	1.12	1.05	0	1	0	0.8537280206500911
HsCD00847203	DYRK2	0.454	0.6774383857296092	1.09	1.11	1.2	0	0	1	0.8537280206500911
HsCD00866584	KRTAP20-2	0.454	0.6774383857296092	1	0.99	1.02	0	0	0	0.8537280206500911
HsCD00865076	FOXL2NB	0.454	0.6774383857296092	1.28	1.02	1	1	0	0	0.8537280206500911
HsCD00835813	ASB2	0.454	0.6774383857296092	0.98	0.97	0.96	0	0	0	0.8537280206500911
HsCD00859715	ASIC2	0.454	0.6774383857296092	0.99	0.97	0.93	0	0	0	0.8537280206500911
HsCD00847195	MLPH	0.454	0.6774383857296092	1.75	1.59	1.13	1	2	0	0.8537280206500911
HsCD00835371	SALL3	0.454	0.6774383857296092	1.43	2.12	1.16	3	7	1	0.8537280206500911
HsCD00835175	PMS1	0.454	0.6774383857296092	2.7	1.43	2.85	3	2	1	0.8537280206500911
HsCD00630849	ATP6V1G2	0.454	0.6774383857296092	1	1.02	1.07	0	0	0	0.8537280206500911
HsCD00733083	SYNGR2	0.454	0.6774383857296092	0.83	0.84	0.77	0	0	0	0.8537280206500911
HsCD00835079	FOXK2	0.454	0.6774383857296092	1.44	2.96	1.44	2	4	1	0.8537280206500911
HsCD00831331	ARMC8	0.454	0.6774383857296092	0.93	0.95	0.95	0	0	0	0.8537280206500911
HsCD00864488	DEFA1B	0.454	0.6774383857296092	0.99	0.98	0.95	0	0	0	0.8537280206500911
HsCD00831858	ACSM4	0.454	0.677452	1.17	1	4.8	2	0	1	0.8537280206500911
HsCD00865484	FAM181A	0.45	0.6905434602851982	0.95	0.96	0.98	0	0	0	0.8562643267269017
HsCD00734239	FAM32A	0.45	0.6905434602851982	1.67	0.99	0.98	1	0	0	0.8562643267269017
HsCD00834694	SUSD4	0.45	0.6905434602851982	1.05	1.05	1.05	0	0	0	0.8562643267269017
HsCD00865277	SEBOX	0.45	0.6905434602851982	1.13	1.01	1.03	1	0	0	0.8562643267269017
HsCD00641474	CEP112	0.45	0.6905434602851982	2.16	2.17	2.45	6	8	3	0.8562643267269017
HsCD00863763	LBX2	0.45	0.6905434602851982	1.1	0.98	1.11	1	0	0	0.8562643267269017
HsCD00733480	HMGCLL1	0.45	0.6905434602851982	1.02	1.03	0.99	0	0	0	0.8562643267269017
HsCD00734660	RNF111	0.45	0.6905434602851982	1.07	1.14	1.43	0	1	1	0.8562643267269017
HsCD00630768	QPRT	0.45	0.6905434602851982	1.02	1.04	1.07	0	0	0	0.8562643267269017
HsCD00846608	MAGEE1	0.45	0.6905434602851982	1.04	1.73	1.34	0	3	1	0.8562643267269017
HsCD00867606	PAXX	0.45	0.6905434602851982	1.01	1.01	1.03	0	0	0	0.8562643267269017
HsCD00863892	FCHSD2	0.45	0.6905434602851982	1.08	1.07	1.87	0	0	1	0.8562643267269017
HsCD00731990	AKR7A3	0.45	0.6905434602851982	1.02	1.3	1.18	0	1	1	0.8562643267269017
HsCD00630671	ICAM3	0.45	0.6905434602851982	3.04	3.46	3.67	7	11	4	0.8562643267269017
HsCD00784794	FBF1	0.45	0.6905434602851982	1.57	1.81	1.81	3	3	2	0.8562643267269017
HsCD00865159	TRIM7	0.45	0.6905581128906835	1.09	1.23	1.06	1	1	0	0.8562643267269017
HsCD00864465	PELI3	0.446	0.7034105878331074	2.44	2.71	1.35	1	2	1	0.8636067434306548
HsCD00865523	LOC388436	0.446	0.7034105878331074	1.07	1.02	0.96	0	0	0	0.8636067434306548
HsCD00733546	KIAA1191	0.446	0.7034105878331074	2.12	1.32	2.34	1	2	3	0.8636067434306548
HsCD00847116	SCMH1	0.446	0.7034105878331074	1.02	1.02	1.05	0	0	0	0.8636067434306548
HsCD00847187	NDUFV3	0.446	0.7034105878331074	1.63	2.19	3.11	2	7	4	0.8636067434306548
HsCD00831363	RNF220	0.446	0.7034105878331074	1.42	1.4	2.17	2	2	1	0.8636067434306548
HsCD00865482	C19orf54	0.446	0.7034105878331074	1.15	1.34	1.08	0	1	0	0.8636067434306548
HsCD00864484	PRPF18	0.446	0.7034105878331074	1.34	1.12	1.18	1	1	0	0.8636067434306548
HsCD00863372	OR51H1	0.446	0.7034260295234909	1.1	1.09	1.01	1	1	0	0.8636067434306548
HsCD00834659	CACNG8	0.446	0.7034723756204362	1.04	1.21	2.42	0	1	1	0.8636067434306548
HsCD00865135	HECW1	0.442	0.7160269527671022	1.25	1.52	3.13	1	3	3	0.8721038081176163
HsCD00859123	EFNA4	0.442	0.7160269527671022	0.97	0.98	0.92	0	0	0	0.8721038081176163
HsCD00868045	TJP3	0.442	0.7160269527671022	0.95	1.31	1.09	0	1	0	0.8721038081176163
HsCD00305276	GPR52	0.442	0.7160269527671022	1.14	1.19	1.04	0	0	0	0.8721038081176163
HsCD00865031	CEACAM18	0.442	0.7160269527671022	0.99	1	0.98	0	0	0	0.8721038081176163
HsCD00641920	ARG2	0.442	0.7160269527671022	0.98	1.01	0.99	0	0	0	0.8721038081176163
HsCD00831642	KIFC1	0.442	0.7160269527671022	1.39	1.23	2.17	2	0	2	0.8721038081176163
HsCD00832665	PMM2	0.442	0.7160431266649903	1.04	1.06	1.05	0	0	0	0.8721038081176163
HsCD00299809	HOXD10	0.44	0.7222538641228866	1.04	1.1	0.92	0	1	0	0.8767747809164141
HsCD00834840	OR2A14	0.44	0.7222538641228866	0.99	0.99	1	0	0	0	0.8767747809164141
HsCD00732704	HOOK1	0.438	0.7283806628754625	1.09	1.11	1.08	0	0	0	0.8767747809164141
HsCD00865181	SOX30	0.438	0.7283806628754625	1.42	1.43	1.6	1	4	2	0.8767747809164141
HsCD00835138	TTF2	0.438	0.7283806628754625	1.11	2.89	1.54	0	3	1	0.8767747809164141
HsCD00868038	LRRC47	0.438	0.7283806628754625	0.98	1	1.02	0	0	0	0.8767747809164141
HsCD00863347	GRAMD1C	0.438	0.7283806628754625	1.03	1.37	2.24	0	3	1	0.8767747809164141
HsCD00859717	DCLK1	0.438	0.7283806628754625	0.99	1	1	0	0	0	0.8767747809164141
HsCD00835182	MTA3	0.438	0.7283806628754625	1	1.12	1.11	0	1	0	0.8767747809164141
HsCD00834755	BNIP1	0.438	0.7283806628754625	1.09	1.25	1.25	0	2	0	0.8767747809164141
HsCD00835162	TBX20	0.438	0.7283806628754625	2.73	1.7	1.36	2	5	2	0.8767747809164141
HsCD00630203	SFXN5	0.438	0.7283975102997903	1.19	1.43	1.53	1	2	2	0.8767747809164141
HsCD00858089	CDC73	0.435	0.7404607786342529	2.27	6.18	4.4	6	8	3	0.8823616556067557
HsCD00846605	SMARCAL1	0.435	0.7404607786342529	1.04	1.04	0.98	0	0	0	0.8823616556067557
HsCD00864490	MRPL43	0.435	0.7404607786342529	1.05	1.02	1.14	0	0	1	0.8823616556067557
HsCD00733791	BEND5	0.435	0.7404607786342529	1.05	1.05	1.49	0	0	1	0.8823616556067557
HsCD00732436	IL15	0.435	0.7404607786342529	0.99	1.01	1.01	0	0	0	0.8823616556067557
HsCD00846399	MAP6	0.435	0.7404607786342529	4.01	3.57	3.57	6	12	6	0.8823616556067557
HsCD00846477	CCDC170	0.435	0.7404607786342529	3.14	3.11	2.13	4	8	6	0.8823616556067557
HsCD00834648	OR56A1	0.435	0.7404607786342529	1.01	1.01	1.03	0	0	0	0.8823616556067557
HsCD00835976	TTC19	0.435	0.7404782394528713	1.02	1.03	1.4	0	0	1	0.8823616556067557
HsCD00733792	SLC35A5	0.431	0.7522573367778509	1.02	1.04	1.28	0	0	1	0.8823616556067557
HsCD00865221	C12orf43	0.431	0.7522573367778509	1.13	2.07	2.92	1	4	2	0.8823616556067557
HsCD00831349	ADHFE1	0.431	0.7522573367778509	0.96	0.97	1.18	0	0	1	0.8823616556067557
HsCD00640973	SIX3	0.431	0.7522573367778509	2.55	2.94	2.22	2	7	2	0.8823616556067557
HsCD00831586	HDDC3	0.431	0.7522573367778509	1.05	1.06	1.18	0	0	0	0.8823616556067557
HsCD00631257	SYCP1	0.431	0.7522573367778509	2.32	2.86	3.45	6	11	7	0.8823616556067557
HsCD00640153	C12orf60	0.431	0.7522573367778509	1.03	1.02	0.98	0	0	0	0.8823616556067557
HsCD00866001	PDZD9	0.431	0.7522573367778509	1.2	1.39	1.05	1	1	0	0.8823616556067557
HsCD00846350	FRG2B	0.431	0.7522573367778509	1.28	1.17	1.13	1	1	0	0.8823616556067557
HsCD00865501	CADPS	0.431	0.7522573367778509	3.11	3.21	5.25	3	5	2	0.8823616556067557
HsCD00865075	HSPE1-MOB4	0.431	0.7522573367778509	1.08	1.11	1.03	1	1	0	0.8823616556067557
HsCD00831161	CARD6	0.431	0.7522573367778509	1.07	1.49	2.21	0	3	2	0.8823616556067557
HsCD00863217	SAMD9L	0.431	0.7522573367778509	1.07	1.56	1.49	0	3	1	0.8823616556067557
HsCD00730924	OXCT1	0.431	0.7522573367778509	1.04	1.04	1.51	0	0	1	0.8823616556067557
HsCD00732138	CNN1	0.431	0.7522573367778509	1.01	1.04	1.25	0	0	0	0.8823616556067557
HsCD00357036	ERMN	0.431	0.7522753497622752	0.97	1.01	1.18	0	0	0	0.8823616556067557
HsCD00674626	RILPL1	0.431	0.7522753497622752	2.24	2.43	1.42	2	4	0	0.8823616556067557
HsCD00784835	RNF207	0.431	0.7523294116226023	1.05	1.08	1.06	0	0	0	0.8823616556067557
HsCD00846632	TAF9	0.427	0.763761	1.22	1.01	1.06	1	0	0	0.8898540468092314
HsCD00835595	LMO7	0.427	0.763761	1.47	1.44	1.33	2	1	1	0.8898540468092314
HsCD00863784	ARID3B	0.427	0.763761	1.62	2.58	2.16	3	4	2	0.8898540468092314
HsCD00844331	MUC21	0.427	0.763761	1.84	2.1	1.81	1	3	1	0.8898540468092314
HsCD00835260	ACTR8	0.427	0.763761	1.02	0.99	1.12	1	0	0	0.8898540468092314
HsCD00784591	SMIM23	0.427	0.763761	1	1	1.01	0	0	0	0.8898540468092314
HsCD00864433	MRPL14	0.427	0.763761	1.01	1.09	1.08	0	0	0	0.8898540468092314
HsCD00864446	AKAP3	0.423	0.7749649095782636	1	1.07	1.14	0	0	1	0.8969837519485994
HsCD00846483	HMMR	0.423	0.7749649095782636	1.72	1.75	1.64	2	4	1	0.8969837519485994
HsCD00077110	SSX2IP	0.423	0.7749649095782636	1.1	1	1.02	1	0	0	0.8969837519485994
HsCD00640753	LRCH2	0.423	0.7749649095782636	1.21	1.27	1.14	1	1	0	0.8969837519485994
HsCD00863725	EFHB	0.423	0.7749649095782636	1.35	1.38	1.13	1	2	0	0.8969837519485994
HsCD00831378	TRIM55	0.423	0.7749649095782636	1.45	1.44	1.68	1	2	2	0.8969837519485994
HsCD00859087	IKBKG	0.423	0.7749649095782636	1.05	1.06	1.13	0	0	1	0.8969837519485994
HsCD00865123	CENPT	0.421	0.7804709064703784	1.06	0.97	1.02	1	0	0	0.9011719398624253
HsCD00832125	XRCC1	0.419	0.7858610106367816	1.51	1.66	1.01	1	2	0	0.9011719398624253
HsCD00868042	TTLL7	0.419	0.7858610106367816	1.16	1.03	1.05	1	0	0	0.9011719398624253
HsCD00835201	TCF7L2	0.419	0.7858610106367816	1.19	1.06	1.05	1	0	0	0.9011719398624253
HsCD00847174	SMOC1	0.419	0.7858610106367816	1.01	1.06	1.17	0	1	0	0.9011719398624253
HsCD00867603	C8orf89	0.419	0.7858610106367816	1.1	1.05	0.96	0	0	0	0.9011719398624253
HsCD00835234	MAFA	0.419	0.7858610106367816	1.14	1.27	1.68	1	1	1	0.9011719398624253
HsCD00641074	ANAPC10	0.419	0.7858610106367816	1.31	1.51	1.53	1	4	1	0.9011719398624253
HsCD00863393	C8orf37	0.419	0.7858803070703093	1.14	0.99	0.99	1	0	0	0.9011719398624253
HsCD00865330	C6orf201	0.419	0.7858803070703093	1	1.02	1	0	0	0	0.9011719398624253
HsCD00835099	TAF3	0.415	0.7964437340542311	1.19	1.32	1.53	0	2	1	0.906551
HsCD00641254	CFL2	0.415	0.7964437340542311	0.86	0.89	1.02	0	0	0	0.906551
HsCD00867947	CRACR2B	0.415	0.7964437340542311	3.55	2.21	1.26	1	6	0	0.906551
HsCD00835436	IFT74	0.415	0.7964437340542311	0.99	1.13	1.02	0	1	0	0.906551
NAPPA Control Stock_pcite	pcite	0.415	0.7964437340542311	0.91	0.96	0.96	0	0	0	0.906551
HsCD00831287	KIF25	0.415	0.7964437340542311	1.68	1.03	1.09	1	0	0	0.906551
HsCD00734440	TRIM21	0.415	0.7964437340542311	1.64	1.74	2.1	3	4	5	0.906551
HsCD00835089	FOXK1	0.415	0.7964437340542311	1.01	1.31	2.1	0	2	1	0.906551
HsCD00865521	PRRC2B	0.412	0.8067081512563621	1.35	1.43	1.49	1	3	2	0.9132072145540016
HsCD00867911	SFXN5	0.412	0.8067081512563621	0.97	1	1.12	0	0	0	0.9132072145540016
HsCD00733881	C1QTNF9	0.412	0.8067081512563621	1	1.2	1.18	0	1	1	0.9132072145540016
HsCD00866519	NBPF7	0.412	0.8067081512563621	0.99	0.98	0.97	0	0	0	0.9132072145540016
HsCD00733485	GIMAP2	0.412	0.8067081512563621	0.96	0.98	0.94	0	0	0	0.9132072145540016
HsCD00866167	KIAA0895L	0.412	0.8067279927760451	1.05	1.25	0.95	1	1	0	0.9132072145540016
HsCD00641076	DEAF1	0.408	0.8166503324199333	1.04	1.1	1.28	0	0	0	0.9168756004896524
HsCD00846878	PRR20E	0.408	0.8166503324199333	1.05	1.07	1.16	0	0	0	0.9168756004896524
HsCD00831339	DGKK	0.408	0.8166503324199333	1.43	2.78	1.63	1	6	1	0.9168756004896524
HsCD00403471	TRIM49L2	0.408	0.8166503324199333	1.14	1.19	1.27	0	0	0	0.9168756004896524
HsCD00831407	ACTL7A	0.408	0.8166503324199333	0.92	0.97	1.14	0	0	0	0.9168756004896524
HsCD00831671	LIN7A	0.408	0.8166503324199333	0.96	1.5	1.03	0	3	0	0.9168756004896524
HsCD00831975	CTNND1	0.408	0.8166503324199333	1.01	1.09	2.14	0	1	1	0.9168756004896524
HsCD00835551	NAT1	0.408	0.8166503324199333	1.01	1.04	1.02	0	0	0	0.9168756004896524
HsCD00639323	PRR23B	0.408	0.8166503324199333	1.04	1.08	0.98	0	0	0	0.9168756004896524
HsCD00863526	BEND7	0.404	0.8262673315278359	0.99	1.09	0.97	0	1	0	0.9218068242428884
HsCD00866170	CTU2	0.404	0.8262673315278359	1.09	1.14	1.04	0	1	0	0.9218068242428884
HsCD00865968	MNT	0.404	0.8262673315278359	1.89	1.27	2.68	2	1	1	0.9218068242428884
HsCD00642122	IRF2	0.404	0.8262673315278359	1.44	1.04	1.39	1	0	1	0.9218068242428884
HsCD00863359	C7orf65	0.404	0.8262673315278359	1.29	1.73	1.06	1	1	0	0.9218068242428884
HsCD00832657	MYBBP1A	0.404	0.8262673315278359	0.99	1.02	1.01	0	0	0	0.9218068242428884
HsCD00847233	CCDC27	0.404	0.8262673315278359	1.04	1.1	1.15	0	0	0	0.9218068242428884
HsCD00859110	MAP3K20	0.402	0.830994	0.99	1.01	0.97	0	0	0	0.9238478588009351
HsCD00835867	ZSWIM6	0.4	0.835557	2.21	1.68	4.5	1	5	2	0.9238478588009351
HsCD00866936	PRR23D1	0.4	0.835557	0.97	1.01	1.02	0	0	0	0.9238478588009351
HsCD00867094	COL26A1	0.4	0.835557	0.97	0.98	1.45	0	0	1	0.9238478588009351
HsCD00404486	GRAMD1A	0.4	0.835557	1.03	1.03	1.08	0	0	0	0.9238478588009351
HsCD00832155	CC2D1A	0.4	0.835557	1	1.22	1.64	0	2	1	0.9238478588009351
HsCD00846405	AMOT	0.4	0.835557	1.26	1.85	1.09	1	2	0	0.9238478588009351
HsCD00835353	SKOR2	0.4	0.835557	3.31	3.7	2.52	2	5	3	0.9238478588009351
HsCD00404597	TRIM29	0.4	0.835577	1.14	1.52	1.38	0	3	0	0.9238478588009351
HsCD00863764	TMEM239	0.4	0.835577	0.98	1	1.54	0	0	2	0.9238478588009351
HsCD00078588	SH3PX3	0.396	0.8445187956749958	1.02	1.05	1.06	0	0	0	0.9299803517885248
HsCD00835179	EN1	0.396	0.8445187956749958	1.05	1.61	1.31	0	3	1	0.9299803517885248
HsCD00834593	LAG3	0.396	0.8445187956749958	1.13	1.14	1.2	1	0	0	0.9299803517885248
HsCD00734285	RABL2B	0.396	0.8445187956749958	1.04	1.1	1.13	0	0	0	0.9299803517885248
HsCD00865238	OARD1	0.392	0.8531520879833336	0.97	1.03	1	0	0	0	0.9299803517885248
HsCD00734718	CDKN2AIP	0.392	0.8531520879833336	1.25	1.75	1.65	0	5	2	0.9299803517885248
HsCD00867067	YME1L1	0.392	0.8531520879833336	1.18	1.09	1.15	1	0	0	0.9299803517885248
HsCD00846562	CGNL1	0.392	0.8531520879833336	1.12	1.37	1.01	1	1	0	0.9299803517885248
HsCD00731942	SMARCD1	0.392	0.8531520879833336	1.13	1.35	3.19	1	2	1	0.9299803517885248
HsCD00732154	MTERF3	0.392	0.8531520879833336	1	1.28	1.87	0	1	1	0.9299803517885248
HsCD00835058	SEMG1	0.392	0.8531520879833336	1.63	1.19	2	1	1	1	0.9299803517885248
HsCD00305678	MYC	0.392	0.8531520879833336	1.18	2.51	1.28	0	5	1	0.9299803517885248
HsCD00835151	TFDP3	0.392	0.8531520879833336	1.04	1.2	1.58	0	1	1	0.9299803517885248
HsCD00846994	ZNF710	0.392	0.8531520879833336	0.79	0.83	0.75	0	0	0	0.9299803517885248
HsCD00077324	FSCN1	0.392	0.8531520879833336	0.94	0.99	0.98	0	0	0	0.9299803517885248
HsCD00733224	RAX	0.392	0.8531722579565981	0.99	1.11	1.33	0	1	0	0.9299803517885248
HsCD00403645	RIPPLY2	0.39	0.8573659355827877	1.04	1.08	1.03	0	0	0	0.9316115352367829
HsCD00866016	ZNHIT2	0.388	0.8614577920974947	0.98	1	0.99	0	0	0	0.9316115352367829
HsCD00866953	CCDC30	0.388	0.8614577920974947	1.78	1.27	1.19	1	2	0	0.9316115352367829
HsCD00835076	MITF	0.388	0.8614577920974947	1.29	1.42	1.57	2	3	1	0.9316115352367829
HsCD00863219	SMTNL2	0.388	0.8614577920974947	1.06	1.16	1.51	0	1	1	0.9316115352367829
HsCD00867129	C15orf39	0.388	0.8614577920974947	0.95	1.02	1.12	0	0	0	0.9316115352367829
HsCD00867088	NDUFAF5	0.388	0.8614577920974947	0.92	0.96	0.89	0	0	0	0.9316115352367829
HsCD00831565	DRP2	0.388	0.8614577920974947	1.11	1.19	1.2	0	1	0	0.9316115352367829
HsCD00731046	P53	0.388	0.8614577920974947	0.99	1.12	1.51	0	1	1	0.9316115352367829
HsCD00640829	PER2	0.385	0.8694374999612542	1.22	1.55	1.47	1	3	1	0.9345343067701343
HsCD00859099	L3MBTL4	0.385	0.8694374999612542	1.04	1.05	0.99	0	0	0	0.9345343067701343
HsCD00865103	CEP97	0.385	0.8694374999612542	0.93	0.99	0.9	0	0	0	0.9345343067701343
HsCD00403972	CPLX2	0.385	0.8694374999612542	1.48	2.39	1.72	2	4	1	0.9345343067701343
HsCD00831944	KAT2A	0.385	0.8694374999612542	1.7	2.14	1.53	3	7	2	0.9345343067701343
HsCD00863346	GRAMD2A	0.385	0.8694374999612542	1.27	1.26	1.12	1	3	0	0.9345343067701343
HsCD00835591	BRPF3	0.385	0.869457	0.98	1.15	0.98	0	1	0	0.9345343067701343
HsCD00305545	TACSTD1	0.381	0.8770936080369969	1.47	9.97	2.37	1	6	2	0.9392660837547945
HsCD00733775	MRPL3	0.381	0.8770936080369969	1.04	1.06	1.06	0	0	0	0.9392660837547945
HsCD00784651	TFEC	0.381	0.8770936080369969	3.38	1.39	1.23	2	2	0	0.9392660837547945
HsCD00866176	CCDC13	0.377	0.8844292756601673	1.86	3.51	3.01	6	9	7	0.9392660837547945
HsCD00640752	ECI2	0.377	0.8844292756601673	0.98	1.1	1.25	0	1	1	0.9392660837547945
HsCD00831355	MXD4	0.377	0.8844292756601673	1.06	1.07	1.1	0	0	0	0.9392660837547945
HsCD00863935	PNISR	0.377	0.8844292756601673	1.01	1.04	1.05	0	0	0	0.9392660837547945
HsCD00674611	CCL3L3	0.377	0.8844292756601673	0.96	1	0.98	0	0	0	0.9392660837547945
HsCD00867097	KRT36	0.377	0.8844292756601673	0.94	0.98	0.95	0	0	0	0.9392660837547945
HsCD00832697	CHMP4B	0.377	0.8844292756601673	1.01	1.05	1.1	0	0	0	0.9392660837547945
HsCD00640625	HERPUD1	0.377	0.8844292756601673	1	1.11	1.14	0	1	1	0.9392660837547945
HsCD00835776	ATG13	0.377	0.8844292756601673	1.01	1.13	1.12	0	1	0	0.9392660837547945
HsCD00859119	SIAH2	0.377	0.8844487657540233	0.97	0.99	0.91	0	0	0	0.9392660837547945
HsCD00357955	CXorf56	0.377	0.8845072513415595	2.16	1.13	1.03	1	1	0	0.9392660837547945
HsCD00303151	KRTHA5	0.373	0.8914483810286373	1.17	2.1	1.84	0	4	3	0.9425845467212047
HsCD00835597	KIF24	0.373	0.8914483810286373	1.04	1.2	1.47	0	2	2	0.9425845467212047
HsCD00835838	MAMLD1	0.373	0.8914483810286373	1.05	1.13	1.23	0	0	0	0.9425845467212047
HsCD00859289	SYTL2	0.373	0.8914483810286373	2.41	1.45	2.3	2	3	1	0.9425845467212047
HsCD00865473	ARMH1	0.373	0.8914483810286373	0.95	0.96	0.93	0	0	0	0.9425845467212047
HsCD00734602	SUGP1	0.369	0.8981554752165134	3.24	1.53	1.42	1	2	1	0.9480530016174309
HsCD00639496	CDK15	0.369	0.8981554752165134	1.31	1	0.98	1	0	0	0.9480530016174309
HsCD00865204	SLC7A6OS	0.365	0.9045557346013375	0.97	1.01	0.98	0	0	0	0.9523668646484671
HsCD00732481	PRL	0.365	0.9045557346013375	1.11	0.98	0.98	1	0	0	0.9523668646484671
HsCD00867068	MPP3	0.365	0.9045557346013375	1.03	1.08	1.08	0	0	0	0.9523668646484671
HsCD00732027	POLR3D	0.362	0.9106549120894849	1.39	1.88	2.57	1	7	1	0.955253
HsCD00732103	NDEL1	0.362	0.9106549120894849	1.65	3.3	2.43	3	8	3	0.955253
HsCD00865049	TECPR2	0.362	0.9106549120894849	1.02	1.04	1.07	0	0	0	0.955253
HsCD00831219	KRT24	0.362	0.910673	0.95	1.04	1.15	0	1	1	0.955253
HsCD00077185	KIFC3	0.358	0.9164592875170232	3.88	1.62	1.22	1	4	0	0.955253
HsCD00733933	CATIP	0.358	0.9164592875170232	0.99	1.12	1.08	0	1	0	0.955253
HsCD00866008	MTHFD2L	0.358	0.9164592875170232	1.07	0.96	0.95	1	0	0	0.955253
HsCD00733685	ADAP2	0.358	0.9164770205781891	0.94	0.96	0.95	0	0	0	0.955253
HsCD00835441	CFAP45	0.358	0.9164770205781891	1.38	3.98	2.33	2	5	2	0.955253
HsCD00403222	TEKT4	0.358	0.9164770205781891	0.96	1	1.03	0	0	0	0.955253
HsCD00865130	ALDH9A1	0.356	0.9192705335692919	0.98	1.06	1.04	0	0	0	0.955253
HsCD00863832	CEP89	0.354	0.9219756175925996	1.35	1.71	1.5	1	4	1	0.955253
HsCD00831594	RUFY2	0.354	0.9219756175925996	1.35	1.32	1.4	1	2	1	0.955253
HsCD00835623	ASXL2	0.354	0.9219756175925996	2.38	1.84	0.98	2	5	0	0.955253
HsCD00404938	C9orf123	0.354	0.9219756175925996	0.99	1	1.01	0	0	0	0.955253
HsCD00831298	SDR39U1	0.354	0.9219756175925996	1	1.04	0.98	0	0	0	0.955253
HsCD00863868	KAT2B	0.354	0.9219756175925996	2.41	1.84	3.26	2	3	1	0.955253
HsCD00835101	PSPC1	0.354	0.9219756175925996	1.67	2.08	2.45	2	3	3	0.955253
HsCD00832680	TAB3	0.354	0.9219929081415194	1.02	1.08	1.03	0	0	0	0.955253
HsCD00733605	WDR13	0.35	0.9272110857353233	1	1.04	1	0	0	0	0.9574462298353882
HsCD00404602	CCDC7	0.35	0.9272110857353233	1.36	2.04	1.85	2	4	2	0.9574462298353882
HsCD00835644	RSPH9	0.35	0.9272110857353233	1.2	2.12	1.1	1	3	0	0.9574462298353882
HsCD00835933	ANKRD30A	0.35	0.9272110857353233	1.21	1.25	1.03	2	2	0	0.9574462298353882
HsCD00863899	STMN1	0.338	0.9413095090241741	0.98	1.06	1.3	0	0	2	0.9711923505804971
HsCD00835427	TXNDC2	0.335	0.9455001638837762	1.03	1.11	1.1	0	1	0	0.9722670294724925
HsCD00846913	AKR7A3	0.335	0.9455001638837762	1.1	1.24	1.2	0	1	0	0.9722670294724925
HsCD00847074	PHF19	0.335	0.9455001638837762	1.01	1.05	1.02	0	0	0	0.9722670294724925
HsCD00641188	MAD1L1	0.335	0.9455001638837762	1.67	1.8	1.94	1	7	4	0.9722670294724925
HsCD00835740	GCOM1	0.331	0.9494505523430161	3.75	4.39	6	6	13	7	0.9723398372675183
HsCD00733264	TPGS1	0.331	0.9494505523430161	7.16	8.86	11.67	12	20	9	0.9723398372675183
HsCD00835250	PDZD7	0.331	0.9494505523430161	1.44	1.77	1.32	0	7	1	0.9723398372675183
HsCD00640130	NUFIP2	0.331	0.9494505523430161	1.82	1.79	2	2	5	3	0.9723398372675183
HsCD00732302	MAPK13	0.331	0.9495075657851231	1	1.06	0.98	0	0	0	0.9723398372675183
HsCD00832127	HGF	0.327	0.9531693987369858	1.29	1.08	1.03	1	0	0	0.9728629813555185
HsCD00785025	THAP5	0.327	0.9531693987369858	1	1.16	1.07	0	1	0	0.9728629813555185
HsCD00674484	KIAA0895	0.327	0.9531693987369858	1.02	1.08	1.02	0	0	0	0.9728629813555185
HsCD00831973	NCOA1	0.327	0.9531693987369858	1.05	1.12	1.14	0	0	0	0.9728629813555185
HsCD00835919	MYH3	0.325	0.9549581843380943	0.98	1.04	1.06	0	0	0	0.9738838626404183
HsCD00640054	PPP1R13B	0.323	0.9566655257614368	1.87	2.78	2.4	2	9	4	0.9740164256515865
HsCD00404362	GCC1	0.323	0.9566655257614368	1.82	2.58	2.74	5	10	6	0.9740164256515865
HsCD00863884	NR2F1	0.321	0.9583457319967111	1.05	1.31	1.21	0	1	0	0.9749233764546444
HsCD00846531	CAPN15	0.319	0.9599478138236149	0.91	1.14	1.07	0	1	0	0.9749598100328749
HsCD00835100	BAZ1A	0.319	0.9599604283400615	0.93	1	1.03	0	0	0	0.9749598100328749
HsCD00863354	C8orf88	0.315	0.9630251625229341	0.98	1.06	1.18	0	0	1	0.9772687557237663
HsCD00865132	SLMAP	0.308	0.9686005209531907	1.38	2.12	2.3	1	4	2	0.9806079941390679
HsCD00403722	GRM4	0.304	0.9711161112960939	0.97	1.05	1.02	0	0	0	0.9806079941390679
HsCD00865306	PLEKHD1	0.304	0.9711161112960939	1.17	2.02	1.22	1	4	0	0.9806079941390679
HsCD00864496	PHC1	0.304	0.9711161112960939	1.73	2.17	1.25	1	4	0	0.9806079941390679
HsCD00832028	FOXP2	0.304	0.9711161112960939	1.4	1.88	1.85	1	8	2	0.9806079941390679
HsCD00867080	SGCZ	0.3	0.973462	1	1.09	1.05	0	0	0	0.9806079941390679
HsCD00863951	FAM83B	0.3	0.973462	1	1.15	0.99	0	0	0	0.9806079941390679
HsCD00863313	CCDC160	0.3	0.973462	1.13	1.3	1.58	0	1	3	0.9806079941390679
HsCD00865088	CCDC157	0.3	0.973462	1.18	2	1.69	1	5	2	0.9806079941390679
HsCD00866539	C15orf65	0.292	0.9776776870199233	1.07	1.06	1.09	1	0	0	0.9840521136671599
HsCD00631097	EPC1	0.277	0.9844332673791648	1.02	1.29	1.11	0	1	0	0.9900448576655282
HsCD00866542	LOC102724843	0.273	0.9858176994435714	1.02	1.06	1.1	0	0	0	0.9906304790991137
HsCD00865539	CISD3	0.265	0.9882710656584901	1	1.06	1.04	0	0	0	0.9922884277140125
HsCD00404384	IQSEC1	0.258	0.9903473257108839	1.61	4.18	2.83	3	10	2	0.9935653511396765
HsCD00404046	PLK1S1	0.227	0.9957848513045742	1.18	2.22	1.99	0	9	3	0.9974000740966334
HsCD00863910	NEIL3	0.227	0.9957848513045742	0.97	1.3	1.44	0	1	1	0.9974000740966334
HsCD00859528	POLD3	0.208	0.9975879540369055	1.19	2.12	1.59	0	6	1	0.9975879540369055
HsCD00835521	CEP120	0.208	0.9975879540369055	0.98	1.22	3.09	0	1	3	0.9975879540369055
