# Supplementary material for: Unbiased autoantibody screening using nucleic acid protein programmable array in pediatric autoimmune neuropsychiatric disorder associated with streptococcal infections
Source: Front Behav Neurosci. 2026 Apr 29;20:1774848. doi: 10.3389/fnbeh.2026.1774848 (PMC13168177; doi:10.3389/fnbeh.2026.1774848)
Supplement: Supplementary file 5 [file Table_2.xlsx]

## Sheet: Info
Supplemental File 2 — NAPPA Secondary Screen Data and PS31 Sensitivity Analysis
This workbook contains the normalized secondary-screen NAPPA autoantibody data, the list of PANDAS-specific targets, and a sensitivity analysis quantifying the impact of excluding sample PS31 (a PANDAS patient who received intravenous immunoglobulin [IVIG] therapy around the time of serum collection).
Background and rationale
The Nucleic Acid Programmable Protein Array (NAPPA) was used to screen serum IgG autoantibody reactivity against 1,235 candidate proteins selected from a primary 15,006-protein discovery screen. The secondary screen included serum from 13 patients with PANDAS (PS), 9 patients with autism spectrum disorder (AS), and 20 healthy controls (C). Reactivity is reported as the Median Normalized Intensity…
PANDAS-specific targets were defined as proteins positive (MNI > 2.0) in at least one PANDAS patient AND in zero ASD samples AND in zero healthy controls. This procedure identified 117 PANDAS-specific targets in the original analysis (n = 13 PANDAS).
IVIG sensitivity analysis (sample PS31)
One PANDAS patient (PS31) was receiving IVIG therapy around the time of serum collection. Because IVIG is pooled polyclonal IgG from thousands of donors, exogenous donor antibodies in PS31's serum could in principle confound IgG-based autoantibody detection. To address this, the PANDAS-specific target identification was re-run with PS31 excluded (n = 12 PANDAS, same 9 ASD and 20 HC controls). Res…
Key result: PS31 was positive for only 4 of the 117 PANDAS-specific targets (3.4%). Of these, 3 were lost upon PS31 exclusion (PPP5D1, ANO1, CENPT — singletons unique to PS31), while the fourth (PLEKHM3) remained because it was independently positive in PS9 and PS28. The sensitivity analysis therefore yielded 114 PANDAS-specific targets (a reduction of 2.6%), preserved the patient-level heterogen…
Worksheets in this file
Sheet 1 — normalized_data
Median Normalized Intensity (MNI) values for all 1,235 candidate proteins across all 42 samples (13 PANDAS, 9 ASD, 20 HC). One row per protein.
Protein_ID	DNASU plasmid identifier (HsCDxxxxxxxx) for the protein-encoding clone.
Protein_name	HUGO gene symbol of the displayed protein.
PS1 … PS31	MNI values for the 13 PANDAS patient samples (PS1, PS4, PS9, PS10, PS11, PS12, PS13, PS25, PS26, PS27, PS28, PS29, PS31).
% seropositive in PANDAS	Percentage of PANDAS samples (n = 13) with MNI > 2.0 for the protein in that row.
AS14 … AS23	MNI values for the 9 ASD samples (AS14, AS15, AS16, AS17, AS18, AS19, AS21, AS22, AS23).
% seropositive in ASD	Percentage of ASD samples (n = 9) with MNI > 2.0 for the protein in that row.
C1 … C50	MNI values for the 20 healthy control samples (C1, C2, C5, C9, C12, C13, C14, C23, C24, C26, C27, C28, C30, C33, C37, C40, C42, C47, C49, C50).
In HC	Indicator of seropositivity in any healthy control (used internally to flag proteins as PANDAS-specific or non-specific).
Sheet 2 — PANDAS_Unique
The 117 PANDAS-specific targets identified in the original analysis (positive in ≥1 PANDAS sample, 0 ASD samples, and 0 HC samples; MNI > 2.0). Each row gives the protein identifier, gene name, and the MNI values across the 13 PANDAS samples.
Protein_ID	DNASU plasmid identifier (HsCDxxxxxxxx).
Protein_name	HUGO gene symbol of the displayed protein.
PS1 … PS31	MNI values for the 13 PANDAS samples. Cells with MNI > 2.0 indicate seropositivity for that patient. Because these proteins are PANDAS-specific, the corresponding ASD and HC values are all ≤ 2.0 by definition and are not repeated in this sheet.
Sheet 3 — wo_PS31
Per-target sensitivity analysis comparing the original (n = 13) and PS31-excluded (n = 12) PANDAS-specific target lists. Each row corresponds to one of the 117 original PANDAS-specific targets and reports whether it was retained or lost when PS31 was excluded.
Gene	HUGO gene symbol of the protein.
Protein_ID	DNASU plasmid identifier (HsCDxxxxxxxx).
PANDAS_pos_original_n13	Number of PANDAS patients (out of 13) seropositive for this target in the original analysis (MNI > 2.0).
PANDAS_pos_sensitivity_n12	Number of PANDAS patients (out of 12, with PS31 excluded) seropositive for this target in the sensitivity analysis. A value of 0 indicates the target was lost upon PS31 exclusion.
PS31_positive	"Yes" if PS31's MNI for this protein was > 2.0; "No" otherwise.
PS31_only	"Yes" if PS31 was the SOLE positive PANDAS patient for this target (i.e., the target is lost when PS31 is excluded); "No" otherwise.
Status	"Retained" — target remains PANDAS-specific after PS31 exclusion. "Lost (PS31-only singleton)" — target is no longer PANDAS-specific because PS31 was its only positive patient.
Key definitions and abbreviations
MNI	Median Normalized Intensity. Spot signal divided by the median signal across all spots on the same array. Used as a within-sample normalization metric.
Positivity threshold	MNI > 2.0 (strict greater-than). A protein with MNI ≤ 2.0 is considered negative for that sample.
PANDAS-specific	A protein positive (MNI > 2.0) in ≥1 PANDAS sample AND in 0 ASD samples AND in 0 HC samples.
Singleton	A PANDAS-specific target positive in exactly one PANDAS patient.
PS	PANDAS patient sample (PS1, PS4, PS9, PS10, PS11, PS12, PS13, PS25, PS26, PS27, PS28, PS29, PS31).
AS	Autism spectrum disorder patient sample (AS14, AS15, AS16, AS17, AS18, AS19, AS21, AS22, AS23).
C	Healthy control sample (C1, C2, C5, C9, C12, C13, C14, C23, C24, C26, C27, C28, C30, C33, C37, C40, C42, C47, C49, C50).
NAPPA	Nucleic Acid Programmable Protein Array. Cell-free expression-based protein microarray platform used for autoantibody profiling.
IVIG	Intravenous immunoglobulin therapy. Pooled polyclonal IgG product administered to PANDAS patient PS31 around the time of sample collection.
Cohort summary
PANDAS samples (n = 13)	PS1, PS4, PS9, PS10, PS11, PS12, PS13, PS25, PS26, PS27, PS28, PS29, PS31
ASD samples (n = 9)	AS14, AS15, AS16, AS17, AS18, AS19, AS21, AS22, AS23
Healthy controls (n = 20)	C1, C2, C5, C9, C12, C13, C14, C23, C24, C26, C27, C28, C30, C33, C37, C40, C42, C47, C49, C50
Background proteins on array (n = 1,235)	Selected from a primary 15,006-protein discovery screen as the secondary screen panel.
Notes: All MNI values are pre-computed and stored as static numerical values; no formulas are used in the data sheets. The "% seropositive" columns in the normalized_data sheet were calculated using a positivity threshold of MNI > 2.0. For complete methods, see the corresponding manuscript.

## Sheet: normalized_data
Protein_ID	Protein_name	PS1	PS4	PS9	PS10	PS11	PS12	PS13	PS25	PS26	PS27	PS28	PS29	PS31	% seropositive in PANDAS	AS14	AS15	AS16	AS17	AS18	AS19	AS21	AS22	AS23	% seropositive in ASD	C1	C2	C5	C9	C12	C13	C14	C23	C24	C26	C27	C28	C30	C33	C37	C40	C42	C47	C49	C50	In HC
HsCD00733264	TPGS1	3.30772	15.8872	4.3122	3.35311	7.90975	1.27778	5.64286	11.7819	4.63901	3.53806	5.69755	19.6026	6.1497	0.923077	10.9652	5.05036	14.7568	20.0962	13.0497	14.0324	12.4605	9.30061	5.32642	1	14.0054	3.9987	11.1417	7.70164	10.1644	5.7772	8.66426	5.29917	3.86347	15.5794	3.97126	8.57386	10.0982	12.9065	11.7067	11.6813	7.96226	9.16422	9.66372	5.23063	1
HsCD00300111	SOX13	6.03539	4.34425	1.11707	6.97599	1.12635	3.48718	5.9803	1.00532	2.09316	2.56168	0.920981	1	17.2006	0.615385	1.38308	1.05036	1.32432	0.913462	1.73481	0.971098	0.953947	0.98773	12.7811	0.111111	0.929348	1.17815	0.991667	0.92459	1.05705	0.953368	0.895307	0.814404	1.3321	1.03175	1.21264	1.00568	14.9107	0.934579	1.1875	1.2375	2.2783	3.34897	1.10619	15.679	0.2
HsCD00835224	SOX5	8.32902	1.86559	0.980488	7.28249	2.96751	3.48433	6.31773	0.925532	2.45415	4.01444	0.950954	1.01282	36.8982	0.615385	1.33831	1.02158	0.952703	0.980769	3.61878	1.22601	0.927632	0.969325	18.683	0.222222	1.47826	1.07412	0.966667	0.940984	0.90604	0.919689	0.942238	1.01108	1.23801	0.984127	1.36207	1.03977	33.3616	0.901869	1.06731	1.26875	2.07075	14.1994	0.929204	32.3487	0.2
HsCD00867946	MAP9	4.74655	14.9049	1	0.991525	0.935018	1.29131	1.0665	4.43085	9.63173	2.04724	4.32153	2.34615	0.883234	0.538462	8.93035	1.31655	1.76351	1.30769	1.72928	1.05	1.18421	0.92638	1.0434	0.111111	1.11957	2.51105	0.995833	1.13443	1.21812	0.940415	0.891697	1.1108	13.1181	1.03175	1.12213	1.11364	1.05357	8.08411	1.42308	1.5875	1.35849	1.23167	1.29204	1.19926	0.15
HsCD00630671	ICAM3	1.44945	10.8112	1.88293	2.53107	2.6426	1.099	1.48522	2.76064	4.5313	1.43307	5.37875	2.12821	1.37725	0.538462	13.7512	3.88489	1.93243	4.96154	1.99448	2.01503	1.75	1.58896	1.17358	0.444444	2.84239	1.52536	3.9	2.27541	1.44631	4.60363	1.37906	9.93629	4.33395	2.25397	1.32328	5.04545	1.55804	3.96729	1.33654	1.85	1.76887	1.54545	12.4956	3.83026	0.55
HsCD00641474	CEP112	1.38043	6.27575	2.46341	1.27684	2.21661	1.36823	2.0665	1.29255	2.04803	3.24409	1.37057	1.53846	1.59281	0.461538	1.11443	1.7554	5.2027	3.39423	1.91713	1.69942	1.69737	1.94479	3.33019	0.333333	4.95109	1.69831	1.41667	1.93115	1.58054	2.17617	3.05776	1.0554	1.42804	2.80952	3.7773	3.95455	1.55357	1.66822	2.01923	1.2625	2.20755	1.4956	1.83628	1.46679	0.4
HsCD00858089	CDC73	3.98067	2.75553	1.15122	1.02119	6.49819	1.03134	2.05911	0.930851	1.95633	0.83727	4.16076	2.10256	0.97006	0.461538	12.8209	1.14388	18.1757	1.01923	1.00552	2.3974	0.921053	0.97546	1.18302	0.333333	9.9837	1.01691	1.17917	0.95082	7.18121	2.3601	0.855596	46.6925	1.1845	1.05556	1.08046	0.977273	22.625	0.957944	5.14423	5.63125	1.0566	11.4018	1.11504	1.15498	0.4
HsCD00846399	MAP6	1.42821	23.6264	4.85366	1.8404	1.16245	0.996439	1.89163	1.60106	4.56477	3.05118	2.35422	2.75641	1.94611	0.461538	11.3532	3.28058	1.43919	2.18269	4.83425	2.89509	3.21053	1.13497	1.82075	0.666667	1.5	5.27048	1.67917	4.51148	6.73826	11.2383	7.2491	0.975069	4.98339	2.12698	1.4181	1.21023	3.63839	1.39252	1.69712	3.1375	5.49528	3.35191	2.23451	1.63838	0.6
HsCD00078590	CNTROB	1.6366	2.87419	1.87805	1.19209	7.50181	1.97578	1.76847	1.53723	2.0524	2.07349	3.21798	3.61538	1.49102	0.461538	1.80597	1.56835	3.10135	4.72115	7.65746	2.36098	2.60526	2.38037	2.79245	0.777778	1.5163	1.75163	1.87083	1.62623	1.95302	1.55181	1.11191	3.73684	1.41144	5.96032	1.45115	2.39205	11.375	2.59813	2.90385	1.575	12.1226	14.5543	1.63274	1.63653	0.4
HsCD00866176	CCDC13	1.3061	3.24994	2.37073	0.995763	2.12996	1.20655	1.78079	2.36702	2.16303	1.5643	1.23433	2.75641	1	0.461538	2.01493	5.73381	1.65541	2.22115	3.55801	2.18497	2.48684	1.22086	6.0566	0.777778	1.81522	3.76073	2.16667	1.67541	1.21812	1.15026	1.70397	4.00554	2.30443	1.55556	1.06609	16.767	8.37946	1.41121	7.28365	1.44375	5.13679	4.12903	1.68584	1.56458	0.45
HsCD00631257	SYCP1	1.5052	3.43453	2.5561	1.59181	1.59928	1.5933	3.41626	1.65426	2.62445	3.51312	3.66485	1.73077	1.22156	0.461538	3.36816	2.2518	7	5.92308	3.75691	3.21069	2.44079	1.42331	1.67358	0.777778	9.125	1.63329	2.25833	2.77377	2.07047	2.36788	1.56318	0.495845	1.62177	4.80952	1.82902	2.39773	1.8125	1.99065	2.8125	1.875	2.67453	8.81232	2.46018	1.8321	0.55
HsCD00835740	GCOM1	1.29681	26.0721	2.78537	1.53672	2.05054	1.1916	1.67241	1	2.33188	3.37402	1.55313	2.53846	1.40719	0.461538	2.02985	2.71942	3.04054	2.48077	34.9116	2.81618	1.11184	1.35583	3.55472	0.777778	1.1413	3.44083	3.8375	1.34426	1.51007	1.76684	3.40433	2.60665	4.99815	6.9127	6.11638	2.38068	7.26786	1.26168	9.83173	1.18125	4.87736	4.45161	17.9381	1.54613	0.65
HsCD00831853	LMOD1	1.50918	21.0422	1.09268	1.0565	1.61372	1.15242	1.18719	3.25	4.87918	1.40814	5.69482	15.641	3.67964	0.461538	1.19403	1.88489	1.7027	3.78846	2.71823	1.34133	11.8947	1.39877	1.60943	0.333333	9.61413	1.24447	2.08333	1.72459	1.91275	2.59585	2.27798	1.84765	1.6107	8.64286	2.36063	1.61932	1.25446	1.2757	3.94712	1.49375	2.01887	3.50733	2.33628	1.57749	0.5
HsCD00640758	CCHCR1	4.84477	1.50302	1.29268	1.07062	3.46209	1.0698	3.88916	1	1.08151	2.78346	2.21798	1.29487	1.35928	0.384615	3.17413	1.86331	1.12838	1.32692	2.60773	2.34277	1.75658	3.84663	1.44717	0.444444	1.30435	1.22107	1.31667	1.93115	1.29195	1.9456	4.37184	1.06371	1.00923	2.19841	1.19684	5.09659	1.81696	3.37383	2.1875	1.43125	1.67453	2.68328	1.30531	1.2214	0.3
HsCD00835195	TOX3	1.0831	1.08771	2.29756	4.12147	1.19495	2.00641	0.918719	5.08511	1.75983	1.09843	0.99455	0.807692	11.7575	0.384615	0.935323	1.58993	1.09459	1.08654	0.828729	1.09249	1.01974	1.10429	8.79811	0.111111	0.983696	0.830949	1.1875	0.983607	1.05705	1.19948	0.935018	0.806094	0.872694	1.14286	0.997126	0.994318	0.821429	1.37383	1.15385	1.1375	0.882075	0.958944	1.17699	0.857934	0
HsCD00404362	GCC1	1.9326	2.05017	1.2439	1.37853	2.01083	2.31766	1.62315	1.29787	2.13683	1.55906	1.56403	1.67949	2.81437	0.384615	1.44776	2.25899	1.38514	1.74038	8.69613	2.06965	2.11842	2.10429	2.83208	0.666667	1.61413	1.36801	2.87083	1.68197	3.59396	3.22539	1.68953	1.30748	1.65498	2.65873	1.68534	6.07386	2.71875	1.62617	5.72596	1.39375	3.64151	2.79765	1.5885	2.69188	0.5
HsCD00835282	AMER2	1.50254	3.15106	1.09756	0.977401	2.61372	0.991453	1.00985	1.25	1.246	2.76247	1.0654	3.0641	0.889222	0.307692	1.16915	1.44604	1.09459	0.932692	0.972376	1.2078	1	1.11043	1.5	0	1.13043	1.01951	1.04583	1.1377	1.41611	1.03627	1.07581	0.891967	2.41697	0.97619	0.933908	1.34659	1.62946	0.883178	0.932692	0.88125	1.15566	3.1261	1.0708	0.942804	0.1
HsCD00077051	BANK1	1.20655	0.96905	1.1122	2.12006	1.07942	2.51567	8.50739	0.984043	1.2329	2.09843	1.3406	0.897436	1.50898	0.307692	1.1393	1	1.04054	1	0.994475	0.904335	1.04605	1.03067	1.5434	0	0.934783	6.54096	0.954167	1.06885	0.932886	0.953368	1.11191	1.01108	0.96679	1.1746	1.00287	1.125	2.42857	9.59346	7.77404	1.1125	1.05189	0.903226	1	6.42989	0.25
HsCD00733110	CPEB3	2.11179	2.15564	1.07805	1.02825	2.13357	1.01781	2.57635	1.00532	1.38428	1.07349	1.11989	1.69231	1.15868	0.307692	1.20896	1.27338	0.966216	0.961538	1.44199	1.08642	1.08553	1.04294	2.16415	0.111111	0.956522	1.3381	1.17083	1.12787	0.879195	0.992228	1.27437	1.47368	1.11808	1.84921	0.936782	1.01705	1.18304	1.46729	1.0625	0.95	1.92925	1.01466	1.06195	1.14391	0
HsCD00865085	MAP7D1	1.26893	1.17341	3.25366	1.14831	1.25271	0.970085	12.6601	44.7979	3.131	1.14698	0.855586	1.47436	1.1976	0.307692	1.1592	1.26619	1.44595	1.02885	1.76243	1.38988	9.14474	1.28221	1.70943	0.111111	0.983696	1.22237	1.375	5.18033	1.16443	2.18912	1.25271	5.17452	2.2048	3.25397	1.92529	0.965909	0.848214	1.17757	1.15385	1.60625	1.0283	1.43695	1.27876	6.74908	0.3
HsCD00868050	MICALCL	1.10036	1.98425	1.23902	2.49435	1.05776	0.982194	6.24384	1.18617	2.95488	4.55381	1.16076	1.15385	1	0.307692	1.8408	0.94964	11.1824	1.56731	1.92818	2.22139	1.03947	1.00613	1.03962	0.222222	0.831522	1.26268	1.15833	1.00656	1.55705	1.27461	1.19856	1.34349	1.06273	1	2.21408	1.0625	3.09821	1.2243	0.971154	1.14375	1.14623	1.27273	1.12832	0.99631	0.1
HsCD00733585	CDC42EP4	1.11762	1.16022	1.46829	3.04802	1.52708	1.01282	2.02709	1.9734	1.85444	3.61549	3.0436	0.961538	1.00898	0.307692	0.915423	2.66187	2.02703	1.02885	1.18785	2.33064	1.03947	1.44785	1.19057	0.333333	1.28261	1.09883	0.983333	1.65574	1.11745	1.13212	0.98556	1.50693	1.08303	4.51587	0.78592	0.982955	1.27679	5.38318	3.89904	1.025	1.53302	1.68622	3.11062	1.55351	0.2
HsCD00733293	CTTNBP2NL	1.08178	9.41363	2.87317	0.857345	1.80144	1.22792	5.8202	1.15957	7.00146	1.03543	1.47956	1	0.964072	0.307692	0.965174	1.32374	1.01351	4.06731	1.24862	1.77225	3.19737	14.7301	1	0.333333	0.907609	1.38882	1.25	1.01967	2.28188	2.87565	1.41877	1.0277	1.33395	2.15873	1.09626	1.13068	0.861607	1.2757	1.12981	1.175	1.20755	2.94135	4.61062	0.935424	0.25
HsCD00835147	CIC	1.21053	1.65464	2.03415	0.819209	5.07942	0.968661	2.25616	0.914894	1.48763	1.20079	2.80381	1.12821	1.49401	0.307692	1.15423	3.57554	10.5541	2.69231	2.72376	1.01358	1.49342	1.02454	1.06415	0.444444	1.29891	1.59688	1.12917	1.01311	0.822148	1.47409	2.92058	1.18283	0.878229	1.88889	0.883621	1.09659	1.15625	1.29907	1.49519	0.96875	1.40094	1.1437	1.5	3.05166	0.1
HsCD00835018	EMCN	1.40432	1.57553	2.4	1.14548	2.32852	1.06125	6.80049	0.920213	1.71616	1.83071	0.847411	2.26923	1.07784	0.307692	1.56716	18.1079	8.2027	6.16346	4.85635	0.867919	5.19079	0.993865	8.56226	0.666667	1.36957	1.04291	3.25417	0.908197	0.885906	1.40933	1.31769	4.12465	0.928044	2.38095	1.13362	1.09091	14.2411	1.17757	2.01442	1.125	0.966981	0.941349	15.0442	0.994465	0.3
HsCD00846477	CCDC170	1.35388	7.45575	1.37561	1.2161	10.1444	1.28632	1.33005	1.15957	3.16303	7.63517	1.09537	1.94872	1.61078	0.307692	2.22886	2.27338	1.60811	2.51923	2.64641	1.82688	2.05263	1.62577	2.43019	0.666667	2.64674	1.31209	1.19167	1.47869	6.24161	3.09845	1.74368	1.10249	3.14576	21.6905	1.31178	1.71023	1.57143	2.16822	1.42308	1.43125	1.82075	1.59531	2.73894	2.8321	0.4
HsCD00076911	TOX	1.03267	1.04156	1.01951	3.72881	0.978339	9.64744	0.958128	3.49468	1.40029	1.09843	1.2861	0.935897	17.6677	0.307692	0.850746	0.978417	0.918919	1.32692	1.02762	0.916474	0.940789	1.01227	10.7981	0.111111	0.842391	0.979194	1.0625	0.829508	0.872483	0.911917	0.945848	1.06648	0.95941	1.02381	0.909483	1.53977	0.892857	0.976636	0.918269	1.0375	1.01887	0.8739	0.960177	0.854244	0
HsCD00732646	G3BP1	1.19593	3.47408	2.03902	0.975989	3.00722	0.992165	1.20936	1.95745	1.27074	1.01575	1.59673	0.961538	2.63473	0.307692	1.67662	1.30216	1.68919	1.10577	1.58564	1.03179	2.375	1.22086	1.34528	0.111111	1.25	1.56047	1.1125	1.33115	1.80872	0.909326	1.40794	1.01939	1.80627	1.00794	1.02299	1.51705	2.35268	1.58411	0.980769	0.99375	1.27358	7.5044	0.964602	2.04244	0.15
HsCD00846573	NCOA3	13.2574	1.20637	1.14146	0.968927	2.07942	3.52849	1.3399	1.06915	1.59534	1.90551	0.972752	0.910256	15.2246	0.307692	2.32338	1.55396	2.75	1.31731	12.2541	1.1289	1.20395	1.45399	2.07925	0.444444	3.98913	1.11313	1.35	1.25902	0.996644	1.56995	2.97834	1.99169	1.11624	2.7619	1.20977	1.07955	2.04464	1.34579	1.14904	1.6375	1.59906	1.10557	1.0177	1.28782	0.2
HsCD00859076	HDAC5	0.857458	1.14704	2.03415	1.00141	6.34657	0.970085	1.35961	1.10638	1.48763	0.947507	1.15531	2.57692	1.00599	0.230769	1.11443	0.920863	1.37162	1.45192	1.40331	1.05	1.48026	1.03067	1.40189	0	1.04348	0.980494	1.03333	1.05246	1.05034	1.7772	1.19134	0.759003	0.96679	0.904762	0.922414	1.08523	1.08036	1.02336	1.00962	1.16875	1.01887	1.01466	0.995575	1.13284	0
HsCD00734187	FATE1	2.26045	2.49184	1.61951	0.933616	1.05054	1.02422	2.56897	0.835106	0.962154	0.889764	1.04087	0.858974	0.904192	0.230769	0.960199	0.928058	0.918919	1.42308	1.25967	0.989306	1.01316	1.01227	1.37736	0	1.16304	1.01821	0.870833	0.95082	0.902685	0.911917	0.978339	1.05263	1.23432	1.15873	0.956897	1.02273	1.04018	0.892523	1.26442	1.0875	0.882075	0.941349	1.00442	0.760148	0
HsCD00640409	PHF20	1.18398	1.25911	1.0878	1.03955	3.19134	1.26353	1.08621	2.23936	1.13828	1.05774	1.17984	2.98718	0.988024	0.230769	1.51244	1.05755	1.03378	1.11538	1.34807	0.940751	0.986842	1	1.46226	0	0.913043	1.14304	1.20833	0.967213	0.956376	1.02073	1.94224	1.32687	1.07934	1.3254	1.1523	1.58523	1.68304	0.929907	4.37981	1.09375	1.56604	1.05865	1.85398	1.15129	0.05
HsCD00846395	SH3D21	1.27026	0.936089	7.57561	0.971751	0.956679	0.945869	0.908867	3.82979	1.37846	2.23228	0.961853	0.897436	1.44611	0.230769	1.1791	1.44604	1.44595	0.961538	0.872928	0.837572	0.980263	0.828221	1.04717	0	0.875	1.02601	1	0.940984	0.899329	0.839378	0.898917	0.878116	0.957565	1.19841	0.961207	0.954545	0.910714	5.86449	3.27404	1.05625	0.820755	1.13783	0.884956	1.06458	0.1
HsCD00621006	CREB1	1.18398	11.4111	0.990244	1.06073	2.57401	0.981481	1.17241	1.2234	1.30859	1.14042	1.19074	2.0641	0.958084	0.230769	1.1393	0.992806	1.14189	1.01923	1.75138	1.37775	0.980263	1.0184	1.12264	0	1.21739	1.19376	1.03333	1.0623	1.0302	1.01295	1.34296	2.14958	1.10701	1.04762	1.07902	0.965909	14.192	1.23832	1.06731	1.225	1.1934	14.7771	1.0885	1.16236	0.15
HsCD00835175	PMS1	8.65289	1.23274	1.0439	1.00565	0.891697	12.2885	0.881773	1.27128	3.86026	1.13123	0.850136	1	0.973054	0.230769	1.03483	1.1223	1.59459	1.03846	1.17127	1.04393	1.34211	0.95092	16.3453	0.111111	0.972826	0.976593	1.49583	1.16393	1.82886	0.950777	1.00361	3.88366	1.01292	1.31746	1.58477	1.31818	1.12946	0.990654	2.82212	1.21875	1.91981	1.04399	0.951327	0.968635	0.1
HsCD00835110	EOMES	0.999483	1.02179	0.75122	0.851695	26.9892	1.24003	0.935961	1.17021	2.24163	4.01575	1.04087	0.897436	0.934132	0.230769	0.865672	0.992806	28.1689	1.31731	1.06077	0.989306	0.927632	0.96319	1.36792	0.111111	0.972826	1.08322	1.54167	0.927869	1.02349	4.49223	0.978339	1.10526	1.8321	0.650794	1.31466	0.9375	0.910714	1.03738	0.956731	1.025	0.759434	22.6921	0.964602	0.881919	0.1
HsCD00640052	NOL8	1.30477	2.20179	1.18537	11.6949	1.07581	2.75855	1.10099	0.978723	1.45269	1.32677	1.32153	1.07692	1.12275	0.230769	1.34328	1.07194	0.986486	1.03846	2.07182	1.1289	1.35526	1.09202	1.85849	0.111111	3.05435	1.11183	1.075	1.06557	1.11074	1.75648	1.44043	1.30748	1.01107	1.07143	1.1523	1.20455	1.60268	1.3972	1.08173	0.98125	1.47642	3.35484	1.12389	1.07011	0.1
HsCD00835371	SALL3	1.85827	2.04358	0.814634	0.836158	2.67509	1.37322	1.41133	2.43085	1.14847	1.15223	0.844687	0.987179	0.967066	0.230769	1.53731	0.884892	0.885135	2.15385	1.1768	1.09249	0.967105	0.907975	0.858491	0.111111	0.934783	1.02991	2.9125	2.18033	0.879195	4.52591	1.15162	2.08587	2.00369	1.1746	0.818966	1.04545	0.897321	1.54673	10.774	1.0875	0.882075	4.46628	0.880531	1.08303	0.35
HsCD00835434	UBAP1	1.46139	1.17341	0.917073	3.40395	1.00361	1.07051	1.97783	0.925532	2.06696	1.02887	1.0327	2.02564	0.94012	0.230769	8.87562	0.985612	1.09459	1.05769	1.48619	2.42168	0.980263	1.07362	1.53019	0.222222	1.08696	1.0026	0.975	1.03934	4.37584	1.29275	1.02166	0.922438	0.97048	1.60317	1.01293	1.03409	1.98661	0.976636	3.57692	1.0625	1.09434	0.941349	1.11947	1.16974	0.1
HsCD00784794	FBF1	1.23309	1.27888	2.33171	1.07627	1.74007	2.35541	1.32512	1.35106	1.33333	1.83858	2.17439	1.23077	1.12575	0.230769	1.31343	1.25899	1.33108	3.46154	3.42541	1.21994	1.30921	1.2638	1.69623	0.222222	1.24457	1.79194	1.17917	1.29508	1.7953	1.62694	1.84116	1.78393	1.05166	5.07143	1.32902	1.09091	0.941964	2.78505	3.16827	1.90625	1.59434	1.9912	1.4646	1.29336	0.15
HsCD00863784	ARID3B	1.65651	1.29866	3.4439	0.932203	1.27798	0.987892	1.13054	1.14362	2.09753	1.9252	2.78202	1.14103	1.18563	0.230769	0.995025	1	1.4527	5.625	5.27624	1.06821	1.25658	1.0184	1.71509	0.222222	2	1.55397	1.275	1.85246	3.54698	1.11399	18.3032	1.57064	0.948339	5.15079	1.58477	1.41477	1.41518	0.976636	1.17308	1.28125	1.88679	1.29326	1.00885	2.28782	0.2
HsCD00865501	CADPS	1.8503	1.58872	0.970732	0.940678	20.6895	1.02279	0.982759	1.04255	3.34061	5.1378	0.855586	0.974359	0.979042	0.230769	1.04975	0.913669	36.0946	3.41346	1.0442	1.55376	1.13158	0.969325	1.10755	0.222222	1.01087	0.9987	1.41667	1.05246	1.51007	8.04663	1.05415	3.32133	1.31181	1.07937	0.958333	0.965909	0.928571	1.16355	4.28846	6.0875	1.03302	25.8299	1.13274	0.957565	0.25
HsCD00831944	KAT2A	1.25699	1.94469	1.69268	1.05791	1.18773	0.970085	1.57389	2.01064	2.67103	0.993438	1.25886	4.39744	1.12575	0.230769	1.46766	1.1295	0.986486	2.74038	2.01105	1.8815	1.11184	1.17178	1.25283	0.222222	1.28261	1.47464	1.53333	2.00328	2.6745	1.56995	1.10469	1.98338	1.0203	1.53968	0.998563	1.32386	1.17857	2.5	7.21154	2.4375	1.72642	2.15543	1.4646	5.63653	0.35
HsCD00404384	IQSEC1	1.43485	2.21497	0.985366	1.27119	1.1083	1.05128	4.05911	1.08511	2.58515	1.64304	1.09537	1.33333	1.02395	0.230769	1.41791	1.15108	3.93919	1.75	1.21547	12.3754	1.13158	1.17178	1.32642	0.222222	1.14674	2.3316	2.75	14.4656	2.3255	9.51295	1.63538	1.42659	1.01845	1.40476	2.60201	1.22727	4.52232	1.10748	1.16827	6.4875	1.89623	7.8827	17	1.65867	0.5
HsCD00730987	GTSE1	1.23442	1.96447	1.11707	1.09605	2.04332	1.5349	2.28079	1.02128	1.44396	1.51837	1.24523	2.01282	1.11677	0.230769	1.53234	1.30935	1.12162	19.4712	5.25967	1.01965	4.38816	1.08589	1.10189	0.333333	0.983696	1.68661	2.925	0.947541	1.04698	1.15544	1.77978	1.0831	2.58118	0.960317	0.954023	1.44318	1.08482	1.19159	0.913462	1.25	2.18868	1.9824	13.7434	1.3893	0.2
HsCD00835962	WIPF1	1.05258	1.48983	6.40488	0.887006	1.03971	0.957265	1.10099	1.05851	2.41048	1.14436	2.15531	1.38462	1.12575	0.230769	1.12935	2.02158	2.15541	3.26923	1.53591	1.31098	1.01974	0.944785	1.57736	0.333333	1.02174	0.907672	17.0875	1.30492	1.33221	2.24093	1.12996	1.94183	4.80812	0.944444	0.70546	1.15909	1.21429	1.31776	1.89423	6.96875	1.56604	1.48387	0.933628	0.939114	0.2
HsCD00732103	NDEL1	1.30079	2.49184	2.99512	1.26271	1.76895	1.01496	1.24138	2.10638	1.63755	1.19685	1.37057	1.88462	1.11677	0.230769	1.73632	1.23022	1.27027	2.46154	2.76243	1.76012	1.86842	7.57055	1.20189	0.333333	2.1087	1.76463	1.10833	3.03607	1.09396	1.39119	31.1733	1.95014	1.17897	1.65079	2.01006	1.89205	1.45089	1.46262	1.36538	1.575	3.16981	2.03226	2.18142	2.40037	0.4
HsCD00734440	TRIM21	1.13487	2.12927	1.87805	1.30085	1.84116	0.919516	1.61084	1.83511	2.42213	1.34252	2.11172	1.4359	1.32635	0.230769	2.06468	1.41007	1.88514	2.79808	2.01657	2.9315	2.23684	2	1.53962	0.555556	2.05978	1.3472	2.00833	1.63607	1.87248	1.63472	1.89892	1.68698	1.39114	1.69841	1.29167	1.53977	2.10268	1.90654	1.96635	1.79375	1.67925	2.02053	1.49558	1.73247	0.2
HsCD00641177	PLEKHM3	1.15213	1.25251	2.19024	0.985876	0.927798	1.05627	1.03941	0.856383	0.978166	0.97769	2.10899	0.987179	3.23952	0.230769	0.995025	0.798561	0.75	1.03846	1.05525	1.59017	0.947368	1.25153	0.801887	0	0.951087	1.45254	1.05417	1.03279	0.949664	1.02591	0.873646	1.09695	1.38376	0.936508	0.945402	1.00568	1.03571	1.14019	1.01923	0.91875	1.01887	1.03519	0.951327	0.98893	0
HsCD00641197	BCAR1	1.03001	1.41732	0.809756	1.0113	1.02527	1.05413	3.15271	1.67021	1.0131	3.0643	1.01635	1.42308	3.3024	0.230769	0.950249	0.94964	0.858108	1.09615	1.30387	3.42312	1	0.98773	1.14717	0.111111	1.23913	0.882965	0.966667	1.04918	0.996644	1.53886	0.99278	0.916898	0.894834	0.968254	0.958333	2.27841	1.16964	0.962617	1.02885	0.925	1.43396	1.04692	1.35841	3.39299	0.1
HsCD00859519	DCDC2	1.23708	1.35799	3.60976	0.861582	25.1336	1.05983	0.894089	0.840426	1.23872	0.979003	1.11717	0.935897	12.2126	0.230769	1.29851	0.870504	0.898649	1.05769	0.950276	1.60231	2.63158	1.11043	0.960377	0.111111	0.978261	0.971391	0.995833	1.01967	0.902685	0.860104	1.30325	1.17729	0.942804	0.992063	0.95977	0.988636	1.08036	7.84112	1.0625	2.19375	1.35377	1.73021	0.884956	0.892989	0.1
HsCD00859480	TDP1	1.96976	1.19318	4.15122	1.39124	1.29242	1.26425	0.896552	1.01596	1.70888	1.23885	2.16076	1.53846	12.3234	0.230769	0.965174	1.79856	2.62162	1.05769	1.04972	5.55347	1.70395	1.04294	1.49811	0.222222	2.65761	2.17425	1.05	1.0918	1.14765	1.00259	0.956679	0.961219	1.79705	1.30952	1.10776	5.17614	2.13839	1.1215	0.995192	1.41875	6.95755	5.8739	6.23009	0.876384	0.35
HsCD00403832	PRKAB2	1.29415	1.19978	1.0439	0.894068	3.02527	1.05698	1.15025	1.01064	1.33479	1.03018	1.26158	29.1154	0.958084	0.153846	1.21891	1.00719	1.77027	0.923077	1.0884	1.15318	0.914474	1.06135	0.920755	0	0.972826	0.970091	1.05417	0.786885	1.05034	1.17098	1.01805	0.842105	1.27122	1.07937	0.762931	1.00568	0.96875	1.01402	0.985577	0.9	0.995283	0.973607	0.969027	1.13469	0
HsCD00835086	BCL11A	1.107	1.14045	1.02927	1.68503	0.909747	0.945869	5.76847	1.05319	0.962154	0.866142	2.08447	0.923077	0.91018	0.153846	1.40299	1.80576	0.925676	1.11538	1.0221	0.95289	1.05263	0.93865	0.945283	0	0.978261	1.02731	1.09167	0.960656	1.02349	1.05699	1.56679	1.14404	0.854244	0.952381	0.91523	1.02841	1.36161	0.915888	0.894231	1.125	0.910377	1.02933	1.07522	0.918819	0
HsCD00733552	DKKL1	1.22646	7.93698	0.780488	0.940678	0.819495	0.980057	0.832512	0.925532	0.914119	0.816273	0.861035	2.15385	0.934132	0.153846	0.78607	0.769784	0.722973	0.788462	1.0221	1.06214	0.769737	0.96319	0.835849	0	0.98913	0.962289	0.9375	0.904918	1.00671	1.00777	0.65343	0.878116	0.630996	1.01587	0.91523	0.909091	0.973214	1.07944	0.947115	0.7625	0.966981	1.06745	0.969027	0.815498	0
HsCD00867982	BCL7B	1.0539	5.66268	0.814634	0.935028	2.03249	0.996439	0.926108	1.00532	1.05822	0.959318	0.730245	1.01282	0.886228	0.153846	1.21891	1.03597	0.993243	1.00962	1.70166	1.06214	1.64474	0.95092	1.16415	0	0.923913	1.06892	1.09583	0.960656	1.02685	0.914508	0.971119	0.933518	0.867159	0.873016	0.83908	0.954545	1.08036	1.1215	1.46635	1.4625	1.03774	1.20528	0.884956	0.870849	0
HsCD00863400	GAB4	1.11762	3.76413	0.926829	1.04096	0.963899	1.00356	1.06897	1.24468	1.13537	3.56955	0.880109	1.0641	1.09281	0.153846	0.940299	1.10791	1.10135	1.08654	1.1768	1.12283	0.967105	1.00613	1.07736	0	1.04891	0.915475	0.9625	1.05574	1.28859	0.976684	1.12635	0.867036	1.16236	1.06349	1.03017	0.988636	1.04018	1.04673	1.05288	1.1	1	1.16716	1.13717	1.72878	0
HsCD00863902	MED26	1.19327	2.43911	1.31707	1.03955	0.924188	1.08262	1.00739	1.01064	1.12227	5.87664	0.940054	1.83333	0.973054	0.153846	0.940299	1.10791	1.04054	1.02885	1.54144	1.21387	0.901316	1.06135	1.24906	0	1.09783	0.959688	1.05833	1.21639	1.23154	1.09585	1.11552	0.914127	1.01292	1.00794	1.09914	1.04545	0.955357	0.981308	0.975962	0.975	1.06604	0.982405	0.995575	0.905904	0
HsCD00730651	CXCL6	1.13222	2.32045	1.01463	1.02966	0.981949	0.992877	2.25123	1.15426	1.08443	1.02362	1.0218	1.03846	0.952096	0.153846	0.920398	1.15108	1.14865	0.875	1.36464	1.49913	0.967105	1.02454	1.23585	0	1.00543	0.983095	0.945833	1.14098	1.18456	0.968912	1.12274	0.814404	1.23247	0.984127	0.935345	1.01705	1	0.915888	0.985577	0.975	0.990566	0.950147	1.03982	1.1107	0
HsCD00078076	KLC4	2.31885	1.12067	0.912195	0.997175	1.06859	1.05912	0.896552	2.40957	0.935953	1.10236	1.03815	1.03846	1.17665	0.153846	1.27861	0.985612	0.885135	0.990385	1.18785	1.11676	1.40789	1.06748	1.06981	0	1.36413	0.963589	1.02917	1.00656	0.885906	0.888601	0.830325	1.14404	1.07934	1.0873	1.01006	1.07386	1.14286	1.00467	1.23077	1.0625	0.95283	0.950147	1.28319	1.65314	0
HsCD00641463	RASGRF1	1.52378	1.97765	3.8	0.990113	1.05054	1.07621	1.1133	2.5	1.13828	0.913386	1.13351	0.948718	1.02994	0.153846	0.940299	1.02158	0.986486	1.39423	1.0884	0.989306	1.44079	0.96319	0.950943	0	1.02174	0.950585	1.1125	0.911475	1.32215	1.03627	0.888087	0.941828	0.845018	1	0.83477	0.960227	0.941964	0.962617	0.990385	1.18125	1.04245	4.68035	1.10177	1.03875	0.05
HsCD00731495	SNAPC2	1.19195	3.83665	2.29268	0.812147	0.945848	1.03846	1.19951	0.978723	1.04949	1.41076	1.26158	0.846154	0.964072	0.153846	1.09453	0.971223	1.06081	0.951923	0.906077	1.01965	1	0.797546	1.0283	0	0.978261	1.0026	1.25417	2.6918	1.21812	1.14249	1.01805	0.759003	1.07934	0.896825	1.31609	1	0.901786	1.07009	1.10096	0.8875	0.896226	0.897361	0.792035	1.01476	0.05
HsCD00835896	ARHGEF16	3.45505	1.27229	0.941463	0.960452	14.1047	0.97792	0.948276	1.82979	1.02475	1.06299	1.11172	1.19231	1.00299	0.153846	0.950249	1.08633	0.959459	1.03846	1.30387	1.04393	1.10526	0.932515	1.08679	0	1.19565	0.958388	1.04167	1.39344	1.43289	3.3342	1.02527	1.04709	0.841328	1.29365	0.975575	1.06818	1.02232	1.07477	1.96154	1.1	0.872642	1.33724	1.12389	1.45203	0.05
HsCD00835167	TSC22D3	1.68704	1.37117	1.11707	1.01412	1.39711	1.51282	3.18719	1.15957	1.01601	2.03937	1.43324	1.0641	1.26347	0.153846	1.06965	1.10791	1.14189	1.21154	1.27624	1.55983	1.25658	1.08589	1.47358	0	1.13043	1.49675	1.3625	1.58361	1.08389	1.01813	1.38989	1.5374	0.904059	1.21429	0.896552	1.22159	1.3125	1.37383	1.07212	1.36875	1.10849	1.49853	1.10619	2.18266	0.05
HsCD00866144	COL28A1	1.12558	1.05475	0.84878	0.966102	1.43682	0.950855	4.07882	1.58511	2.34061	0.922572	0.920981	0.884615	0.907186	0.153846	0.925373	0.971223	0.790541	1.47115	0.718232	1.08035	0.927632	1.03681	1.53774	0	2.3913	1.02991	0.975	0.990164	1.16779	1.18912	0.797834	0.739612	1.09594	1.00794	0.87931	0.954545	0.785714	0.911215	0.975962	0.95	1.04245	1.12317	0.977876	0.926199	0.05
HsCD00847107	NAB2	4.94166	1.16022	1.01951	1.06073	1.0361	3.88319	1.0665	1.31915	1.40902	1.06562	0.945504	1.01282	0.973054	0.153846	1.78607	1.10791	0.918919	1.10577	1.36464	1.28064	0.993421	1.04294	1.10755	0	1.17391	7.10013	1.14167	1.01639	1.16107	1.58549	1.00361	0.944598	1.16236	1.11905	1.05747	1.02273	0.90625	1.00935	1	1.14375	1.04245	1.09971	0.969027	0.953875	0.05
HsCD00831785	WIPF2	1.09372	1.70078	7.38537	0.871469	0.938628	0.953704	4.83251	1.04787	1.22271	1.26509	1.12807	0.961538	1.35928	0.153846	1.04478	1.04317	1	1.14423	1.24309	1.03179	1.82895	1.05521	1.04528	0	1.16848	1.70741	1.0875	1.22295	1.05369	1.28238	1.02527	1.67036	0.894834	1.80952	0.767241	1.07955	1.35268	1.09346	1.375	1.375	0.938679	0.961877	0.969027	4.23063	0.05
HsCD00835394	MTSS1	1.04196	1.12067	1.10732	0.748588	0.884477	0.99359	0.955665	2.55319	1.07569	1.09974	4.9891	1.73077	1.01198	0.153846	0.920398	1.15827	1.12162	1.04808	1.17127	1.07428	1.05263	0.895706	1.26604	0	1.0163	0.802341	2.14583	1.44262	0.993289	0.943005	0.953069	0.775623	0.854244	0.825397	0.968391	1.02841	1.24107	1.11682	0.995192	0.925	0.933962	0.958944	0.977876	0.798893	0.05
HsCD00730789	OGN	1.33264	2.01721	0.936585	1.03672	1.05054	1.05413	3.07143	1.00532	0.90393	1.07874	0.934605	1.05128	1.12275	0.153846	1.0995	0.964029	0.959459	0.990385	0.850829	1.11069	1.06579	1.06135	1.23019	0	1.75543	0.958388	0.975	1.06557	0.932886	0.96114	0.960289	0.98892	1.07934	1.00794	0.918103	1.05682	1.07589	1.03738	0.966346	0.8875	1.04245	0.932551	1.17699	2.6107	0.05
HsCD00403891	CWC15	1.32999	2.12268	2.10244	1.00141	1.24549	1.02707	1.11823	1.08511	1.22125	1.79265	1.06267	1.02564	1.0509	0.153846	1.70149	1.1295	1.2027	1.02885	1.47514	1.29277	1.21711	1.30675	1.29057	0	1.13587	1.12484	1.39583	1.66885	1.04027	1.65544	1.15162	4.36288	1.00554	0.992063	1.03592	1.09091	1.13393	1.07009	1.00481	1.16875	1.57075	1.04692	1.07522	1.19373	0.05
HsCD00640126	ZBTB10	2.15028	1.19318	0.956098	1.03531	0.98556	2.7849	0.921182	1.04255	1.01019	0.961942	0.855586	0.987179	1.50599	0.153846	1.16418	1.01439	1.01351	0.932692	1.00552	1.18353	0.980263	1.07362	1.00377	0	1.04348	1.03901	0.941667	1.03607	0.966443	0.854922	1.02527	1.1662	1.10701	1.71429	1.16092	0.965909	1.36161	1.00467	5.16827	1.01875	0.957547	0.98827	1.04425	0.894834	0.05
HsCD00784651	TFEC	1.29548	30.0274	1.29268	1.05367	2.1769	1.00997	1.00985	1.06383	1.11499	0.984252	0.99455	0.987179	0.98503	0.153846	1.51741	1.45324	1.39865	0.971154	1.38122	1.26243	1.05263	1.07362	0.969811	0	1.125	1.08062	0.9875	1.18689	1.22148	1.10881	1.11913	1.0831	1.49446	1.0873	1.14368	1	2.83929	0.995327	1.01923	1.10625	1.17453	4.81525	1.13274	1.01476	0.1
HsCD00859298	TLE4	1.36981	1.13385	2.33659	1.0226	1.21661	1.0292	0.953202	1.27128	1.18632	1.76903	1.13351	12.8077	1.02695	0.153846	0.880597	1.11511	1.07432	1.13462	1.43646	1.06821	1.10526	1.28221	1.32642	0	1.15761	0.968791	1.25417	1.14754	1.00671	1.33679	1.38267	1.29363	1.3321	2.3254	2.17385	0.971591	1.15625	1.1028	1.05288	1.11875	1.58019	1.90029	1.93363	0.940959	0.1
HsCD00865240	ZC3H14	1.75208	1.87877	1.13171	1.81073	3.38628	0.999288	0.918719	1.15957	1.06259	0.94357	0.989101	14.0385	1.03593	0.153846	1.22388	1.46043	1.02027	1.67308	1.49724	0.977168	1.41447	1.0184	1.15283	0	1.05978	1.02341	1	1.05574	0.936242	1.05699	3.15884	1.18283	1.17528	1.52381	1.60489	0.943182	1.01786	1.23832	12.476	1.2	1.06604	1.02933	1.08407	0.987085	0.1
HsCD00731836	NCOA4	1.37246	4.2124	1.6	0.967514	3.76534	0.982194	0.992611	1.15426	1.08297	1.21654	0.953678	1.07692	0.937126	0.153846	0.855721	1.00719	1.06757	1.00962	1.1768	1.28671	0.993421	1.05521	1.17547	0	1.34783	0.950585	0.975	1.06557	0.919463	1.05181	1.11552	0.828255	1.70849	1.53968	0.96408	1.27273	2.0625	0.953271	1.45673	0.90625	1.43396	5.75367	1.05752	1.14391	0.1
HsCD00835933	ANKRD30A	1.10965	2.36	0.873171	1.01695	1.05776	0.94302	0.933498	1.02128	1.09025	0.959318	0.885559	2.42308	0.997006	0.153846	1.0796	0.971223	1.04054	0.836538	1.02762	0.95289	1.07237	1	1.26038	0	1.04348	0.941482	1.03333	1.12787	1.08054	2.10881	1.12635	0.839335	1.01845	1.05556	0.913793	1.0625	1.18304	1.29907	1.09135	1.20625	3.01887	1.73607	1.10619	0.97048	0.1
HsCD00674626	RILPL1	1.27822	1.19978	14.3854	1.02825	1.09747	0.980769	0.985222	1.06915	2.96361	0.956693	1.16894	1.02564	1.01497	0.153846	1.1194	1.2518	1.7027	1.95192	1.70718	1.48092	1.22368	1.02454	1.31509	0	10.5707	4.91808	1.06667	8.03934	0.889262	1.04663	1.02166	1.87535	1.17528	1	1.12644	1.55114	1.02232	1.14486	1.04808	6.175	1	1.21994	1.87168	0.911439	0.2
HsCD00835623	ASXL2	1.33397	18.379	0.843902	0.949153	0.779783	0.926638	0.844828	0.893617	2.46288	0.727034	0.847411	0.974359	0.98503	0.153846	0.955224	0.769784	1.80405	1.06731	0.734807	1.00145	0.756579	0.993865	0.739623	0	6.17391	1.62939	1.04583	1.2	1.66443	6.02591	0.743682	0.875346	0.800738	2.84921	1.37787	0.869318	2.64732	0.957944	0.995192	0.825	1.43868	2.77419	1.0708	0.750923	0.25
HsCD00831637	FOXD3	0.92117	2.26112	0.912195	0.80226	8.18773	0.82906	0.896552	0.914894	0.885007	0.867454	0.975477	1.5	0.916168	0.153846	0.81592	0.942446	0.878378	1.23077	1.1105	1.19566	0.868421	0.90184	0.962264	0	0.630435	0.797139	1.28333	5.68852	0.832215	0.88342	0.693141	2.26593	1.08118	0.801587	0.619253	0.931818	1.19196	0.929907	2.45673	0.9875	5.20755	7.48094	0.880531	1.45203	0.25
HsCD00859773	DHX9	1.25699	3.69821	0.970732	0.957627	0.956679	1.01852	0.982759	0.957447	1.11354	24.21	0.980926	0.935897	1.03293	0.153846	2.25871	1.20144	0.885135	0.913462	0.928177	0.983237	0.986842	0.969325	0.992453	0.111111	0.842391	0.976593	0.954167	1.00656	1.02685	1.46891	0.99278	1.34903	1.21956	0.912698	0.941092	1.59091	1.44643	0.96729	0.951923	1.08125	1.14623	0.891496	0.99115	1.06273	0
HsCD00835762	HABP4	1.05523	2.8676	1.00488	1.03531	3.05054	1.00071	1.05665	1.34574	1.08297	1.45276	1.0545	1.0641	0.982036	0.153846	1.24378	1.53957	3.53378	0.971154	0.983425	1.14104	1.07895	1.04908	1.74151	0.111111	1.22283	1.03381	1.19583	1.23934	1.47651	1.14249	1.24549	0.927978	0.865314	1.16667	1.0273	1.03977	1.30357	1.79439	1.16827	1	1.04717	1.45161	0.964602	1.19004	0
HsCD00866149	USHBP1	1.06452	3.53341	2.47317	0.892655	1.09747	0.97151	1.24138	0.989362	1	1.26772	1.06267	1.03846	1.23653	0.153846	2.0796	1.22302	1.17568	1.05769	1.36464	1.31705	0.980263	0.93865	1.02642	0.111111	0.967391	0.897269	1.01667	1.23279	0.95302	0.831606	1.19856	0.99446	1.40775	1.09524	0.945402	1.0625	0.933036	0.96729	0.923077	1.2375	0.966981	1.68328	1.70796	1.30443	0
HsCD00831858	ACSM4	1.19726	1.07453	0.970732	0.970339	0.884477	0.970085	0.85468	0.978723	0.973799	0.950131	2.31335	2.10256	0.95509	0.153846	1.33831	1.05036	0.986486	1.10577	33.8343	1.2685	1.01316	1.16564	1.44717	0.111111	0.983696	0.872562	0.979167	1.10492	1.15436	1	1.00722	0.99169	1.12546	1	1.11063	1.01136	0.928571	0.906542	0.956731	1.10625	0.981132	0.938416	1.0708	0.800738	0
HsCD00733947	PARP11	1.31273	1.14045	2.03415	1.0452	1.13718	0.997151	7.12069	1.0266	1.18777	1.13911	1.19346	1.03846	1.21557	0.153846	2.60199	1.1223	1.23649	0.971154	1.0663	0.95896	1.13158	1.02454	1.09811	0.111111	1.10326	1.04551	1.0125	1.03607	1.11409	1.08031	1.0722	2.50139	1.08856	1.04762	1.02155	1.01136	1.08482	1.03271	1.01442	1.0875	1.11321	1.0176	1.13274	0.98893	0.05
HsCD00834951	TMPO	5.16731	1.18659	0.931707	1	1.02888	3.05413	1.03202	1.09574	1.00437	1.05774	1.56131	1.01282	0.991018	0.153846	0.955224	0.906475	0.939189	0.961538	1.18785	1.05	0.980263	1.00613	15.5868	0.111111	0.983696	2.91808	0.945833	1.12787	0.973154	0.96114	1.02166	1.42659	1.08672	1.03175	0.883621	0.965909	1.08482	1.01402	0.947115	1.1125	0.962264	0.947214	0.89823	1.18081	0.05
HsCD00865968	MNT	0.987537	11.1869	1.02439	0.984463	0.898917	0.958689	1.32759	2.20745	1.42649	0.776903	0.773842	1.16667	0.862275	0.153846	1.02488	0.992806	0.783784	1.04808	16.0939	1.1896	1.05263	0.957055	0.949057	0.111111	1.73913	1.10923	1.05833	1.55738	0.919463	1.12176	0.808664	1.68144	1.24354	1.26984	1.04598	0.931818	1	1.24299	0.980769	3.43125	1.06132	1.02346	0.964602	1.17712	0.05
HsCD00863378	IP6K1	1.03399	6.73061	1.05854	0.94774	0.931408	0.99359	0.896552	0.914894	0.930131	2.19029	1.02452	0.974359	0.916168	0.153846	4.56219	0.899281	0.932432	0.990385	0.994475	1.07428	0.973684	0.944785	1.19057	0.111111	0.923913	1.02861	1.99583	1.01311	2.62081	0.966321	1	1.05263	0.940959	0.952381	0.938218	0.994318	1.00893	0.943925	0.913462	1.0625	1.15566	0.938416	0.929204	0.892989	0.05
HsCD00846447	RB1	11.2837	1.06793	1.11707	0.960452	1.00361	5.38034	0.773399	0.930851	1.23144	0.795276	0.959128	0.769231	0.847305	0.153846	0.81592	0.935252	0.824324	0.980769	0.834254	1.08642	0.881579	0.944785	11.0132	0.111111	0.853261	0.858257	1.05417	1.15082	0.942953	1.07772	0.732852	0.864266	0.819188	0.865079	0.994253	0.920455	0.915179	0.929907	10.5337	1.3375	0.933962	1.01173	0.946903	0.907749	0.05
HsCD00835595	LMO7	1.14416	2.46547	4.47317	0.967514	1.01444	0.979345	1.15517	1.02128	1.22416	1.22047	1.11989	1.33333	1	0.153846	1.76119	1.03597	1.08784	1.08654	1.09945	1.15318	1.36184	1.17791	2.17358	0.111111	1.10326	1.48505	1.10833	1.08525	1.19128	1.37306	1.09025	1.18006	1.62546	1.13492	1.43966	1.21023	5.63393	1.04206	1.29808	1.59375	0.948113	1.0088	1.07965	1.20849	0.05
HsCD00831307	CDC42EP5	1.03798	1.16022	2.52683	1.03531	1.08303	0.992165	1.88177	1.56915	1.27802	1.05643	2.7248	0.948718	1.02395	0.153846	0.955224	2.05036	1.23649	1.05769	1.30939	1.65694	1.00658	1.28834	0.960377	0.111111	0.945652	1.3264	0.916667	1.09508	0.926174	1.01554	0.99639	1.63435	0.880074	0.936508	1.11925	0.977273	1.67857	2.31776	1.82692	1.39375	1.41509	1.77713	2.15487	0.942804	0.1
HsCD00832080	PRDM8	1.28353	1.33821	0.804878	0.90113	13.148	1.16382	1.18719	1.02128	2.16448	1.09843	0.991826	1.03846	1.02395	0.153846	1.09453	0.81295	13.4459	1.07692	1.32597	1.15925	0.861842	1.09202	0.869811	0.111111	1.07065	0.9987	1.16667	1.00328	1.18121	2.29534	0.787004	1.06925	0.976015	0.944444	1.06609	1.00568	0.9375	1.00935	1.26442	0.86875	1.03302	3.88563	1.22566	1.03875	0.1
HsCD00831363	RNF220	1.23044	2.30726	1.09268	1.01412	1.09747	0.960114	1.18966	1.0266	1.11936	1.35564	3.44959	1.16667	1.50299	0.153846	1.0597	1.2518	8.87838	1.11538	1.27624	1.35347	1.98684	1.11656	1.47547	0.111111	1.79348	0.905072	3.12083	1.26557	0.983221	0.953368	1.13357	1.53186	0.787823	2.55556	1.01149	1.25568	1.25446	1.36449	1.27404	1.1625	1.17453	1.42522	1.5708	1.41882	0.1
HsCD00859289	SYTL2	1.21053	16.988	1.81951	0.990113	1.01083	0.943732	1.04926	1.02128	2.00291	1.22966	1.04905	0.961538	1.05689	0.153846	1.61194	1.99281	9.02703	1.04808	1.83978	1.25029	1.11184	1.68712	1.1	0.111111	1.27174	1.02341	1.20833	1.0459	1.81879	0.88342	1.18773	3.8615	1.06089	1.69841	1.06034	1.07386	2.46875	1.26636	1.01923	1.575	2.08019	1.24633	1.13717	1.04059	0.15
HsCD00863700	KIAA1549L	1.23973	1.54916	1.07805	0.872881	1.38989	1.25712	1.67734	1.36702	1.68122	1.36614	5.41144	3.84615	1.58084	0.153846	1.19403	1	0.918919	1.53846	1.47514	1.28671	1.01974	1.29448	8.51509	0.111111	10.0652	1.6606	1.3125	1.49508	2.0302	1.19171	1.1083	1.27147	1.39668	1.03968	1.07615	30.5057	1.12054	1.71028	1.28846	0.91875	1.59434	1.15836	1.00885	1.60517	0.15
HsCD00863727	NHSL1	1.37777	1.7733	1.14146	1.17938	1.53791	0.933048	0.977833	1.20745	1.89811	2.72572	11.6512	1.28205	1.28743	0.153846	1.08955	1.14388	2.82432	1.5	1.30387	1.15925	1.125	1.31288	1.78868	0.111111	0.983696	1.91678	1.2625	3.35738	1.87584	1.52591	1.14079	1.96676	0.939114	2.28571	1.11925	1.125	1.40179	1.06542	1.78365	1.46875	1.34906	0.912023	1.84956	11.2915	0.15
HsCD00863868	KAT2B	1.00877	1.0943	0.965854	1.02825	16.0903	0.981481	0.948276	1.06915	1.87336	3.45669	0.850136	0.987179	0.958084	0.153846	1.02985	1.10791	20.0608	1.43269	1.17127	1.21994	0.980263	1.01227	1.36981	0.111111	1.03804	1.20806	1.425	1.16721	1.16443	8.26943	1.05415	1.89197	1.03506	1	0.875	1.05682	0.986607	1.30374	4.32692	1.1625	0.985849	4.90909	0.99115	1.00185	0.15
HsCD00846633	ZNF688	1.41228	1.37777	2.37073	1.10593	0.924188	0.957977	1.17734	1.2234	3.07278	1.00394	0.86376	0.987179	0.958084	0.153846	0.955224	1.10072	21.6959	1.81731	1.39779	1.37168	0.973684	1.4908	1.93396	0.111111	1.22283	0.89987	0.991667	1.4459	2.51678	0.84456	1.4296	0.911357	1.07565	1.48413	1.06034	1.03977	0.995536	1.14486	17.3413	1.175	0.933962	1.04692	2.0177	1.01661	0.15
HsCD00835076	MITF	2.35204	2.49184	1.65854	1.10734	0.960289	0.980769	1.34236	0.984043	1.17176	0.91601	0.980926	0.897436	0.898204	0.153846	1.00995	4.66906	0.966216	1.375	1.48066	1.27457	0.993421	1.06135	1.26038	0.111111	0.961957	0.997399	1.16667	1.52459	1.06711	1.07254	1.36462	1.00554	1.91697	3.46032	2.53592	1.00568	1.375	0.943925	1.21635	1.1875	2.33962	0.947214	1.49558	0.848708	0.15
HsCD00732756	FKBPL	1.22115	1.95128	1.47317	1	1.12274	1.0235	2.4064	1.01064	1.26492	0.959318	1.17166	11.7308	1.58084	0.153846	9.56219	1.17986	1.17568	1.25962	1.79558	0.940751	1.07237	1	1.46415	0.111111	0.875	1.07412	0.958333	1.08197	1.04698	1.03109	1.40433	1.07202	12.1421	12.3333	1.00431	1.07955	1.18304	0.962617	1.00962	0.9625	15.8066	2.09384	1.19027	1.13838	0.2
HsCD00403972	CPLX2	1.29813	1.3448	1.64878	1.11864	1.05776	1.48148	1.92365	2.48404	2.26346	1.15354	1.42779	1.01282	1.01497	0.153846	1.46766	1.16547	1.17568	1.69231	1.69613	1.22601	1.04605	4.79755	1.20755	0.111111	1.47826	1.71001	8.65417	1.23934	9.95973	1.36788	1.85199	0.952909	1.18081	1.7381	1.15948	3.20455	1.05357	1.23832	1.52404	1.2	3.60377	1.74487	1.43363	1.54982	0.2
HsCD00835079	FOXK2	5.47127	1.23933	0.917073	1.06356	0.942238	0.917379	0.965517	0.914894	2.56041	0.922572	0.899183	0.974359	0.952096	0.153846	3.96517	1.02878	1.09459	1.35577	1.1105	1.10462	1.05921	1.01227	1.24528	0.111111	0.902174	0.906372	1.14583	1.31803	1.14094	5.41192	1.01083	0.955679	1.01107	0.912698	0.840517	0.960227	0.830357	7.8785	1.27885	27.375	0.943396	2.53079	1.06637	0.808118	0.2
HsCD00846483	HMMR	1.5636	4.16626	1.69756	1.50565	1.64982	1.35043	1.29557	1.3883	2.52984	0.727034	1.04905	1.67949	1.72455	0.153846	1.47761	1.52518	1.66216	1.15385	1.61878	1.90578	1.84211	1.39877	2.17358	0.111111	1.51087	2.3472	1.3	1.80984	1.41611	2.25389	1.34657	1.50693	1.64207	1.63492	1.75718	1.66477	1.16964	1.55607	1.62981	2.025	1.75	1.39296	3.63717	1.59779	0.2
HsCD00641814	CPLX1	1.07912	1.31184	1.03902	0.929379	1.09025	1.14459	2.15271	2.69681	1.754	1.07087	1.46049	1.29487	0.949102	0.153846	0.895522	0.884892	1.10135	1.17308	1.11602	0.886127	1.03947	3.74233	1.31132	0.111111	1.08152	2.40702	4.77917	0.911475	3.42953	1.06477	1.43321	0.98615	1.08672	1.04762	0.949713	2.16477	0.941964	1.04673	0.980769	1.2	3.55189	1.35777	1.56637	1.13469	0.25
HsCD00834783	COL11A2	1.15611	1.18	0.921951	0.911017	1.40072	1.03917	3.47291	1.74468	1.49927	1.30315	2.02452	1.07692	1.16168	0.153846	2.23383	1.29496	1.16216	1.11538	1.27072	1.09249	0.986842	0.981595	1.45283	0.111111	4.94022	0.910273	0.866667	3.61311	0.946309	1.33161	1.10469	1.1108	2.39114	1.46032	0.969828	1.32386	1.11161	1.59346	4.11538	1.11875	5.63208	1.24633	1.10177	1.4428	0.25
HsCD00630104	PRCC	2.2047	1.47006	5.23902	1.15678	1.20217	0.976496	0.965517	1.07447	1.67831	1.77297	0.945504	1.12821	1	0.153846	1.29851	1.09353	7.13514	1.02885	1.40331	1.00751	23.2303	0.981595	1.10377	0.222222	1.36413	1.15865	1.09167	0.911475	0.932886	1.12435	0.99278	1.29086	1.17528	1.1746	1.77299	1.02273	1.08482	1.14019	1.09135	1.31875	1.43396	1.03226	1.20354	0.856089	0
HsCD00640146	RPH3A	1.92862	3.40816	3	0.981638	1.01444	1.10684	1.1133	0.888298	1.66667	1.17454	1.11444	1.73077	1.05689	0.153846	1.14428	0.928058	0.912162	1.26923	11.3425	1.00751	1.125	6.42331	1.13962	0.222222	1.7337	3.76463	1.48333	1.13443	1.01342	1.5544	1.68231	1.15235	1.29151	1.06349	0.933908	1.03977	1.05804	1.13084	1	1.05	1.58491	1.00587	1.28319	1.12177	0.05
HsCD00641431	TMCC1	1.32202	2.22816	1.81951	1.42655	1.11191	2.00427	1.01478	1.24468	1.15138	1.1811	1.04087	1.17949	1.0988	0.153846	0.995025	1.08633	0.986486	2.80769	2.05525	1.77225	1.02632	1.78528	1.47925	0.222222	1.09239	1.17815	1.1	0.898361	1.07718	1.12953	1.0722	2.15512	0.98524	1.09524	0.978448	1.10227	1.22768	1.22897	1.08654	0.88125	1.83962	1.08211	1.88053	0.924354	0.05
HsCD00733189	WBP5	1.16673	1.30525	1.29268	1.04661	2.32852	0.97151	0.926108	1.04255	1.4425	1.25066	0.991826	6	1.00599	0.153846	1.04478	0.956835	6.33784	1.04808	7.32597	0.910405	1.07895	1.01227	1.12264	0.222222	0.983696	1.05332	0.9375	1.01311	0.916107	1.19171	1.11552	1.20222	2.19742	1.20635	1.31609	1.00568	1.02679	1.07944	1.07212	0.94375	1.09434	5.07625	1.08407	0.994465	0.1
HsCD00641678	TBC1D22B	1.2769	1.47006	2.38049	1.01554	1.06137	1.04701	3.11576	1.05319	1.7016	1.10105	1.06267	1.26923	1.04192	0.153846	2.65672	1.14388	1.13514	1.06731	1.06077	22.6812	1.00658	1.57669	1.32075	0.222222	1.38043	1.10533	1.05	1.22295	1.53356	1.39378	1.02166	2.2964	0.990775	0.97619	0.984195	1.02273	4.25446	1.34112	1.05288	1.075	1.00943	1.57771	1.03097	1.22509	0.1
HsCD00859077	KDM2A	1.24902	2.86101	0.980488	1.02684	0.98556	1.02137	1.05419	2.9734	1.20961	1.93701	1.04905	1	1.19162	0.153846	2.23881	1.00719	1.04054	0.913462	1.07182	6.93728	1.26316	1.02454	1.20943	0.222222	8.15761	1.0065	1.09167	0.990164	1.15772	0.997409	1.25993	5.67313	1.04613	1.04762	1.99425	1.01136	1.04018	1.26636	1.06731	1.35625	1.04717	0.958944	1.07522	1.11624	0.1
HsCD00785090	HES5	2.01224	1.14045	4.6439	1.17655	1.07581	1.09473	1.42611	1.03723	1.75255	1.19554	1.08719	1.10256	0.988024	0.153846	22.0597	0.964029	1.12838	0.894231	1.33149	1.05607	0.967105	1.22699	6.8434	0.222222	1.04891	0.973992	0.9375	0.970492	3.94295	0.950777	1.14079	0.958449	0.867159	1.30952	0.961207	0.988636	1.66964	0.929907	3.80288	0.8375	0.990566	0.956012	1.0531	1.33764	0.1
HsCD00404602	CCDC7	1.21584	2.53799	1.06829	0.990113	0.967509	0.990741	1.21182	1.05319	2.11063	1.12598	1.41689	1.30769	1.62275	0.153846	1.62189	1.92806	1.02027	1.70192	3.03315	1.05607	3.33553	1.66871	1.28868	0.222222	1.83696	1.10793	1.15833	1.15082	0.932886	1.7487	1.07942	1.69806	1.21218	9.6746	1.11063	1.20455	1.34821	2.1215	1.18269	1.3125	1.42925	2.89736	4.71681	1.87823	0.2
HsCD00640953	SYNPO2L	3.05287	1.30525	9.38537	1.0339	1.00722	1.08832	0.977833	0.925532	1.15721	0.955381	0.888283	0.923077	0.991018	0.153846	1.07463	1	0.932432	1.00962	8.71823	1.11676	0.921053	0.91411	3.22264	0.222222	0.902174	1.52146	2.3125	1.09508	0.889262	17.1062	0.805054	1.14681	1.00554	0.833333	0.83908	0.988636	2.54464	0.962617	1.17308	0.9875	0.830189	2.73021	0.946903	1.15314	0.2
HsCD00835441	CFAP45	3.27453	1.50961	1.06829	1.08333	1.1769	0.921652	0.985222	1.09043	2.13246	1.00919	1.23978	1.48718	0.952096	0.153846	1.53731	1.97122	7.89189	1.5	1.29834	1.11676	1.21711	3.2638	1.16226	0.222222	1.38043	0.914174	32.9875	1.04262	1.54027	2.59845	1.14801	1	0.867159	12.2619	1.1408	1.98864	1.10714	1.64019	10.0673	1.64375	2.03774	1.49853	1.76549	1	0.25
HsCD00835162	TBX20	1.07116	20.5808	0.956098	1.58616	1.03249	1.04416	0.842365	1.08511	2.82969	1.90157	0.948229	0.820513	0.832335	0.153846	0.970149	2.34532	1.02027	1.02885	1.33702	1.17139	0.953947	0.957055	2.45472	0.222222	1.0163	0.849155	1.05833	1.58033	4.2349	0.963731	0.942238	4.88643	0.835793	0.912698	3.26149	1.28409	1.22768	1.49065	0.956731	2.30625	1.67453	2.45161	1.32743	0.795203	0.25
HsCD00641411	MYCBPAP	1.26097	7.97654	4.33171	1.02684	1.06859	1.34117	1.26847	1.55851	1.65357	1.60236	1.0327	1.11538	0.979042	0.153846	0.855721	1.30216	2.59459	1.46154	2.46409	1.00145	1.11842	1.00613	1.54528	0.222222	1.23913	1.24707	3.63333	0.852459	1.13423	1.01036	0.99278	0.867036	1.08303	2.61905	2.17098	1.01136	4.00893	0.943925	1.58173	1.19375	1.12736	4.41056	2.4469	1.09041	0.3
HsCD00640973	SIX3	1.18398	1.16022	1.14146	1.16949	16.8339	1.33761	0.940887	1.1117	4.5968	0.85958	1.02452	1.01282	0.733533	0.153846	1.11443	0.971223	10.0608	2.78846	1.03867	0.86185	1.01974	0.981595	1.16226	0.222222	1.04348	1.09753	7.14167	0.986885	0.939597	3.51036	1.0361	2.02493	4.57749	1.16667	1.14799	1.02273	0.973214	1.14019	3.31731	19.875	1.20283	4.59824	1.15044	0.863469	0.35
HsCD00846348	RPRD2	1.7335	1.48983	1.13171	1.43079	1.01805	1.07621	1.03695	2.30851	1.37263	0.93832	1.35967	3.4359	1.71257	0.153846	4.0597	1.23741	1.07432	0.980769	4.44199	2.42775	1.25	1.05521	1.44906	0.333333	1.55978	1.20676	1.44583	0.918033	1.62416	1.09585	1.35018	1.47091	2.11439	1.62698	1.00287	1.51705	1.55357	1.01402	4.64904	2.58125	0.948113	1.47214	1.13274	1.52214	0.15
HsCD00835101	PSPC1	1.10169	1.4305	4.43415	1.04237	5.37906	0.943732	0.923645	1.12766	1.30422	1.09186	0.920981	1.03846	0.916168	0.153846	6.1194	1.09353	1.03378	4.26923	1.66851	1.74191	1.19737	1.22699	3.68868	0.333333	1.04891	1.37191	1.32083	1.24262	1.0604	2.15026	0.960289	1.35734	1.34502	1.07143	1	1.02841	1.39286	5.85047	1.28846	1.53125	1.91981	12.6921	1.10619	0.929889	0.15
HsCD00835863	SHF	1.04328	1.18	0.858537	1.0904	17.8375	0.980769	1.20936	1.31915	2.21543	1.04462	1.51771	1.02564	1.02994	0.153846	3.67164	1.42446	1.2973	2.25	9.09392	1.69942	1.13816	0.969325	1.23396	0.333333	1.19565	1.01951	1.09167	4.1082	0.963087	10.0052	1.15523	1.06925	1.15683	3.81746	0.913793	1.05682	1.48661	0.981308	1	1.725	0.95283	25.9971	1.15487	1.34133	0.2
HsCD00640130	NUFIP2	1.45476	1.84581	1.20976	1.11864	1.20939	0.980769	1.13793	1.2766	1.53566	6.46719	1.49046	2.52564	1.38922	0.153846	2.0796	1.1223	5.0473	1.29808	3.03315	1.2685	1.94737	1.29448	0.933962	0.333333	2.41304	2.9857	2.6125	2.39672	1.81544	1.85751	1.42599	1.28532	1.35793	1.48413	1.79741	1.28977	2.41071	1.70561	1.35577	1.25625	1.84434	1.72141	1.34956	1.36162	0.25
HsCD00835353	SKOR2	1.49989	1.3514	0.917073	1.08616	27.444	1.02991	1.10837	0.952128	2.87336	1.69423	0.907357	0.974359	1.1976	0.153846	3.78607	1.08633	7.97973	3.18269	1.28177	1.51734	1.03289	1.58282	1.25472	0.333333	1.52717	1.11183	1.10833	1.10164	1.19128	10.943	1.12996	2.20776	2.99077	0.992063	0.873563	1.01136	1.16518	1.25701	1.48558	32.3937	1.13679	7.67742	0.955752	1.72694	0.25
HsCD00847187	NDUFV3	1.75075	1.52279	1	0.707627	1.54874	1.03134	1.44335	3.32979	3.66084	1.23491	1.65395	1.35897	0.95509	0.153846	1.60199	7.7482	1.25676	8.04808	2.32044	1.14104	3.05921	1.25767	1.55094	0.444444	1.03804	1.0013	4.02083	1.04262	2.15436	1.08549	1.31769	0.864266	1.60701	6.19841	0.961207	2.66477	1.39286	1.29907	3.45192	1.19375	3.95283	5.8739	1.65044	0.957565	0.35
HsCD00640054	PPP1R13B	1.32202	1.40413	8.16585	0.860169	3.63538	0.839744	1.14778	1.06383	1.87773	0.807087	0.970027	0.987179	1.21257	0.153846	5.65174	0.877698	3.05405	2.05769	1.94475	1.10462	1.13816	4.53988	1.26981	0.444444	0.956522	4.0065	2.69583	1.03279	1.21141	1.28238	1.88448	2.96399	3.57565	0.960317	3.54598	0.982955	3.8125	1.07944	12.3221	1.675	2.01887	7.20235	1.07522	1.39852	0.45
HsCD00639947	ZC3H14	1.31804	1.23933	1.00976	1.03531	2.12274	1.14886	1.09852	1.03723	1.01601	1.06955	1.30518	2	0.982036	0.0769231	1.1194	1.14388	1.27027	1.08654	1.12155	1.1289	1.04605	1.15337	1.48868	0	1.18478	0.993498	0.991667	0.983607	1.19799	1.08549	1.37545	0.933518	1.06642	1.11905	1.02586	1.10227	1.13393	1.08411	1.77885	1	1.16981	2.95308	1.26991	1.11439	0.05
HsCD00729958	TAF11	1.05656	1.64145	32.1317	1.04802	0.935018	1.06553	0.963054	0.952128	1.01892	0.875328	0.942779	0.961538	8.49701	0.153846	1.00995	0.834532	0.918919	0.932692	1.17127	0.983237	0.973684	0.93865	1.15849	0	0.967391	1.04291	0.966667	0.891803	0.885906	1.90415	0.938628	1.3518	1.24354	1.11111	0.928161	1.1875	2.78571	1.00467	0.956731	0.78125	1.38208	1.01173	0.933628	1.03321	0.05
HsCD00867996	DNAI1	1.107	14.1732	1.10732	1.06356	1.03971	0.987179	1.81773	1.09043	1.22271	1.01181	1.05177	1.97436	2.28144	0.153846	0.895522	1.08633	0.932432	1.01923	1.03867	1.20173	1.11184	1.01227	1.38302	0	1.07065	1.11443	2.02917	0.980328	1.30872	1.82902	0.902527	1.40997	1.13838	1.7381	1.09195	1.07386	0.915179	1.63551	4.22115	1.2	3.14623	2.63343	1.04425	0.97048	0.2
HsCD00603396	TAF11	1.1508	1.35799	26.3756	0.961864	1.05415	1.07977	0.982759	0.968085	1.00873	1.20341	1.18801	1.02564	10.7605	0.153846	1.06468	1.07194	1.10811	1.00962	1.35912	0.880058	1.11842	1.29448	2.00189	0.111111	0.967391	1.0026	0.95	1.04262	1.01007	2.12694	1.07581	1.28255	0.904059	0.928571	0.801724	1.34659	2.20089	0.934579	0.932692	1.19375	1.10849	0.909091	0.929204	1.03137	0.1
HsCD00831993	ZEB2	1.34326	1.40413	1.13171	1.02119	1.01444	5.43803	1.74384	1.18085	1.40029	1.17848	1.38147	1.15385	23.8323	0.153846	1.06965	1.38129	1.04054	1.28846	1.1547	1.26243	1.19737	1.2454	6.62075	0.111111	1.14674	1.29389	19.1792	1.25574	0.993289	4.12694	1.26354	1.47922	0.976015	1.10317	0.95977	1.28409	1.17411	1.35981	1.84615	1.34375	19.684	1.29912	1.09292	1.58487	0.15
HsCD00831642	KIFC1	1.02603	1.72715	2.12195	1.0226	1.16606	1.00285	1.16256	1.51064	1.22999	0.972441	0.929155	1.08974	3.09581	0.153846	1.21393	1.38849	1.10135	1.28846	1.87293	7.35	1.27632	1.17178	2.90189	0.222222	1.17391	1.11313	1.475	1.16721	1.33557	1.07513	1.12996	1.31856	1.00369	1.35714	1.08477	1.26136	1.13393	1.17757	1.12981	1.8625	1.26887	1.33138	1.16372	1.01292	0
HsCD00733281	TGM1	1.26893	1.31844	1.15122	1.0452	1.12635	1.00855	1.02463	7.76064	1.07278	1.14567	1.08174	1.03846	1.43114	0.0769231	1.07463	1.36691	1.03378	1.02885	1.33149	1.05607	1.10526	1.05521	1.63962	0	1.05978	1.21977	0.954167	1.1082	1.07383	1.23316	1.33574	1.28255	0.98893	1.03175	1.04023	1.0625	0.982143	1.04673	1.12019	1.21875	1.03302	1.06452	1.12389	1.00554	0
HsCD00404347	SYTL4	1.07912	5.37263	1.13171	1.00989	1.02888	0.99359	1.09852	0.925532	1.00582	0.955381	1.31063	0.974359	0.964072	0.0769231	1.0995	1.05755	1.02027	0.923077	0.845304	0.977168	1.00658	1.00613	1.40189	0	0.956522	1.21066	1.04167	1.02623	1.04698	1.09845	1.15523	1.38781	1.11255	1.02381	0.968391	0.977273	0.986607	1.07477	1.05288	0.91875	0.985849	1.04106	0.973451	0.916974	0
HsCD00732623	VRK2	1.68173	1.84581	1.12683	0.990113	1.04332	1.17664	2.85222	1.1117	0.991266	1.1378	1.44142	1.0641	1.15269	0.0769231	1.02985	1.23022	1.11486	0.865385	1.01657	1.31705	0.967105	1.07362	1.11698	0	1.47826	1.07022	0.883333	1.20656	1.24161	0.937824	1.27076	0.853186	1.25461	1.2619	0.931034	1.07955	1.18304	1.46262	0.975962	1.13125	1.26887	0.88563	0.995575	1.51476	0
HsCD00731136	OLR1	0.982227	10.0926	1.14146	1.01554	0.974729	1.09544	0.903941	0.968085	0.966521	0.918635	1.04087	0.923077	0.928144	0.0769231	1.1194	0.942446	1.14865	0.971154	1.09945	0.989306	0.927632	0.993865	0.745283	0	0.983696	0.958388	0.891667	0.986885	1.07047	1.02332	0.880866	0.789474	1.13469	1	1.07902	0.954545	1.21429	1.02804	1.04808	0.93125	1.14623	1.08504	0.942478	0.933579	0
HsCD00729985	DDX23	1.49591	21.3257	1.07317	1.00424	1.213	0.930199	0.948276	0.994681	1.00728	1.04856	0.964578	1.01282	1.01198	0.0769231	1.0995	0.906475	0.966216	0.913462	1.06077	1.14711	0.921053	0.98773	1.26981	0	1.01087	1.12874	0.9875	0.918033	0.919463	1.01295	1.45126	0.836565	1.0572	0.928571	1.14511	0.9375	1.07143	0.925234	1.05769	0.73125	1.06604	1.21701	1.08407	0.907749	0
HsCD00732005	RPP38	1.2384	3.80369	1.04878	0.891243	1.01805	0.985043	0.94335	0.989362	1.00873	1.05118	1.13624	0.987179	0.976048	0.0769231	1.0597	1.00719	1.08108	0.932692	1.1105	1.12283	0.967105	1.03067	0.924528	0	1.04891	1.05852	1.12083	0.963934	1.03356	1.0285	1.02527	0.867036	1.01476	1.00794	1.04167	0.965909	0.946429	0.971963	1.05288	0.91875	1.10849	0.961877	1.08407	1.16974	0
HsCD00629866	TMX2	1.23708	1.19318	1.06829	0.95339	1.15162	1.29487	2.54433	0.893617	1.00582	1.20735	1.47684	1.11538	1.14371	0.0769231	1.20398	1.06475	1.11486	1.01923	1.1326	1.15318	1.26316	1.07362	1.72642	0	1.125	1.07542	0.883333	1.29508	1.01342	0.963731	1.23827	1.18006	0.856089	1.01587	0.91954	1.17614	1.01786	1.09813	0.956731	1.09375	0.886792	0.929619	1.11504	1.56273	0
HsCD00641639	FAR2	1.12027	1.06793	1.15122	2.75989	0.920578	1.01496	1	0.973404	0.898108	0.883202	1.03815	0.961538	0.967066	0.0769231	1.01493	0.978417	0.918919	0.951923	0.812155	1.01965	0.934211	0.93865	1.23585	0	0.88587	1.05332	0.866667	0.95082	0.869128	0.96114	0.960289	1.02216	1.01845	0.920635	0.876437	1.04545	1.00893	0.915888	0.961538	0.85625	0.957547	0.900293	0.977876	1.03137	0
HsCD00731103	SRGN	1.21186	1.19978	1.13171	1.04237	1.03249	1.05769	0.975369	5.61702	0.951965	0.963255	1.297	1.02564	0.994012	0.0769231	0.995025	0.956835	1.0473	0.932692	1.02762	1.08642	1.04605	1.03067	1.11132	0	1.04891	1.05852	0.908333	0.957377	0.97651	0.997409	1.08664	1.14127	1.06827	1.06349	1.05747	0.994318	1.04464	0.985981	1.11538	0.75625	0.957547	0.88563	1.00442	0.922509	0
HsCD00674395	PHKG1	1.23309	3.29609	1.1122	1.0565	0.949458	0.967236	1.00493	0.898936	0.946143	0.94357	0.959128	1.02564	1.16168	0.0769231	0.835821	1.14388	0.945946	0.932692	1.07735	1.09249	1.07237	0.981595	0.958491	0	1.04891	1.21717	0.9375	1.02295	0.966443	1.03627	1.20578	1.34349	0.948339	1.02381	0.992816	1.09659	1.14732	0.925234	1.02404	1.075	1.04717	0.985337	1.04425	0.928044	0
HsCD00731935	SHMT1	1.26495	5.97911	1.03415	1.01554	0.98917	1.02707	1.1133	1.03191	1.05822	1.00262	0.961853	1.02564	0.937126	0.0769231	1.0597	1.03597	1.19595	0.875	1.35359	1.06821	0.960526	1.01227	1.1566	0	1.22283	0.976593	0.908333	0.895082	1.00336	1.02332	1.18412	0.883657	1.01107	0.968254	1.2342	0.960227	0.995536	1.00467	1.02885	0.80625	1.05189	1.02346	1	0.782288	0
HsCD00641874	FBXO16	1.1508	1.0086	1.10732	0.877119	0.938628	0.981481	4.51232	1.01064	0.985444	0.968504	1.04087	0.858974	0.967066	0.0769231	0.930348	0.81295	0.783784	1.10577	1.32597	1.01358	0.875	0.90184	1.25849	0	0.913043	0.950585	1.00833	0.836066	0.942953	1.01813	0.797834	0.761773	1.30996	1.09524	1.26149	0.869318	0.834821	0.96729	1.00962	0.85625	1.07075	1.01173	1.09292	0.752768	0
HsCD00630109	ALDH8A1	1.17336	20.6269	0.892683	0.949153	1.06859	1.01496	1.02956	0.81383	0.895197	1.06562	0.923706	0.987179	1.09281	0.0769231	0.860697	0.755396	1	1.00962	0.867403	0.940751	1.02632	1.00613	1.21698	0	0.896739	0.938882	0.929167	0.921311	0.848993	0.906736	0.815884	1.17452	0.976015	0.992063	1.35057	1.03977	0.9375	0.911215	0.971154	1.075	0.877358	0.970674	0.90708	0.9631	0
HsCD00734407	TCEAL8	1.11098	1.06134	0.931707	0.940678	4.97834	0.965812	1.00739	0.81383	0.864629	0.91601	0.912807	0.923077	1.01796	0.0769231	0.925373	0.935252	1.00676	0.990385	1.33149	0.995376	1.00658	1.0184	1.20566	0	0.913043	1.27698	0.958333	0.980328	0.895973	0.958549	0.815884	1.07756	0.9631	0.896825	0.95977	1.11364	0.982143	0.897196	0.932692	1.1	0.853774	0.920821	0.858407	0.95941	0
HsCD00732459	ERCC3	1.19195	1.16022	8.02927	1.00847	1.04693	0.967236	1.09852	0.882979	0.94032	0.933071	1.07357	0.948718	1.01497	0.0769231	0.955224	0.956835	0.959459	1.00962	1.28177	0.898266	1.03947	0.920245	1.20755	0	0.896739	0.954486	0.9625	0.957377	0.895973	1.02332	1.00361	0.972299	0.953875	1.02381	1.05316	1.06818	1.17857	0.962617	0.879808	0.95	0.872642	0.876833	0.960177	1.04982	0
HsCD00404912	ZNF687	1.13354	1.12726	1.02927	0.889831	0.98556	0.89245	1.03202	0.829787	0.97671	0.988189	0.910082	3.07692	1.0509	0.0769231	1.21891	0.942446	0.945946	0.875	1.39227	1.13497	1.07237	1.13497	1.0434	0	0.907609	1.26788	1.0625	0.904918	0.949664	1.12694	1.76895	1.86427	0.892989	0.849206	0.688218	0.988636	1.14286	0.976636	0.9375	1.28125	0.877358	0.8739	0.946903	0.998155	0
HsCD00630192	ZBTB12	1.20124	1.21955	2.31707	1.00706	0.971119	0.952991	0.980296	0.87234	1.09753	1.15748	0.93733	1.05128	1.09581	0.0769231	1.1393	0.920863	1	1.00962	1.10497	1.04393	0.986842	0.97546	1.00377	0	1.08152	1.19116	0.9875	1.00656	0.912752	1.21503	1.04693	1.33795	1.74539	1.26984	0.932471	1.20455	1.05357	1.88318	0.961538	1.44375	0.943396	1.03519	0.880531	0.902214	0
HsCD00733181	ZNF395	1.67111	11.7143	1.08293	1.09605	1.10108	0.980769	1.02463	1.04787	1.09607	1.22572	0.885559	1.02564	1.09281	0.0769231	0.955224	0.848921	1.14865	0.961538	1.1989	1.09855	0.980263	1.00613	1.01321	0	1.03261	1.10533	1.02083	1.02951	0.949664	1.07772	1.19856	1.46814	1.08118	1.04762	1.12213	0.977273	1.08929	1.14486	1.29327	1.15	1.18868	1.1085	0.960177	0.98524	0
HsCD00731540	LHX2	2.94535	1.43709	1.25854	1.14548	0.920578	1.06481	1.07882	0.957447	0.922853	1.1168	1.00545	1.01282	1.15269	0.0769231	0.985075	0.791367	0.891892	1.20192	1.0884	0.971098	0.980263	1.00613	1.03774	0	0.869565	1.03121	1.07083	0.822951	0.802013	1.00518	0.851986	1.14127	0.909594	1	0.977011	1	1	0.981308	1.14904	0.84375	1.22642	1.04399	0.871681	1.01661	0
HsCD00356262	TCP10	1.10965	3.29609	0.941463	0.957627	1.01444	1.06838	1.12808	0.925532	1.00291	1.0315	1.02725	1.01282	0.988024	0.0769231	1	0.834532	1	1.60577	1.42541	0.965029	0.940789	0.97546	1.11509	0	0.972826	1.05462	1	1.1377	0.872483	0.968912	0.725632	1.28809	0.913284	0.920635	0.893678	1.02841	1.20536	0.939252	1.20192	0.95625	1.32547	1.57771	0.89823	1.45203	0
HsCD00620811	DNMT3A	1.24106	1.16682	7.42927	0.814972	1.27437	1.07123	1.133	0.957447	1.10626	1.60761	1.26158	0.935897	0.991018	0.0769231	1.02488	0.956835	1.20946	0.923077	0.966851	1.01965	1.04605	1.20859	0.877358	0	1.07609	0.914174	1.08333	1.62623	0.966443	1.01813	1.1769	0.759003	0.937269	0.968254	0.948276	1.00568	0.946429	1.68692	0.980769	0.91875	1.11321	1.33724	0.938053	1.29889	0
HsCD00629928	CCNI2	1.34459	1.12067	1.02439	0.847458	1.43682	0.990741	9.84975	1.04255	1.64192	1.28215	1.35695	0.910256	1.08683	0.0769231	1.1791	0.928058	1.03378	1.07692	0.955801	1.67514	0.960526	0.92638	0.964151	0	0.951087	0.897269	1.01667	0.921311	1.03356	1.06477	1.79783	0.808864	0.942804	0.849206	1.08046	0.965909	0.866071	1.02804	0.985577	0.925	1.03774	0.985337	0.836283	1.39114	0
HsCD00784661	MEIKIN	1.09903	1.06793	0.970732	1.07627	1.03249	0.959402	3.06404	0.984043	0.866084	0.937008	1.07902	0.974359	0.979042	0.0769231	0.776119	0.820144	1.02703	1.14423	0.950276	0.873988	0.973684	0.907975	1.16792	0	0.836957	0.963589	0.945833	0.836066	0.83557	0.953368	0.902527	1.11634	1.11439	1.00794	0.928161	0.988636	0.866071	0.817757	0.951923	0.925	1.25943	1.00587	0.977876	0.900369	0
HsCD00733389	FAM46B	1.20124	1.04156	3.77561	0.956215	1.03971	1.10185	1.02463	1.01064	0.934498	1.18635	1.06267	0.974359	1.19461	0.0769231	0.985075	0.985612	0.918919	0.990385	1.18232	1.06214	1.01974	1.22699	1.24717	0	0.978261	0.937581	0.975	0.996721	0.879195	0.958549	1.3935	1.02493	1.00738	0.960317	0.929598	1.07386	1.18304	0.920561	0.932692	0.9375	0.957547	0.844575	0.986726	1.04797	0
HsCD00303764	FAM92A1	1.11496	1.05475	0.760976	3.2048	0.971119	1.09473	0.894089	0.941489	0.905386	0.888451	1.08174	0.923077	0.943114	0.0769231	1.0199	1.00719	0.858108	1.01923	0.955801	0.910405	1.01974	0.90184	1.01321	0	0.891304	0.912874	1.00833	0.970492	0.902685	0.968912	0.866426	0.98338	1.05166	1.03175	1.0546	1.10227	0.919643	0.897196	1.07692	1.04375	0.943396	0.920821	1.01327	0.896679	0
HsCD00734239	FAM32A	1.40166	9.90804	0.873171	1.06073	0.938628	0.923077	0.896552	0.994681	0.902475	0.867454	0.93733	0.974359	1.07485	0.0769231	1.10945	1.13669	0.97973	0.903846	0.906077	0.934682	0.947368	0.93865	0.981132	0	1.33152	0.976593	0.979167	0.940984	0.959732	0.955959	0.884477	0.98615	1.21587	0.928571	1.01724	0.960227	0.96875	0.971963	0.947115	0.94375	1.15094	0.912023	0.942478	0.900369	0
HsCD00732359	BCL2	1.20522	1.03497	0.960976	0.865819	1.13357	1.07692	0.982759	0.87766	2.10335	1.21129	1.14169	0.871795	0.95509	0.0769231	0.995025	0.877698	1.02703	0.971154	0.972376	1.12283	1.01316	1.06135	1.16038	0	1.07609	0.949285	0.970833	0.977049	0.865772	1.05699	1.03249	0.814404	0.99262	0.968254	1.05747	0.994318	0.941964	0.920561	0.956731	0.825	0.985849	0.882698	0.942478	1.20295	0
HsCD00640960	OLFML2B	0.96099	1.3514	0.887805	0.782486	0.98917	1.12678	2.58867	0.962766	0.975255	1.18898	1.15531	0.782051	0.817365	0.0769231	0.935323	0.964029	1.05405	0.894231	0.883978	0.946821	0.901316	0.91411	1.13019	0	0.86413	1.16645	0.991667	0.881967	0.909396	1.04663	0.963899	0.598338	0.935424	0.992063	0.994253	0.977273	0.839286	1.56075	0.985577	0.83125	0.834906	0.888563	0.818584	0.95941	0
HsCD00733600	CAAP1	1.20389	1.14045	0.907317	3.07627	0.909747	0.978632	0.891626	0.984043	0.92722	0.997375	0.923706	1.0641	1.0509	0.0769231	0.910448	1.00719	0.966216	0.913462	0.850829	0.946821	0.947368	1.02454	1.07358	0	0.994565	0.9987	0.9	0.888525	0.90604	0.966321	1.08303	0.844875	0.948339	0.952381	1.04598	0.948864	0.964286	0.920561	1	0.9625	1.04717	0.900293	0.982301	0.953875	0
HsCD00733468	HCCS	1.1654	1.23274	1.01951	0.987288	0.953069	0.970798	3.81034	0.946809	0.957787	1.01444	0.912807	0.961538	1.07186	0.0769231	0.9801	1.00719	0.952703	1	1.18785	0.886127	1.03947	0.90184	1.32642	0	0.918478	0.93498	0.941667	0.990164	0.989933	0.927461	1.00722	1.01385	0.983395	0.960317	1.10489	1.03977	1	0.948598	0.947115	1.025	1.24057	0.891496	0.938053	0.96679	0
HsCD00835809	PTPN11	1.24769	1.24592	0.902439	0.95904	0.935018	0.928775	1.63547	0.93617	0.983988	0.896325	2.94005	0.961538	1.20659	0.0769231	1.04478	1.17986	1.08784	0.884615	1.1768	1.08035	1.06579	0.93865	1.34528	0	0.972826	1.09363	0.895833	0.92459	0.919463	1.00777	1	1.1385	0.957565	0.944444	0.860632	0.971591	1.00893	0.957944	0.990385	1.075	1.07547	1.72727	0.946903	0.891144	0
HsCD00404567	ADAD2	1.22778	1.12726	0.97561	1.0226	0.974729	1.06766	0.8867	0.978723	1.08443	4.79003	1.25341	1.14103	1.00599	0.0769231	0.970149	0.978417	0.959459	1.03846	0.961326	1.09855	1.05263	1.00613	1.07358	0	1	0.925878	0.975	0.901639	1.12416	1.28238	0.938628	1.1108	0.987085	1.03175	0.948276	0.954545	1.17411	1.07477	0.956731	0.9375	0.971698	0.923754	0.938053	0.904059	0
HsCD00674556	DLEU7	1.23575	1.18659	1.14634	0.795198	2.06859	1.05912	0.975369	1.03191	1.01747	1.17717	1.24251	0.846154	1.11976	0.0769231	0.890547	1.05036	0.891892	1.05769	0.845304	1.09855	1.07895	0.815951	1.04151	0	1.11413	0.986996	1.0625	0.960656	0.956376	1.00777	1.04693	0.806094	0.809963	0.928571	0.913793	1.04545	0.946429	1.08411	1.01923	0.69375	0.981132	1.04106	1.13274	0.931734	0
HsCD00846486	LNX1	1.25964	1.18	0.902439	1.06356	1.00361	0.997151	0.889163	1.15957	1.15284	1.07743	0.967302	3.89744	0.961078	0.0769231	1.0796	1.02158	0.939189	0.903846	1.08287	0.989306	1.09868	0.981595	1.13396	0	0.956522	0.970091	1.00417	1.10164	0.95302	0.927461	1.36101	0.800554	0.915129	1.04762	1.02155	0.960227	1.00893	0.995327	1.15865	0.96875	0.995283	1.04399	1.01327	1.10517	0
HsCD00846559	SCAF8	1.30344	1.29207	0.931707	1.01977	0.978339	0.981481	1.2069	1.01064	1.39738	3.93832	1.00817	1.02564	1.2006	0.0769231	1.79104	1.05036	1.35135	0.980769	1	1.1289	1.06579	1.12883	1.17925	0	1.1087	1.24707	1.15417	1.22951	1.1745	1.0829	1.22383	0.98338	0.795203	1.02381	1.04885	0.954545	1.14286	1.09346	1.09615	1.25625	1.08962	1.35191	1.20354	1.16605	0
HsCD00356717	TCN2	1.15876	1.12067	0.980488	0.981638	1.05054	1.27849	2.65271	1.01596	0.979622	1.02493	1.17984	1.02564	1.05689	0.0769231	0.99005	1.35971	0.898649	0.961538	0.922652	1.11676	0.940789	0.969325	1.10566	0	1.0163	0.903771	1.0625	1.10164	1.13758	1.09067	1.03249	0.786704	0.819188	1	0.975575	1.01705	0.870536	1.04206	1.00481	0.94375	0.915094	0.906158	1.03097	1.39852	0
HsCD00836004	CDCA2	0.987537	1.0943	0.858537	0.806497	0.790614	2.52422	1.13054	1.05851	1.11499	1.12467	1.04905	0.705128	1.08383	0.0769231	0.865672	0.892086	0.810811	1.14423	0.723757	1.03786	0.953947	0.91411	0.915094	0	1.02174	0.992198	1.09583	1.01311	0.979866	1.33679	1	0.742382	0.843173	0.769841	1.11638	1.02273	0.785714	0.929907	0.975962	1.0125	1.07075	0.938416	0.911504	0.898524	0
HsCD00835408	FBXO31	1.0778	1.27229	0.912195	1.01412	0.99278	0.925214	0.862069	0.968085	2.88501	0.935696	0.852861	0.987179	1	0.0769231	1.0398	1.00719	1.00676	0.875	1.09392	1.12283	1	1.01227	0.954717	0	0.972826	1.09103	0.966667	0.918033	0.92953	0.997409	1.04332	1.02493	0.891144	0.936508	0.961207	0.943182	1.05357	0.96729	0.961538	0.91875	0.962264	0.964809	0.929204	0.870849	0
HsCD00846327	LPIN1	1.18796	1.62827	1.17073	0.971751	18.787	1.78917	0.91133	0.984043	1.02329	0.93832	0.891008	0.987179	0.91018	0.0769231	1.02985	1	1.08108	0.855769	0.972376	1.02572	0.980263	1.04294	1.39811	0	0.940217	1.07022	1.20833	1.34426	0.885906	0.976684	1.00361	1.06371	1.07565	0.968254	0.965517	0.909091	1.24554	0.957944	0.947115	0.90625	0.957547	1.14663	1.04425	0.98524	0
HsCD00835686	DENND1B	0.986209	3.68503	1.81951	1.00424	0.920578	0.91453	1.04926	1.15957	1.21834	0.860892	1.09264	1.01282	1.23054	0.0769231	0.945274	1.25899	1.57432	0.894231	0.983425	1.20173	1.00658	1.12883	1.04528	0	1.22283	1.06892	0.975	1.02295	1.2349	1.02591	0.815884	1.21053	0.961255	0.920635	1.02011	0.965909	1.15625	1.31308	1.17788	1.13125	1.07547	0.973607	1.27876	1.65683	0
HsCD00835777	DUSP7	1.27822	1.00201	0.956098	1.05508	6.36101	1.02279	0.972906	1.04787	1.19942	0.975066	0.893733	0.961538	0.964072	0.0769231	0.970149	1.03597	1.02703	0.951923	0.955801	1.00145	0.927632	1.02454	1.14528	0	0.918478	1.0039	1.1	1.03934	1.05369	1.33679	0.859206	0.831025	1.01292	1.03175	0.939655	0.960227	0.919643	0.915888	0.875	1.0625	0.910377	1.35777	0.99115	0.983395	0
HsCD00846463	NKRF	1.18531	1.04816	0.97561	3.40395	0.902527	0.981481	0.82266	1.00532	1.09025	0.84252	0.953678	1.78205	0.973054	0.0769231	0.975124	1.13669	0.986486	1.00962	0.861878	1.15925	0.927632	1.03067	1.32453	0	0.956522	0.970091	0.945833	0.944262	1.24497	1	0.855596	0.891967	0.846863	0.944444	0.982759	0.994318	0.808036	0.878505	0.884615	1.1125	0.929245	0.882698	1.03982	0.758303	0
HsCD00835560	FBXO45	1.24106	1.08771	0.965854	1.00989	7.08664	0.997863	0.928571	0.930851	1.04367	1.14042	1.07084	0.948718	0.997006	0.0769231	0.955224	0.899281	1.12162	1.00962	0.950276	0.977168	0.967105	0.98773	1.07736	0	0.967391	0.855657	1.175	0.940984	0.92953	1.78497	0.945848	0.831025	0.939114	1.03175	1.04598	0.948864	0.892857	1.14019	0.980769	0.95625	0.919811	1.73021	0.982301	0.964945	0
HsCD00846593	EXOC2	1.12425	1.16682	3.19024	0.887006	0.830325	1.00071	0.995074	0.962766	1.04949	1.23491	1.14986	0.884615	1.5	0.0769231	0.925373	0.942446	0.871622	1.52885	0.834254	1.01965	1.01316	0.993865	1.1283	0	0.934783	1.0039	1.04583	0.95082	0.959732	0.994819	1.11552	0.858726	1.47601	0.801587	0.991379	0.960227	0.705357	0.953271	0.980769	0.825	0.957547	1.11437	0.969027	0.924354	0
HsCD00639496	CDK15	1.06452	5.45832	0.95122	1.03814	0.956679	0.946581	0.896552	1.01596	0.841339	0.950131	0.907357	0.948718	0.994012	0.0769231	1.02488	0.884892	0.844595	1.13462	0.966851	1.06821	0.960526	0.957055	0.939623	0	0.98913	1.01691	1.07083	1.03607	0.862416	0.963731	0.873646	1.00277	1.02768	0.992063	0.984195	1.06818	1.05357	1.15888	0.985577	1	1.01415	0.970674	0.933628	0.95572	0
HsCD00732481	PRL	0.926479	1.17341	0.936585	0.961864	3.22744	0.896724	0.832512	0.968085	0.966521	0.918635	0.852861	0.923077	0.877246	0.0769231	0.905473	0.935252	0.871622	0.846154	1.35359	0.965029	0.967105	0.97546	0.988679	0	0.961957	0.910273	0.975	0.95082	0.963087	0.904145	0.967509	0.897507	1.03506	0.968254	1.01868	0.926136	0.986607	1.44393	0.980769	0.85	0.990566	0.956012	1.00885	0.865314	0
HsCD00734866	CCDC121	1.24769	4.95073	0.936585	1.22316	0.967509	0.935897	1.08128	1.01064	0.937409	0.933071	0.893733	0.871795	0.934132	0.0769231	0.940299	0.942446	0.932432	0.875	1.13812	1.01358	0.986842	1.06135	1.11887	0	0.98913	0.858257	0.991667	0.859016	1.0906	1.00777	1.1444	0.836565	1.03506	0.952381	1	1.69886	0.897321	0.88785	1.03365	0.9125	0.948113	0.909091	1.09735	0.933579	0
HsCD00859241	NFYC	1.11231	0.988827	0.82439	1.15254	1	0.911681	0.931034	0.909574	4.04949	1.23491	0.866485	0.974359	0.901198	0.0769231	0.791045	0.769784	0.837838	1.02885	0.845304	0.916474	0.967105	0.932515	0.949057	0	0.809783	0.849155	0.925	0.914754	0.939597	0.875648	0.902527	0.975069	0.850554	0.912698	0.836207	1.03977	1.25446	0.850467	0.774038	1.01875	0.90566	1.26686	0.893805	1.12546	0
HsCD00831954	EPAS1	1.11363	14.7203	0.985366	0.984463	0.971119	0.94943	1.26355	1.07979	0.965066	0.929134	1.0109	0.923077	0.89521	0.0769231	1.23383	1.78417	0.817568	1.34615	0.883978	0.946821	1.07895	0.932515	0.958491	0	1.04348	1.45254	1.07083	1.18689	0.959732	1.02332	1.40433	1.08033	0.885609	0.920635	1.05029	0.988636	0.982143	1.00467	0.894231	1.28125	0.919811	0.941349	0.995575	0.948339	0
HsCD00859764	EIF4G1	1.10434	1.78648	1.52195	1.31356	1.41516	1.00356	1.50985	1.38298	0.933042	0.910761	3.13624	1.35897	1.17066	0.0769231	1.199	1.26619	1.35135	1.47115	1.61878	1.5052	1.41447	1.34969	0.956604	0	1.34239	1.09883	1.29583	1.41639	1.22819	1.1114	1.03971	1.18837	1.11624	1.28571	1.04454	1.22727	1.32589	1.21028	1.21154	1.23125	1.5	1.31378	1.15487	1.32472	0
HsCD00859767	PMS2	1.07514	1.96447	0.936585	1.03107	0.981949	0.97792	0.921182	1.05319	0.988355	12.9921	0.882834	0.923077	0.979042	0.0769231	1.28358	1	0.993243	0.980769	1.03867	0.977168	1.01974	0.944785	1.23774	0	0.880435	0.942783	0.958333	0.986885	0.973154	1.01036	1.10108	0.930748	1.06089	1	1.0704	1.26136	1.04911	1.03271	0.995192	0.9625	1.12264	0.926686	0.929204	1.10332	0
HsCD00859752	PTPN11	1.14416	1.18	0.946341	1.06497	0.938628	1.20798	1.28571	1.17021	1.06987	0.944882	5.03542	0.961538	0.916168	0.0769231	0.905473	1.10072	1.17568	0.923077	1.83425	1.12283	0.986842	1.19632	1.11132	0	0.918478	0.955787	1.26667	1.08525	1.1745	0.981865	1.51986	0.847645	0.994465	1.03968	1.12213	0.965909	0.946429	1.0514	1.10577	1.075	1.05189	1.25513	1.04425	0.889299	0
HsCD00835105	ELF2	0.953026	2.37318	0.809756	0.838983	0.967509	0.840456	0.972906	0.968085	0.956332	1.12992	1.06812	1.11538	0.931138	0.0769231	0.880597	0.920863	0.945946	1.07692	1.0884	0.886127	1.03947	0.871166	1.50566	0	0.972826	0.864759	1.10417	0.940984	0.939597	0.857513	1	1.09695	0.785978	1.10317	0.685345	1.14773	0.857143	1.14019	0.764423	1.11875	0.882075	0.906158	1.87168	0.909594	0
HsCD00831258	NGRN	1.17071	1.12067	1.01463	1.03814	0.963899	1.06125	0.997537	1.04255	0.9869	0.984252	1.56131	3.24359	0.991018	0.0769231	1.18408	0.992806	1.04054	1.47115	1.14917	1.09249	1.03947	1.00613	1.02264	0	0.972826	0.975293	0.979167	0.836066	0.963087	0.984456	1.07942	1.22161	1.10332	1	0.958333	1.10227	1.22321	1.13084	0.966346	1.09375	0.948113	0.964809	1.20796	1.09594	0
HsCD00835529	BRMS1	1.0539	1.52939	5.70244	0.915254	0.891697	1.23291	0.992611	0.973404	0.908297	1.07349	0.874659	0.910256	1.12275	0.0769231	0.985075	0.913669	0.851351	1	1.34254	1.09249	0.960526	0.96319	1.00189	0	0.934783	1.20806	0.904167	1.01967	0.902685	0.917098	1.32491	0.903047	0.968635	0.920635	1.27586	0.960227	1.14286	1.0514	1.0625	0.9	0.90566	0.870968	0.893805	0.804428	0
HsCD00831207	ZNF445	1.34724	1.39754	1.14634	1.2161	1.40072	1.35613	2.49015	1.12234	1.12809	1.53543	1.71117	1.15385	1.20659	0.0769231	1.06965	1.05755	1.18243	1.19231	1.21547	1.42023	1.34211	1.25767	1.56604	0	1.19565	1.17295	1.29583	1.63934	1.35906	1.17098	1.1083	1.05817	0.828413	1.21429	1.0431	1.29545	1.10714	1.44393	1.11058	1.28125	1.09434	1.5132	1.28761	1.83026	0
HsCD00865277	SEBOX	1.18796	1.14704	2.83902	1.01412	0.870036	1.03419	0.862069	0.994681	0.922853	0.929134	0.956403	0.974359	0.943114	0.0769231	0.935323	1.05036	0.972973	1.07692	1.37017	1.00145	0.980263	0.93865	0.909434	0	0.994565	1.03381	1.00833	1.01311	0.865772	1.01554	0.837545	1.42105	0.987085	1.03175	0.978448	0.926136	0.982143	1.01869	1.00962	1.0375	1.07075	1.02639	1	0.915129	0
HsCD00866008	MTHFD2L	0.957008	3.3686	0.980488	0.55791	0.902527	0.957977	0.864532	0.968085	0.85444	0.868766	0.773842	0.935897	0.89521	0.0769231	0.880597	0.892086	0.912162	0.961538	1.00552	1.05	0.907895	0.957055	0.966038	0	0.918478	1.02471	0.875	1.05246	0.88255	0.893782	0.779783	1.22715	0.998155	0.928571	0.906609	0.960227	1.08929	0.915888	0.899038	1	0.95283	0.950147	0.969027	0.928044	0
HsCD00356700	ZNF280B	1.13222	1.52939	1.1122	1.05367	1.20939	1.23647	1.11823	1.09043	1.06841	2.20604	1.40599	0.935897	1.04491	0.0769231	0.950249	1.05036	1.01351	1.04808	0.977901	1.08035	1.03289	1.05521	1.03396	0	0.951087	1.3368	1.07917	1.10492	1.02685	1.09585	1.1083	1.27424	1.30258	1.01587	1.17098	1.09659	1.12054	1.14953	0.975962	1.5625	1.13679	1.03812	1.10619	0.983395	0
HsCD00865957	ZNF518A	1.48661	1.20637	1.31707	0.916667	1.0722	1.00427	0.91133	1.05319	1.06114	1.12992	0.942779	5.24359	0.901198	0.0769231	0.975124	0.928058	0.966216	1.5	0.950276	1.09249	1.03947	0.932515	1.2	0	1.02717	0.9987	1.02083	1.11148	0.983221	1.05699	1.20217	1.03601	1.0941	0.920635	0.827586	0.977273	0.9375	1.19159	1	0.9625	0.957547	0.958944	0.982301	0.939114	0
HsCD00867067	YME1L1	0.759235	1.16682	0.995122	0.949153	1.00361	3.14387	1.01478	0.984043	0.967977	1.11024	0.967302	1.23077	1.02994	0.0769231	1.79104	0.892086	1.10811	1.04808	0.867403	1.07428	1.09868	1.10429	1.3434	0	1.05978	1.07022	1.08333	1.11803	0.926174	0.987047	1.17329	1.35457	1.2583	0.960317	0.96408	1.01136	1.14286	1.02804	1.03365	1.0375	1.26415	1.02639	1.29646	0.944649	0
HsCD00867933	PUS7	1.28884	3.09832	0.912195	0.971751	0.920578	0.94943	0.852217	1.23404	1.04512	0.839895	0.80109	1.03846	0.931138	0.0769231	0.900498	0.985612	0.837838	0.913462	0.98895	1.02572	0.934211	1.00613	0.892453	0	1.54891	0.93368	0.9375	0.963934	0.989933	0.919689	0.866426	0.911357	1.01661	0.944444	0.918103	0.9375	1.13393	0.962617	1.24038	0.85	0.957547	1.34311	0.99115	0.872694	0
HsCD00867903	TULP3	1.26097	1.18659	2.36098	1.04661	0.938628	0.982194	0.837438	0.984043	0.957787	0.968504	0.896458	1.76923	1.01497	0.0769231	0.910448	1.02158	0.844595	0.990385	0.939227	1.03786	0.953947	1.01227	1.85472	0	1.08152	0.997399	1.00417	0.983607	1.0604	1.03109	0.960289	0.825485	0.926199	0.960317	1.05891	1.02273	0.901786	1.06075	1.00962	0.9625	1.0566	1.26979	1.02212	0.852399	0
HsCD00867960	CLIP3	1.09372	2.70939	0.853659	0.984463	0.783394	0.966524	0.881773	1.15957	1.14265	0.918635	0.956403	0.769231	0.778443	0.0769231	0.840796	0.992806	0.918919	0.942308	0.850829	0.983237	0.973684	0.981595	0.979245	0	0.929348	0.90117	1.17917	1.04918	0.889262	0.834197	0.837545	0.686981	0.876384	0.753968	1.0704	1.03409	0.620536	1.24766	0.932692	0.71875	0.783019	0.929619	0.853982	0.765683	0
HsCD00868042	TTLL7	1.09903	1.25251	3.14634	0.981638	1.02166	0.990028	0.876847	1.01596	0.953421	0.961942	0.915531	0.974359	0.94012	0.0769231	0.950249	1.00719	1.2027	1.00962	0.950276	1.27457	0.986842	1.02454	1.08679	0	0.934783	1.04941	1.00833	0.737705	1.03691	0.901554	1.13357	1.23546	1.05166	1.02381	1.0431	1.00568	1.04911	1.07009	0.961538	1.21875	1.07547	1.08504	0.933628	0.944649	0
HsCD00863543	TEX29	1.93393	2.92693	0.897561	0.932203	0.859206	0.948006	0.948276	1.18085	1.17613	0.923885	0.844687	0.987179	1.31138	0.0769231	0.860697	0.94964	0.851351	0.913462	0.939227	1.15318	0.914474	0.97546	1.06226	0	1.07065	0.924577	0.9625	0.970492	0.986577	0.891192	0.913357	0.900277	1.05535	0.97619	1.63218	0.965909	0.919643	1.08411	1.10096	0.95	0.948113	1.02933	1	0.922509	0
HsCD00863393	C8orf37	1.12027	3.27631	0.931707	1.01977	0.877256	0.962963	0.876847	1.06383	1.0131	0.933071	0.847411	0.935897	0.92515	0.0769231	0.985075	1.04317	0.952703	1.00962	0.872928	1.03179	0.868421	1.05521	1.12642	0	1.01087	0.928479	1.025	1.03607	1.03691	0.963731	0.942238	0.831025	1.09041	1.06349	1.13649	0.994318	0.888393	0.976636	1	1	1.0283	0.912023	1.04867	0.902214	0
HsCD00863763	LBX2	0.996828	3.09173	1.0439	0.94774	0.866426	0.859687	0.903941	1.0266	0.899563	0.866142	0.997275	0.948718	0.871257	0.0769231	0.975124	1.95683	1.02027	0.971154	1.20442	0.971098	0.993421	0.91411	1.02075	0	0.983696	0.945384	1.0375	0.967213	0.993289	0.880829	0.758123	1.00554	0.983395	0.912698	1.02586	0.948864	1.5	0.953271	0.9375	1.125	0.839623	0.97654	0.90708	0.878229	0
HsCD00863919	SH2D6	1.03665	1.18	4.03415	1.00141	0.913357	0.9651	1.03202	1.05319	1.00873	0.875328	0.852861	1.16667	0.88024	0.0769231	0.910448	1.07914	0.891892	1.02885	1.23757	1.16532	0.888158	1.02454	1.03208	0	0.98913	0.959688	0.9875	1.03607	1.06711	1.00518	0.98917	0.927978	0.968635	1.03968	1.07615	0.971591	0.883929	0.985981	0.990385	0.95	1.0283	0.947214	1.05752	0.902214	0
HsCD00864514	SNX10	1.04328	0.982235	0.843902	1.03814	2.29242	1.09117	0.889163	0.994681	0.973799	0.838583	0.978202	0.794872	0.967066	0.0769231	0.945274	1.02158	0.844595	1.13462	0.883978	1.09249	0.921053	0.957055	0.941509	0	0.923913	0.841352	1.09167	0.95082	1.00671	1.09326	0.877256	0.836565	1.03875	0.944444	1.00144	0.920455	0.794643	1.09346	0.980769	0.93125	0.976415	1.09091	0.973451	0.785978	0
HsCD00865069	C19orf84	1.25831	1.19978	0.95122	0.970339	0.888087	1.02564	1.10591	3.44149	0.88064	0.92126	0.926431	0.961538	0.994012	0.0769231	0.930348	0.992806	0.844595	1.15385	1.18232	1.01358	1.00658	1.09816	0.835849	0	0.951087	1.18726	1.07917	1.00984	0.885906	1.03368	0.873646	1.16066	0.852399	1.14286	0.897989	0.920455	0.901786	1.07009	0.879808	1.01875	0.971698	1.06158	0.964602	0.869004	0
HsCD00865201	MAGEA5	1.17336	2.82145	0.926829	0.950565	0.837545	0.933048	0.94335	0.984043	0.887918	0.872703	0.839237	0.910256	0.943114	0.0769231	0.950249	0.935252	0.810811	1.00962	1.04972	1.00751	0.927632	0.993865	0.960377	0	0.929348	0.892068	1.19167	1.00656	0.88255	0.943005	0.797834	1.00277	0.881919	0.984127	0.893678	0.948864	0.919643	0.971963	0.899038	0.9375	1.02358	1.08798	0.840708	0.841328	0
HsCD00832649	NEU3	1.04727	1.11408	0.946341	0.899718	3.80505	1.2906	1.01232	1	0.937409	0.875328	0.972752	0.987179	0.877246	0.0769231	1.10945	1.20863	0.952703	1.00962	1.28729	1.01358	1.02632	0.969325	1.17925	0	0.994565	0.885566	1.07083	1.05574	0.932886	1.00518	0.855596	1.33518	0.767528	1.53175	0.936782	1.04545	0.892857	0.976636	0.899038	1.36875	1.4434	1.27273	0.929204	1.02399	0
HsCD00865076	FOXL2NB	1.04063	1.87218	1.00976	0.933616	0.862816	1.00356	0.869458	1.01064	0.852984	0.750656	0.934605	4.62821	0.808383	0.0769231	0.920398	1.17266	0.837838	1.30769	0.944751	1.09249	0.907895	0.944785	0.85283	0	1.08152	0.96619	1.71667	0.921311	0.949664	1.00259	0.812274	1.26593	0.950185	1	1.00575	0.931818	0.861607	0.953271	1.12981	1.18125	0.929245	1.10264	0.871681	0.785978	0
HsCD00865193	AHSA2P	1.01143	6.24939	1.08293	0.991525	1.02166	0.945869	0.931034	1.16489	1.02183	0.954068	0.901907	1.07692	0.886228	0.0769231	0.9801	1.01439	0.993243	1.125	1.07735	1.11676	0.921053	0.944785	1.03962	0	0.918478	0.869961	0.983333	1.0918	1.04362	0.901554	0.99639	1.0554	0.96679	1.05556	1.02586	1.00568	1.02679	1.02336	0.980769	1.025	0.971698	1.87097	0.889381	0.883764	0
HsCD00831849	TLL2	0.945062	1.07453	0.995122	1	0.909747	0.968661	0.985222	1.0266	1.01019	0.990814	2.70572	0.897436	0.853293	0.0769231	0.940299	0.94964	0.945946	1.45192	0.878453	1.01965	0.875	0.92638	1.2283	0	0.951087	0.897269	0.95	1.08525	0.966443	0.873057	1.07942	0.958449	0.869004	0.984127	1.01149	0.926136	0.90625	0.990654	0.923077	0.99375	0.919811	0.8739	0.845133	0.95941	0
HsCD00832127	HGF	1.09903	5.25397	0.97561	0.966102	0.978339	0.965812	0.844828	1.01596	0.953421	0.88189	0.893733	0.961538	0.94012	0.0769231	0.960199	1.02158	1.03378	1.09615	0.966851	1.26243	0.980263	0.981595	1.00943	0	0.940217	0.941482	0.945833	1.16393	1.0906	0.979275	1.16245	1.09695	0.931734	0.968254	0.989943	1.85227	1.52679	1.07009	0.971154	1.06875	1.00943	1.02053	0.973451	0.902214	0
HsCD00834593	LAG3	1.09771	2.55777	1	1.01271	0.913357	1.01211	0.995074	1.18085	0.982533	0.902887	1.16894	0.858974	0.994012	0.0769231	0.995025	1.30935	1.45946	1.00962	1.1547	1.08642	1.14474	1.55215	1.10943	0	1.27174	1.3498	0.970833	1.11803	1.89262	1.03886	1.17329	0.783934	0.889299	0.912698	1.04885	1.01705	1.02232	1.35514	0.956731	1.05625	1.11792	0.917889	1.0708	1.93358	0
HsCD00733334	ZNF572	1.00479	4.03441	1.06341	0.94209	0.884477	0.939459	1.0665	1.08511	0.957787	0.965879	0.961853	1.08974	1.08683	0.0769231	0.960199	1.16547	1.40541	1.08654	1.0442	0.977168	1.76974	1	1.61509	0	0.978261	0.846554	1.85	1.0623	0.963087	0.836788	0.787004	1.19945	0.802583	0.936508	1.18966	1.00568	0.910714	0.953271	0.846154	1.125	0.957547	0.906158	0.929204	0.931734	0
HsCD00831287	KIF25	1.00877	9.94101	0.990244	1.0226	0.913357	1.02493	1.29064	0.989362	0.957787	0.933071	0.93188	0.948718	0.853293	0.0769231	1.09453	0.956835	1.02703	1.06731	1.09392	1.17139	1.23026	0.957055	1.19623	0	1.02717	0.921977	1.02917	1.08197	0.993289	0.862694	1.18051	0.911357	1.13653	1.15873	1.04167	1.04545	1.01339	1.40187	0.923077	1.025	0.900943	0.953079	0.889381	1.13838	0
HsCD00835925	TPM2	1.51183	3.77732	1.13171	1.19633	1.02888	1.02279	1.02217	1.15426	1.03202	0.766404	0.93188	1.08974	1.0479	0.0769231	0.975124	1.07194	0.993243	1.23077	1.20994	0.983237	1.08553	1.14724	1.37547	0	1	1.07022	1.11667	1.05574	1.07718	1.12694	0.862816	1.01108	1.48339	1.40476	1.30747	1.00568	0.986607	1.1215	1.10577	1.09375	1.1934	1.05572	1.19469	0.846863	0
HsCD00835500	TPM4	1.04594	8.24682	0.995122	0.973164	1.15884	1.02422	1.12808	1.16489	1.07278	1.11549	1.01362	1.0641	0.886228	0.0769231	1.00995	1.16547	0.939189	0.971154	1.33149	1.23815	1.08553	1.06135	1.31698	0	0.88587	0.928479	1.15	1.20328	1.11074	0.945596	1.16968	0.903047	1.1107	1.03175	0.928161	1.21023	0.973214	0.995327	1.20673	1.08125	1.07547	1.07918	1.0708	1.94465	0
HsCD00846311	HCFC2	1.18398	1.02179	0.882927	0.991525	0.98556	1.02208	2.21675	0.87766	1.05386	0.993438	1.07084	0.858974	0.931138	0.0769231	0.81592	0.928058	1.12162	0.990385	0.81768	1.17139	0.980263	0.920245	1.20377	0	0.940217	0.894668	1.17083	1.12459	1.14765	1.39119	0.909747	0.980609	0.961255	0.896825	0.997126	0.9375	1.20982	0.901869	0.947115	0.8875	0.872642	0.882698	0.946903	0.857934	0
HsCD00733562	LHX8	0.988864	3.66525	0.985366	0.964689	0.870036	0.951567	0.928571	0.930851	0.879185	0.833333	0.896458	0.910256	1.17964	0.0769231	0.965174	1.22302	0.993243	1.02885	0.961326	0.971098	0.960526	0.90184	0.94717	0	0.940217	0.786736	0.908333	0.931148	0.912752	0.862694	0.711191	1.19668	0.95941	0.912698	1.03879	0.982955	0.910714	1.01402	1.52404	1.10625	0.84434	0.909091	0.902655	0.848708	0
HsCD00300122	PRRX1	1.0831	6.08458	1.38049	0.966102	1.12996	0.987892	1.60099	1.28723	1.00146	0.939633	1.05995	1.96154	1.01497	0.0769231	1.31343	1.47482	0.986486	1.06731	1.85083	1.09249	1.07237	1.00613	1.07547	0	1.13587	1.16515	1.00833	1.16066	1.38591	1	1.01083	1.48199	0.953875	1.02381	0.95977	1.08523	1.35268	1.1028	0.975962	1.29375	1.10849	1.43695	1.26106	0.900369	0
HsCD00300087	OTEX	1.30211	1.45028	2.74634	1.02401	1.02166	1.05484	1.01724	1.07447	1.3115	0.822835	0.820163	0.948718	0.928144	0.0769231	1.16418	1.08633	0.891892	0.980769	1.19337	1.00751	0.934211	0.981595	1.33396	0	0.918478	1.21066	0.883333	1.10492	1.05369	0.875648	1.13718	0.908587	0.983395	1.19841	0.876437	0.971591	1.19643	0.953271	1.02404	1.13125	0.95283	0.900293	0.960177	1.04059	0
HsCD00846632	TAF9	4.14261	1.13385	0.878049	1.33333	1.05415	0.957977	0.820197	0.973404	1.06405	0.87664	0.882834	0.923077	0.871257	0.0769231	0.945274	1.05036	0.912162	1.03846	1.30939	1.19566	0.953947	1.00613	1.10377	0	1.08152	0.843953	1.05417	1.21639	1.11409	1.09845	0.906137	0.99446	0.902214	1.02381	1.0273	0.971591	0.928571	0.971963	0.942308	1.1	1.10849	1.03812	1.12832	0.811808	0
HsCD00835201	TCF7L2	1.90738	1.18	3.01951	0.983051	0.906137	1.01638	0.891626	1.01596	1.0655	0.774278	0.847411	0.858974	0.958084	0.0769231	0.890547	1.10072	0.925676	1.08654	1.23204	1.02572	1.02632	0.920245	1.19811	0	1.08152	0.881664	1.05833	0.95082	1.08054	1.12435	1.08664	1.03878	1.04059	0.984127	0.992816	1.74432	0.950893	0.948598	0.980769	1.2625	0.938679	0.98827	1.20796	0.806273	0
HsCD00831854	FOXL1	1.09372	1.08771	0.887805	0.944915	0.855596	1.03561	0.847291	1	1.27802	2.45144	0.972752	0.897436	0.931138	0.0769231	0.915423	1.02878	0.858108	0.971154	0.917127	1.05607	0.960526	1	1.13962	0	1.06522	0.849155	1.08333	1.04262	1.28859	1.33679	1.01805	0.933518	0.889299	0.865079	0.928161	0.982955	0.875	0.892523	1.04808	1.13125	0.867925	0.926686	0.995575	1.32841	0
HsCD00835210	HDAC4	1.25964	1.0086	1.25366	0.855932	5.09386	0.981481	1.78571	0.824468	1.56332	0.972441	1.11989	1.28205	0.829341	0.0769231	0.985075	0.870504	1.14865	1.09615	1.69613	1.01965	0.986842	0.944785	1.08491	0	1.09239	0.803641	1.1625	1.00656	0.939597	1.86528	1.59567	1.03601	0.714022	1.43651	1.43966	0.886364	0.995536	0.962617	1.23077	1.10625	0.943396	1.17009	0.924779	0.815498	0
HsCD00835144	CIITA	0.994173	1.04816	0.887805	0.944915	0.873646	0.920228	0.847291	0.914894	0.946143	0.981627	3.00545	1.05128	0.946108	0.0769231	1.0398	0.935252	0.831081	0.894231	0.823204	1.05607	0.888158	0.92638	0.969811	0	0.902174	0.90117	1.075	0.977049	0.922819	1.0544	0.826715	0.736842	0.928044	0.928571	0.992816	0.892045	0.785714	1.16822	0.942308	0.9	0.95283	0.953079	1.04867	0.926199	0
HsCD00735084	PDLIM1	2.60423	1.52939	0.912195	0.95339	1.02166	0.890313	1.03941	1.01596	1.11208	0.870079	0.972752	0.846154	1.01796	0.0769231	0.985075	1.02878	0.952703	1.17308	0.911602	0.989306	0.875	1.04294	1.29434	0	0.967391	0.794538	1.1875	0.963934	1.08054	1.13472	0.812274	0.831025	0.885609	0.888889	0.893678	0.948864	0.857143	0.939252	1.10577	1.06875	0.79717	0.938416	1.13717	0.845018	0
HsCD00835117	TLE6	1.15876	2.57095	1.16098	0.889831	0.877256	0.989316	0.990148	1.20745	0.959243	0.97769	1.02452	1.03846	1.19461	0.0769231	0.950249	1.53237	1.25676	1.06731	1.07735	1.17746	1.15132	0.981595	1.64906	0	0.983696	0.868661	1.30833	1.23279	0.989933	0.873057	1.01083	1.18283	0.900369	1.04762	0.774425	1.05682	1.01339	0.990654	0.865385	1.3	0.957547	1.1173	0.867257	0.880074	0
HsCD00732096	ARPC5	1.10832	1.10089	1.48293	0.857345	6.59928	0.935897	0.839901	0.962766	0.899563	1.14436	1.08719	1.03846	0.904192	0.0769231	1.38308	1.28777	1.06757	1.04808	1.39227	1.09249	1.02632	0.981595	1.11887	0	0.967391	1.08843	1.12083	1.10492	0.983221	1.05181	0.98556	1.55956	0.835793	0.936508	0.892241	1.0625	1.54464	1.02336	1.04808	1.01875	0.877358	1.07918	0.938053	0.869004	0
HsCD00077110	SSX2IP	0.914533	1.11408	1.16098	0.946328	0.888087	0.93661	0.871921	1.06383	0.892285	0.951444	0.871935	2.87179	0.874251	0.0769231	0.925373	1.02878	0.972973	1.04808	0.977901	1.09249	0.993421	1.03681	1.09434	0	1.04891	1.03511	1.00833	1.3082	0.979866	0.976684	0.895307	1.38504	0.896679	0.928571	0.847701	1.00568	1.01786	0.962617	0.903846	1.10625	1.01415	1.02639	0.893805	0.797048	0
HsCD00835260	ACTR8	1.0831	1.07453	0.887805	0.985876	0.891697	0.930199	0.805419	1.09043	1.01892	0.828084	0.779292	2.02564	0.853293	0.0769231	0.950249	1	0.918919	0.980769	1.07182	1.8026	0.967105	1.1227	1.30566	0	0.983696	0.906372	1.05	1.28197	1.10403	1.05959	0.880866	1.09418	0.806273	0.960317	1.0273	1.01705	0.946429	0.906542	0.961538	1.1875	0.90566	0.967742	0.946903	0.754613	0
HsCD00784701	TRABD2B	1.23309	2.18201	0.960976	0.817797	0.902527	1.06624	1.07635	0.973404	1.01892	1.2021	1.17166	0.794872	1.12275	0.0769231	0.945274	0.942446	1.05405	0.971154	0.823204	0.965029	1.19079	0.957055	0.854717	0	0.98913	0.96619	0.954167	0.934426	0.993289	0.950777	0.942238	0.803324	0.983395	0.960317	1.00575	0.926136	0.732143	0.88785	0.990385	0.89375	0.900943	1.09971	0.946903	1.01292	0
HsCD00784816	NEDD8-MDP1	1.06983	2.18201	0.965854	1.0226	1.08303	0.98433	1.03202	0.973404	0.895197	0.989501	1.14441	1.26923	1.00599	0.0769231	1.0199	0.755396	1.04054	1.14423	1.01105	0.922543	0.993421	0.920245	1.1434	0	0.826087	0.892068	0.908333	0.816393	0.815436	0.927461	0.99278	0.933518	1.07565	1.11111	0.801724	0.971591	0.946429	1.01869	0.903846	1.075	1.33962	1.0176	0.90708	1.04428	0
HsCD00629802	DIRC1	1.10965	2.29408	0.926829	1.06215	1.09025	1.02137	1.09113	1	0.915575	0.990814	1.05995	1.02564	1.09281	0.0769231	1.04975	0.920863	1.00676	1.02885	1.22652	1.11069	1.09211	1.05521	1.01132	0	1.07065	1.04811	0.995833	1.00328	0.939597	1.03368	1.23466	0.916898	1.2214	0.904762	0.984195	1.00568	1.10714	1.11682	1.00962	0.91875	0.981132	1.03519	0.933628	1.04059	0
HsCD00866539	C15orf65	1.13885	2.17542	0.712195	1.0226	0.953069	0.989316	0.985222	0.994681	1.04221	1.04068	0.915531	1	1.00299	0.0769231	0.9801	0.978417	1.06081	1.03846	1.40884	1.12283	0.993421	1.04908	1.1717	0	1.1087	1.07282	1.025	1.11475	1.02013	0.968912	1.18412	0.98615	1.0203	1.04762	1.07328	1.23864	1.01339	0.981308	1.01442	1.05	1.15566	1.04985	1.03097	1.05351	0
HsCD00863920	SH3GL3	2.23921	1.07453	0.926829	0.961864	0.963899	0.919516	0.87931	0.952128	1.08297	1.05643	1.07902	0.910256	1.02695	0.0769231	1.06965	1.08633	0.945946	0.990385	1.34807	1.06821	0.967105	0.932515	1.14717	0	0.88587	0.838752	1.05417	0.986885	1.01342	0.937824	1.03971	0.781163	1.04797	0.761905	1.12356	0.954545	1.13393	0.925234	1.02885	0.94375	0.79717	0.970674	1.0177	0.765683	0
HsCD00640998	RBPJL	1.10169	2.36	0.839024	1.13701	0.956679	0.86396	0.768473	0.968085	0.981077	0.883202	1.41417	1.91026	0.850299	0.0769231	0.870647	0.956835	0.810811	0.951923	1.07182	1.01965	0.901316	0.91411	1.02075	0	0.918478	0.80104	1.00833	1.03934	1.01678	0.997409	0.855596	0.828255	0.839483	0.928571	1.04454	0.988636	0.915179	0.971963	0.918269	0.975	0.858491	0.894428	0.933628	0.795203	0
HsCD00831952	RUNX2	2.35867	1.04156	0.721951	0.720339	0.895307	1.26496	0.834975	1.0266	1.02038	0.855643	0.950954	0.730769	0.814371	0.0769231	0.895522	1.00719	0.783784	0.971154	0.872928	1.09249	0.960526	1.03067	1.05283	0	0.945652	1.05202	1.20833	0.986885	0.90604	1.13731	0.805054	0.739612	0.861624	0.68254	0.992816	1.10795	0.683036	0.985981	1.49038	1	0.754717	0.870968	1.18584	0.881919	0
HsCD00731517	NKX2-2	1.17204	3.42134	1.08293	1.07627	1.87365	0.966524	1.05911	1.01064	1.11936	1.03281	0.891008	0.923077	0.937126	0.0769231	0.995025	0.942446	0.858108	1.06731	1.25967	1.17139	1.03289	0.96319	0.85283	0	1	1.12224	0.958333	0.927869	1.0604	1.08031	1	1.25485	1.17897	1.09524	1.02443	1.02841	1.45982	1.00935	1.00481	0.84375	1	3.65103	1.11947	1.00185	0.05
HsCD00357801	SLC11A2	1.24637	1.0943	1.05366	1.13277	2.70036	1.31624	0.997537	1.0266	0.953421	0.956693	1.08447	0.961538	0.919162	0.0769231	1.02488	0.798561	0.925676	0.884615	0.878453	1.15925	0.894737	0.95092	0.901887	0	0.972826	1.47074	0.895833	0.881967	0.95302	1.12953	0.906137	0.883657	0.939114	0.912698	0.91954	0.931818	1.04911	1.04673	0.971154	0.8	1.10377	4.62463	0.911504	0.95572	0.05
HsCD00732433	CX3CL1	1.09372	6.30872	1.06829	1.0113	0.98556	1.08405	0.980296	0.856383	1.15138	0.985564	1.34332	0.961538	1.06587	0.0769231	1.25871	0.920863	1.64865	0.971154	0.961326	1.08035	1.02632	0.981595	1.65094	0	0.945652	0.963589	0.995833	1.8918	0.949664	0.927461	1.00361	1.61773	0.98524	0.849206	0.83046	2.82955	0.839286	0.920561	0.980769	1.01875	0.806604	1.04106	0.964602	0.983395	0.05
HsCD00731347	PELO	1.23044	0.96905	0.84878	1.01695	2.42599	0.946581	1	0.893617	0.866084	1.10892	1.06267	1.01282	1.02695	0.0769231	1.0398	0.935252	1.04054	0.990385	1.02762	0.910405	1.03289	0.944785	1.29434	0	0.798913	0.911573	0.854167	0.918033	0.885906	0.891192	0.801444	1.01108	0.881919	0.968254	0.836207	1.65341	0.964286	0.878505	0.889423	1.25	0.820755	3.17889	0.880531	1.26015	0.05
HsCD00630850	POLE4	1.27026	1.16682	1.00488	0.830508	19.444	1	1.13793	0.867021	1.17031	1.05512	1.05995	0.961538	1.23353	0.0769231	0.99005	1.02158	1.36486	1.00962	0.983425	1.00145	1.11842	1.08589	0.798113	0	1.03261	1.05202	1.0375	0.957377	1.12752	1.68912	0.844765	1.02493	1.01476	1	1.09626	0.892045	0.8125	0.995327	1.04808	0.975	0.971698	2.20528	1.03982	0.898524	0.05
HsCD00403685	PRKRIR	1.02603	7.29095	0.990244	1.03672	1.00722	1.03063	0.982759	0.920213	1.22707	0.926509	0.953678	0.987179	0.88024	0.0769231	0.960199	1.27338	1.09459	0.913462	0.828729	0.898266	0.940789	0.92638	1.01509	0	0.913043	0.936281	0.925	1.01639	0.996644	0.932642	1	0.886427	0.9631	0.912698	2.49569	1.01136	0.959821	1.08411	0.913462	0.98125	0.882075	0.876833	0.920354	0.990775	0.05
HsCD00730935	HBA2	1.17469	1.24592	1.01951	1.11723	7.55596	1.09188	1.08374	0.973404	0.92722	1	1.13351	1.03846	1.00898	0.0769231	0.995025	1.00719	0.993243	1.05769	1.13812	1.28671	1.03289	1.00613	1.10189	0	1.0163	1.05332	1.00417	1.04918	0.946309	1.03368	0.98917	1.23269	0.909594	1.03175	1.02443	1.05682	1.47321	0.953271	1.01442	1.06875	0.900943	11.1906	0.977876	0.97048	0.05
HsCD00299854	VENTX	1.41892	1.32503	1.48293	1.19633	7.12274	1.03134	1.9532	1.05319	1.22271	1.04593	1.10899	1.01282	1.01198	0.0769231	1.0398	1.05036	1.02027	1.00962	1.11602	1.44451	1.11184	1.03067	1.12264	0	1.41304	1.04941	1.10833	0.977049	1.08725	1.12176	1.31769	1.03601	1.18266	1.07937	1.2227	1.93182	1.34375	1.1028	1.15865	1.1	1.12736	8.45161	1.14159	1.05351	0.05
HsCD00674713	MSX1	1.37246	1.42391	1.09268	1.11864	1.18773	0.970085	2.73892	1.09043	1.35662	1.04856	0.953678	1.03846	1.01796	0.0769231	0.915423	1.03597	1.0473	1.04808	1.44199	1.08035	1.08553	1.02454	1.5566	0	1.125	1.23927	1.1125	1.03934	0.986577	1.10881	1.97473	1	1.0203	1.14286	1.06753	0.988636	2.44643	1.04673	1.12019	1.1875	1.20755	1.22287	1.11947	1.00738	0.05
HsCD00735099	GMNN	1.29282	1.28547	1.00488	9.55085	1.12996	1.83832	1.27586	1.11702	1.23435	1.18504	1.11444	0.987179	1.1497	0.0769231	1.51244	0.884892	0.959459	1.125	1.19337	0.916474	1.10526	1.11043	0.941509	0	0.967391	1.3186	2.44583	0.996721	0.97651	0.966321	0.830325	1.36011	1.05351	1.21429	0.905172	1.06818	1.11607	1.12617	1.0625	0.9375	1.00472	0.991202	0.89823	1.08487	0.05
HsCD00640753	LRCH2	1.36052	1.25251	1.07805	1.04096	2.05054	1.04772	0.921182	1.01064	1.16157	1.64304	1.07629	1.02564	1.0509	0.0769231	1.12935	1.1223	1.07432	0.961538	1.23757	1.17746	1.40132	1.2638	0.911321	0	0.994565	1.10273	2.46667	1.01311	1.01007	1.17617	1.88087	1.09695	1.17897	1.10317	1.23994	0.960227	1.00446	1.49533	1.34615	1.3625	1.56604	1.08798	1.12832	1.19742	0.05
HsCD00403804	CCDC84	1.14283	1.06134	1.00976	0.903955	0.974729	1.08547	4.36946	0.87234	1.21689	1.19685	0.978202	1.34615	1.22156	0.0769231	1.01493	1.03597	0.925676	1.04808	0.922652	1.03786	0.960526	1.08589	0.94717	0	1.01087	1.05072	1.02083	1	0.946309	0.987047	1.32852	1.27978	1.89668	18.3889	0.892241	1.0625	1.03571	1.13551	1.29808	0.875	1.20755	0.98827	1.00442	1.29151	0.05
HsCD00357955	CXorf56	1.0685	15.5839	0.965854	1.0339	1	0.946581	1.14039	1.01064	0.9869	0.965879	1.06267	1.30769	1.02695	0.0769231	0.995025	1.07194	1.08784	0.990385	1.08287	1.03179	0.980263	1.10429	0.937736	0	1.09239	1.15605	1.04583	1.02623	0.963087	1.07254	1.07942	1.15512	1.02583	1	1	1.04545	1.08482	0.939252	2.23077	1.14375	1.13208	1.14076	1.24336	1.02952	0.05
HsCD00846392	TICAM1	1.40697	1.6876	0.878049	1.00706	0.971119	0.995014	2.57143	1	0.935953	1.11549	1.02452	1.03846	1.40719	0.0769231	1.07463	0.935252	1	0.875	0.845304	1.17746	0.973684	0.993865	1.16226	0	1.53804	0.983095	1.00417	1	0.983221	0.963731	1.02166	0.908587	1.00185	1.13492	0.965517	1.02273	1.08482	1.91121	1.09135	0.83125	0.990566	0.868035	0.982301	2.23801	0.05
HsCD00629822	FAM196A	1.31008	3.34883	0.921951	1.0565	1.00722	1.36823	1.27586	1.18085	1.12373	1.22835	1.09264	1.02564	1.04491	0.0769231	1.04975	1.00719	1.2027	0.951923	1.44199	1.14711	1.06579	1.36196	1.36792	0	1.00543	1.19116	1.14167	1.13443	1.13087	0.992228	1.37906	0.941828	0.990775	1.12698	0.942529	1.05682	1.20536	1.34579	0.899038	1.0625	1.07075	1.09384	1.02655	3.73616	0.05
HsCD00674465	CCDC183	1.26495	1.2657	1.02439	0.882768	2.09747	1.12464	1.14532	0.952128	1.06405	1.33071	1.38692	1.32051	0.964072	0.0769231	1.09453	0.906475	1.13514	1.00962	1.04972	1.17746	1.11842	1.09816	1.16981	0	1.81522	1.01951	1.02917	1.09508	1.00671	1.09845	1.16245	0.894737	1.09225	1.04762	1.09483	1.00568	1.23214	18.4393	1.02404	0.8875	1.19811	1.99707	1.08407	1.06458	0.05
HsCD00847196	GGT5	1.05789	0.949274	0.84878	0.768362	1.01805	1.63533	3.2931	0.989362	1.00873	1.11155	1.06267	0.74359	0.889222	0.0769231	0.900498	0.827338	0.837838	0.894231	0.740331	0.922543	0.842105	0.95092	0.898113	0	0.918478	0.578674	0.975	0.937705	0.926174	1.15285	0.866426	0.620499	0.902214	0.674603	0.952586	0.965909	0.625	1.32243	0.932692	0.7125	0.853774	0.879765	0.871681	2.49446	0.05
HsCD00834745	IL15RA	1.13885	1.22615	0.843902	1.00989	5.76534	1.02208	0.970443	0.930851	0.917031	0.851706	1.04632	1.33333	1.19461	0.0769231	0.905473	1.07914	0.858108	1.04808	1	1.08642	1.09211	1	1.00755	0	1.07609	0.989597	0.9875	0.996721	1.02013	1.06995	0.974729	1.25208	1.00185	1.15873	1.02299	0.982955	1.00446	1.09813	1.01923	0.9375	0.971698	9.65982	1.11947	0.95203	0.05
HsCD00831315	KLHDC7B	1.23309	1.03497	0.956098	1.10169	10.6498	0.917379	0.931034	0.989362	1.18341	0.935696	0.828338	0.923077	0.967066	0.0769231	1.0597	0.935252	0.97973	0.923077	1.07735	1.63266	0.986842	1	1.99245	0	0.918478	1.02861	0.933333	0.777049	0.92953	0.919689	0.971119	0.878116	1.15498	0.984127	1.06178	0.926136	1.06696	0.929907	0.908654	1.25	0.962264	16.176	1	0.924354	0.05
HsCD00831288	CCDC34	1.16407	1.2657	1.19024	1.0113	5.05054	1.24929	1.02463	1.03191	1.18777	1.95801	1.0654	0.948718	1.1018	0.0769231	1.00498	1.43885	1.29054	1.23077	0.944751	0.989306	1.15132	0.98773	0.858491	0	1.125	0.893368	1.1875	1	1.12752	0.987047	1.08664	1.17729	1.2417	3.54762	1.13937	1.64205	1.36607	1.11215	1.125	1.0125	1.40094	1.20235	1.18584	1.02214	0.05
HsCD00730471	PPHLN1	1.12691	1.02838	1.01951	1.01977	1	0.946581	1.1133	5.8617	1.04512	0.94357	1.17711	0.961538	0.931138	0.0769231	1.03483	0.928058	1.02027	0.990385	1.32044	1.09855	0.980263	1.0184	0.95283	0	0.907609	0.907672	0.991667	0.95082	1.00671	1.26684	0.931408	0.817175	1.08856	0.960317	1.26868	1.66477	0.950893	0.892523	0.899038	1	3.2783	1.16422	1.16372	1.18819	0.05
HsCD00835860	NBPF8	1.20655	1.39754	0.902439	2.11441	1.2852	1.06125	1.11823	1.01596	0.915575	1.46325	1.0654	1.15385	1.16766	0.0769231	1.0597	0.935252	0.905405	1.05769	0.950276	1.07428	1.05263	1.09816	1.0283	0	1.00543	1.06762	0.945833	1.02951	0.879195	0.937824	1.3213	0.99723	1.07196	1.18254	0.896552	1.01136	1.20982	1.35047	0.985577	0.83125	2.0566	1.34018	1.07522	1.25646	0.05
HsCD00846442	TSPOAP1	1.09771	4.99028	1.04878	1.17514	1.09025	0.897436	1.16749	1.31383	1.24163	1.2769	0.997275	1.23077	1.23054	0.0769231	1.00498	1.28777	0.878378	1.10577	1.20994	1.47486	1.09211	1.30061	1.03962	0	4.67391	0.970091	1.0625	1.05574	1.04698	1.45855	0.956679	1.42936	0.798893	1.38889	0.78592	1.09091	0.973214	1.07944	1.23077	1.275	1.0566	1.23754	1.27434	1.18635	0.05
HsCD00835897	RIMBP2	1.18	2.62369	0.829268	0.971751	1.18773	1.12251	1.30049	1.00532	0.967977	1.26247	1.16894	1.12821	1.11976	0.0769231	0.9801	1.14388	1.01351	1.63462	1.03867	1.06214	0.986842	1.10429	1.09811	0	0.956522	1.11183	2.44583	1.10164	0.979866	1.01813	0.963899	1.33795	0.887454	0.904762	0.952586	1.03409	1.17411	1.13551	1.71635	1.2125	0.981132	1.52493	1	1.35424	0.05
HsCD00835115	HOMEZ	1.28884	1.41073	0.926829	0.923729	4.26715	0.996439	1.24138	0.893617	0.972344	0.958005	1.0218	1.38462	1.07784	0.0769231	0.995025	1.02158	1.28378	1.375	1.27072	1.01358	1.08553	1.1411	1.37736	0	1.13043	1.02471	0.945833	0.967213	0.916107	1.32642	2.71119	1.00831	0.979705	0.968254	0.817529	1.01705	1.05804	0.96729	1.23558	1.05	1.25472	0.897361	1.03097	0.98155	0.05
HsCD00858032	MZT2B	1.0685	11.833	1.19512	1.02684	1.36823	1.10969	0.871921	1.07447	1.04367	0.935696	0.899183	1.29487	0.91018	0.0769231	0.955224	0.971223	1.63514	1.10577	1.22099	1.18353	0.934211	0.969325	1.19811	0	0.972826	0.959688	1.10417	0.993443	1.06711	0.878238	1.04693	0.941828	0.987085	1.02381	1.06178	0.943182	1.42857	0.96729	1.01442	1.00625	0.962264	0.938416	1.04867	4.7048	0.05
HsCD00846350	FRG2B	1.23442	4.24536	0.897561	0.939266	1.06498	1.00142	1.10099	1.31915	1.13683	1.40945	1.09264	1.0641	0.991018	0.0769231	1.03483	1.00719	1.60135	0.875	1.19337	1.21994	1.01974	1.04294	1.19623	0	0.956522	1.0156	1.1375	1.13443	1.35235	0.974093	1.16245	0.922438	0.904059	1.34921	1.12931	1.05682	1.03571	0.976636	1.66346	0.8875	2.39151	1.0088	1.05752	0.922509	0.05
HsCD00846350	FRG2B	1.26893	4.20581	0.941463	1.01271	1.11552	1.09117	1.06897	1.08511	1.11499	0.964567	1.01635	0.910256	0.89521	0.0769231	1.00995	1.08633	1.49324	0.990385	1.23204	1.14711	1.01974	1.06135	1.15849	0	1.04348	0.975293	1.00417	1.0918	1.52013	1.0544	1.13718	0.955679	0.976015	1.36508	1.25	1.03409	1.01786	0.957944	1.47596	1.08125	2.16981	0.98827	1.00885	1.28044	0.05
HsCD00831659	NARS	1.37246	1.88536	1.14146	1.18362	2.86643	0.968661	0.958128	0.978723	0.919942	0.826772	0.765668	0.948718	1.17964	0.0769231	0.99005	0.913669	0.743243	0.923077	1	1.15925	0.921053	0.97546	0.960377	0	0.956522	1.02081	0.979167	1.32787	0.822148	0.930052	0.833935	1.22715	1.36347	1.21429	0.978448	0.903409	1.86607	1.1215	1.46154	0.9375	1.85849	5.13196	0.924779	1.0941	0.05
HsCD00863215	KIFC2	1.25035	1.07453	0.921951	0.676554	0.906137	1.14103	2.06404	1.00532	0.943231	0.968504	0.934605	0.923077	0.853293	0.0769231	1.0199	1.06475	0.972973	0.923077	1.09392	1.4263	0.980263	1	1.14717	0	0.967391	0.864759	0.8875	1.03607	1.06711	0.898964	0.978339	0.930748	0.848708	0.888889	0.997126	1.01136	0.901786	1.1215	0.9375	1.11875	0.924528	0.806452	1	2.48339	0.05
HsCD00731557	ZNF184	1.34459	1.99743	1.08293	0.960452	1.94585	1.49359	2.4803	1.36702	1.09753	1.61942	1.58311	1.16667	1.35329	0.0769231	1.19403	1.11511	1.33108	1.23077	1.39779	1.40202	1.28947	1.27607	1.62642	0	1.19565	1.23147	1.34167	1.38033	1.19799	1.4456	1.64982	1.34903	0.935424	1.03175	0.954023	1.32386	1.33036	1.50935	1.1875	1.16875	1.21698	1.33138	1.17257	2.05166	0.05
HsCD00866001	PDZD9	1.07381	1.28547	0.97561	1.08616	0.884477	0.915954	0.96798	3.44149	1.06696	0.935696	0.901907	0.923077	1.14072	0.0769231	1.17413	1.1223	0.905405	0.875	1.28177	1.10462	0.953947	1.03067	1.03396	0	0.983696	1.02081	1.96667	1.09508	1.44966	0.994819	0.898917	1.63989	0.863469	1.02381	0.942529	1.05114	1.16071	1.00935	0.9375	6.79375	1.07075	0.958944	1.04425	0.946494	0.05
HsCD00866167	KIAA0895L	1.22513	1.10089	0.990244	1.0339	2.07942	0.996439	0.859606	0.930851	0.985444	0.833333	0.803815	0.910256	0.922156	0.0769231	0.960199	0.899281	0.844595	0.903846	0.933702	1.09249	1	0.93865	0.979245	0	1.05978	0.970091	1.025	0.983607	0.936242	1.03368	0.758123	0.897507	1.18081	1.16667	1.16667	0.943182	1.11607	0.953271	0.995192	0.975	1.00472	5.90616	1.16372	0.822878	0.05
HsCD00867939	C1orf109	1.25831	1.53598	0.95122	1.06497	0.935018	1.03063	0.859606	2.1117	1.0917	0.863517	1.01907	0.858974	1.06287	0.0769231	0.955224	1.02878	0.945946	1.07692	1.1547	1.10462	0.993421	0.969325	1.19811	0	2.92935	0.921977	1.02917	0.944262	1.03691	0.994819	0.949458	0.925208	1.57565	1.03968	1.53017	0.988636	0.915179	0.934579	1.07212	1.05625	0.985849	1.02346	1.25221	0.883764	0.05
HsCD00846562	CGNL1	1.08576	1.11408	1.05366	0.929379	0.866426	0.92094	3.10591	0.925532	0.892285	0.843832	0.882834	0.948718	1.02096	0.0769231	1.0597	1.13669	0.918919	1.05769	0.861878	0.983237	1.125	1.0184	0.945283	0	0.929348	0.793238	1	0.960656	0.838926	7.5	0.916968	1.27978	0.983395	1.40476	0.87069	1.04545	1.47768	1.09346	1.02885	1.11875	0.985849	0.982405	1.31416	0.913284	0.05
HsCD00863359	C7orf65	1.05523	1.12726	0.892683	1.01836	5.02888	0.955128	0.916256	1.04255	1.02183	0.952756	0.822888	0.987179	0.931138	0.0769231	0.99005	1.01439	0.939189	1.07692	1.18785	1.32312	0.921053	0.92638	1.1283	0	0.98913	0.918075	1.0375	1.19672	1.06376	0.968912	0.953069	0.900277	0.920664	0.992063	1.07902	0.914773	1.72768	1.0514	0.995192	1.03125	1.10377	14.3109	1.59735	0.929889	0.05
HsCD00864484	PRPF18	4.79168	1.49642	0.84878	0.823446	0.873646	1.16026	1.00493	1.02128	0.893741	0.967192	0.945504	1.12821	1.41317	0.0769231	0.965174	1.25899	0.851351	1.52885	1.62431	1.06214	1.08553	1.14724	1.08679	0	1.20109	0.889467	0.954167	0.97377	0.919463	1.39119	0.631769	1.28532	2.1107	1.16667	1.08477	0.965909	1.08036	1.17757	1.26923	0.9125	1.43396	0.991202	0.929204	1.07011	0.05
HsCD00865075	HSPE1-MOB4	0.974263	1.32503	0.936585	1.06921	2.22744	0.89886	0.8867	1.09043	1.02911	0.923885	0.811989	1	0.928144	0.0769231	1.03483	0.978417	0.891892	1.08654	1.09945	1.15925	0.993421	0.981595	1.0717	0	0.929348	0.941482	0.991667	1.05902	1.03356	0.932642	0.891697	0.900277	1.14207	1.12698	1.28736	0.954545	0.924107	1.19626	1.36058	0.94375	2.72642	0.926686	0.924779	1.05904	0.05
HsCD00865159	TRIM7	1.03134	1.16022	0.960976	1.03107	1.06137	0.937322	0.933498	1.09043	2.34207	0.900262	0.880109	0.897436	0.97006	0.0769231	0.915423	1.19424	0.918919	1.02885	1.25414	1.14711	0.980263	1.03681	1.03396	0	0.923913	0.895969	1.01667	5.47541	1.12416	1	0.916968	0.914127	1.11993	1	1.21839	0.994318	0.919643	1.00935	1.12981	1.1125	0.971698	0.973607	0.977876	0.939114	0.05
HsCD00835844	KIF5C	0.938425	3.90916	1.11707	0.967514	1.0722	1.02707	1.1601	1.17021	1.11208	0.922572	0.888283	0.961538	1.32036	0.0769231	1.35323	1.46043	0.993243	1.19231	1.75691	1.11069	1.14474	1.20859	1.38868	0	1.42391	0.862159	0.95	1.25574	1.07718	1.18394	0.812274	1.47922	0.928044	0.928571	1.09914	1.05114	1.30357	1.08879	1.04327	1.6125	1.11792	2.04692	0.995575	1.00923	0.05
HsCD00831992	FOXL2	1.25964	1.21955	0.941463	1.0226	1.3935	0.97151	0.842365	1.06915	1.09316	0.93832	0.972752	9.66667	0.98503	0.0769231	0.975124	1.07194	0.898649	1.17308	1.12707	1.38988	0.967105	0.95092	1.01509	0	1.04348	1.03771	0.983333	1.01967	1.05705	1.76943	1.01805	1.10526	0.878229	0.896825	0.882184	0.982955	1.19196	1.06542	0.913462	1.2	0.919811	6.73607	1.04867	0.878229	0.05
HsCD00630896	OR2J2	1.59811	2.2743	1.13659	1.11158	0.942238	1.00356	1.02217	1.19681	1.2853	0.986877	1.19074	1.02564	1.28443	0.0769231	1.199	1.8777	1.32432	1	0.966851	1.17139	1.02632	1.16564	0.971698	0	1.38587	1.04941	0.954167	1.07869	1.44966	1.03109	1.36823	1.06371	1.14945	1.11905	0.95977	1.09091	1.60268	1.8271	0.980769	1.04375	1.17925	1.03812	1.06637	2.00369	0.05
HsCD00674508	PLD5	1.34326	2.01721	1.0878	1.02401	1.12635	0.967236	1.09606	0.946809	1.15575	1.1916	0.910082	0.935897	0.991018	0.0769231	0.970149	0.956835	0.918919	0.971154	1.08287	1.31098	1.04605	0.993865	1.23019	0	1.01087	1.05332	1.025	0.990164	0.996644	1.12176	1.26715	0.883657	0.747232	0.968254	1.05029	0.960227	1.66518	1.01402	0.971154	0.9375	1.04245	2.1085	1.03097	0.933579	0.05
HsCD00863372	OR51H1	1.28088	2.14905	0.941463	1.00989	0.935018	1.00926	0.987685	1.01064	0.992722	0.993438	0.910082	1.03846	1.01796	0.0769231	0.920398	1.07914	0.885135	1.00962	0.955801	1.05	0.986842	0.993865	1.21509	0	0.972826	0.985696	1	1.1377	1.0302	0.849741	1.09025	0.880886	1.02768	1.02381	1.07471	2.44886	1.22321	0.929907	0.971154	1	0.966981	1.02639	1.06195	1.10148	0.05
HsCD00076774	PPIL2	7.45829	1.24592	1.17561	1.05367	1.04332	1.00356	0.933498	1.12766	1.96215	0.968504	0.964578	0.961538	1.04491	0.0769231	1.02488	0.906475	1.0473	1	1.20994	1.00145	0.980263	0.889571	1.08679	0	0.994565	1.53706	1.15	0.993443	1.00671	2.94819	1.10108	1.07202	1.06458	1.48413	1.05603	1	0.941964	106.248	0.990385	0.875	1.25943	0.914956	1.15487	0.911439	0.1
HsCD00631254	SUGP2	1.34857	1.15363	1.16098	1.08333	0.942238	4.51567	1.04433	1.08511	1.23144	0.958005	1.00817	0.961538	1.02695	0.0769231	1.60199	1.00719	1.09459	0.971154	0.911602	1.00145	1.09211	0.920245	1.36604	0	1.00543	1.07802	0.966667	1.23279	1.11074	1.0285	3.49819	0.99723	0.972325	1.0873	1.0546	1.14773	0.977679	1.08411	1.04808	2.15625	0.943396	1.03812	1.03097	1.00923	0.1
HsCD00732665	NACC2	1.2915	1.0943	1	0.855932	1.02888	1.10399	1.16502	0.957447	1.10335	0.967192	1.17166	2.12821	0.92515	0.0769231	0.970149	0.913669	1.08108	1.01923	1.02762	0.971098	0.934211	1.01227	0.828302	0	0.847826	0.989597	0.9	0.47541	2.17785	1.03368	1.03971	0.825485	1.08303	1.07937	1.11351	0.926136	0.870536	1.03271	1.03365	0.9625	1.04717	2.58065	1.03982	1.02399	0.1
HsCD00784695	ZSCAN1	1.33264	1.41073	0.921951	0.918079	7.65704	1.02778	1.10345	1.04255	1.12664	1.35827	0.99455	1.02564	0.994012	0.0769231	1.05473	0.913669	0.986486	0.875	1.31492	1.37168	0.835526	1.03067	1.11698	0	1.04348	4.50845	0.9375	0.993443	1.01342	0.971503	0.974729	0.911357	0.883764	0.849206	1.06609	0.960227	1.04464	1.10748	1.20673	0.7875	1.16038	8.60997	1.04425	1.12915	0.1
HsCD00784969	HN1	1.27955	3.65207	0.926829	1.04661	1.82671	1.02991	1.08867	1.01596	0.982533	1.04199	1.07084	1.05128	1.04192	0.0769231	1.0597	1	1.06757	1.07692	1.17127	1.16532	1.06579	1.09202	0.867925	0	1.05978	1.09883	1.00833	1.00656	0.942953	1.97409	1.1083	1.31856	0.95941	1.02381	1.0546	1.01136	3.78125	1.12617	1.01923	1.1875	1.06604	13.9853	0.955752	1.0369	0.1
HsCD00620940	HPD	1.13487	1.87218	0.912195	1.03107	2.22022	0.647436	0.980296	0.904255	0.933042	0.879265	0.940054	1.11538	1.00599	0.0769231	1.0597	1.04317	0.952703	0.923077	0.966851	1.19566	0.921053	1.0184	0.939623	0	1.00543	1.0078	0.966667	0.878689	0.92953	0.984456	0.99278	1.08864	1.60332	0.968254	0.962644	0.977273	9.35714	0.925234	1.02885	0.89375	1.03302	11.393	0.933628	1.03321	0.1
HsCD00674471	IQCJ	1.36052	1.36458	0.990244	1.0791	2.63538	0.964387	0.972906	0.968085	1.16448	1.19948	0.907357	0.948718	1.10778	0.0769231	0.925373	1.20863	1.29054	0.942308	1.23204	1.43237	1.04605	1.02454	1.17547	0	1.11957	1.11313	1.00833	1.09508	0.942953	1.04922	1.31408	1.00277	1.13284	1	1.10345	0.943182	1.18304	23.8692	1.07692	0.8875	1.26415	3.21114	1.02212	0.9631	0.1
HsCD00640515	IRAK1BP1	1.25699	1.11408	0.965854	1.01271	1.13357	0.935897	1.11823	1.09043	1.17176	2.16142	1.01362	1.15385	0.997006	0.0769231	0.975124	1.1295	1.10811	0.980769	1.06077	1.01965	0.973684	1.01227	1.06226	0	1.03261	1.0052	1.0375	0.95082	1.11074	1.0285	1.1444	0.864266	1.18081	9.57143	1.07471	1.34659	1.02679	0.995327	2.37019	0.93125	0.990566	1.02933	1.06637	1.03321	0.1
HsCD00847039	PPIL2	9.93775	1.19318	1.03415	0.99435	1.04693	1.30199	0.87931	0.962766	1.44541	0.937008	1.01635	0.987179	1.21257	0.0769231	1.07463	0.964029	0.898649	1.01923	1.03315	0.977168	1.03947	0.957055	1.19623	0	1.04891	0.964889	1.025	0.934426	0.926174	3.37565	0.866426	0.911357	1.78044	1.52381	1.45402	1.05114	1.34821	82.1028	1.36538	0.96875	1.00943	0.964809	0.969027	0.95572	0.1
HsCD00834938	ST6GALNAC1	1.16274	1.21955	0.960976	1.00141	2.8556	1.10826	1.60099	1.10106	1.10771	1.35039	1.46049	1.10256	1.20958	0.0769231	1.1393	0.992806	1.11486	1.46154	0.839779	1.14104	1.02632	1.07362	1.04906	0	1.1413	1.18726	1.5375	1.24262	1.13758	1.02332	1.15162	1.39889	0.96679	0.960317	0.875	1.07955	1.12946	2.06075	0.975962	1.20625	1.04717	1.05279	1.00442	2.15314	0.1
HsCD00831821	SLC16A10	1.14416	1.11408	0.902439	0.95339	10.6354	0.851852	0.815271	0.851064	1.01747	1.05249	1.02452	0.846154	1.14371	0.0769231	1.16915	0.94964	0.844595	0.923077	0.79558	1.74191	0.980263	0.90184	1.15094	0	0.951087	0.923277	0.941667	0.888525	1.02349	0.953368	1.00722	0.897507	0.841328	0.936508	0.966954	0.9375	2.20089	0.929907	0.9375	0.825	0.933962	17.1672	0.938053	0.915129	0.1
HsCD00831965	SOX9	1.73881	1.48983	1.60976	1.33757	1.83394	3.40527	0.960591	1.02128	1.35953	1	0.975477	0.961538	0.982036	0.0769231	1.06468	0.892086	1.14189	1.09615	1.49171	1.07428	1.01974	1.17178	1.13962	0	1.03261	1.15735	0.9625	2.76066	0.862416	1.79793	1.90614	1.19945	1.46125	1.07143	1.06897	1.0625	1.19643	1.07477	0.961538	1.1	1.23113	2.90029	1.40708	1.06827	0.1
HsCD00835054	HS3ST4	1.35654	1.74693	2.13659	0.903955	0.927798	1.13889	1.08621	1	1.29549	1.25459	0.915531	1.21795	1.50299	0.0769231	1.60697	1.15827	0.97973	0.884615	1	1.01965	0.973684	1	1.10377	0	1.03804	1.53186	1.23333	1.00656	4.0906	0.950777	0.953069	1.01939	1.04982	0.873016	0.798851	0.920455	1.00446	2.8785	1.13942	1.11875	1.34434	1.02346	1.26549	1.09594	0.1
HsCD00832125	XRCC1	1.22646	1.20637	1.06829	1.04944	0.895307	0.922365	1.00246	0.952128	1.6361	6.52362	1.03542	0.948718	1.12575	0.0769231	0.940299	1.00719	0.925676	1.125	1.06077	1.04393	1.01974	1.04294	0.966038	0	1.61413	0.992198	4.90833	0.862295	1.20805	1.10622	1.28881	7.59557	1.71402	0.984127	1.12069	0.977273	1.30357	0.88785	1.00481	1.35	1.01887	1.1349	1.00442	1.10332	0.1
HsCD00847195	MLPH	1.13354	8.97855	1.20488	0.985876	1.00361	0.992165	1.98768	1.03723	1.21252	1.37139	0.907357	0.987179	0.916168	0.0769231	1.0597	1.1223	1.17568	1.04808	1.41436	1.06821	1.07237	0.957055	1.25849	0	1.07609	0.986996	1.72083	1.58689	1.04027	0.997409	1.2852	1	0.97048	6.04762	0.951149	1.00568	5.02232	0.985981	1.78365	1.23125	1.0283	1.0176	1.12389	1.01107	0.1
HsCD00866505	NBPF6	1.05125	1.16022	1.09268	0.974576	3.73646	1.01638	1.05665	1.03723	1.02475	0.905512	0.986376	1.01282	0.988024	0.0769231	1.96517	1.81295	1.08784	1.08654	1.30939	1.1289	1.03947	1.00613	1.21321	0	0.972826	0.894668	0.9375	1.0623	0.939597	0.997409	1.02166	1.1108	2.18081	0.952381	0.931034	1.22159	1.90179	0.971963	0.971154	1.4125	0.834906	4.87683	0.99115	1.05904	0.1
HsCD00867612	C10orf142	1.04859	1.15363	1.02439	1.0565	7.28881	0.977208	1.13054	1.14362	1.04803	0.843832	0.836512	0.974359	0.898204	0.0769231	0.950249	0.964029	1.18243	1.02885	1.20442	1.55376	0.940789	0.98773	1.28679	0	0.994565	0.968791	1.07083	0.963934	1.10403	1	1.14079	1.01108	1.04613	1.06349	1.16092	0.971591	2.82589	1.00467	1.05288	1.08125	1.00943	18.3138	0.818584	0.946494	0.1
HsCD00866953	CCDC30	1.10036	1.39095	0.907317	1.12429	1.08303	0.969373	1.0197	1.04255	1.21543	1.00262	0.964578	10.2949	1.02395	0.0769231	1.46766	1.00719	1.03378	0.980769	1.59116	1.05	1.32895	1.11043	1.14906	0	1.04891	1.08453	1	1.20328	1.05034	1.11917	2.83394	0.975069	1.62362	1.07937	1.37356	1.04545	1.08482	1.32243	2.24038	0.9375	1.14623	1.19062	0.99115	1.09594	0.1
HsCD00868027	C1orf116	1.06718	10.4486	1.13171	0.912429	1.11191	1.01068	0.955665	1.06383	1.77729	1.61286	0.948229	1.11538	0.994012	0.0769231	1.199	1.07194	0.905405	1.14423	1.43646	1.16532	1.03289	1.06135	1.08302	0	0.961957	1.0052	0.983333	2.43279	0.942953	1.05181	1.05415	1.11357	1.10517	0.944444	1.03736	0.931818	1.16964	1.39252	1.10096	1.75625	1.09906	1.31085	1.00885	3.17159	0.1
HsCD00863725	EFHB	1.18	1.7733	1.11707	0.997175	4.59928	0.987892	0.866995	1.04255	1.21834	0.954068	0.945504	0.961538	0.92515	0.0769231	1.03483	1.00719	0.993243	1.24038	1.64088	1.17746	1.05921	1.07362	0.981132	0	0.945652	1.01821	1.06667	1.09836	0.979866	0.917098	1.09386	1.00554	1.11808	1.2381	0.862069	0.977273	1.23661	1.03271	1.08173	1.25625	1.05189	6.07625	1.11504	2.42804	0.1
HsCD00863805	ZFYVE27	1.11762	1.36458	1.03902	0.882768	3.04332	1.16026	1.2734	0.946809	1.05677	0.981627	0.956403	1.30769	0.901198	0.0769231	1	1.20144	0.932432	0.855769	1.03867	1.22601	0.980263	0.957055	0.960377	0	0.978261	1.0039	1.0625	0.937705	0.919463	0.88342	0.819495	1.19668	1.14391	1.03968	0.95977	1.00568	3.86161	1.36449	1.21635	1	0.877358	22.1202	0.849558	0.976015	0.1
HsCD00734561	TTK	1.04594	1.21955	1.07805	0.90678	0.866426	4.24003	0.935961	1.08511	1.07715	0.984252	0.888283	1.10256	0.934132	0.0769231	1.54229	0.906475	1	1.08654	1.1768	0.886127	1.08553	0.92638	0.954717	0	0.804348	0.859558	1.07917	0.881967	0.946309	5.84974	0.823105	1.07756	1.04428	2.63492	0.826149	1.15341	0.9375	1.2243	0.764423	1.39375	0.886792	0.86217	0.929204	0.824723	0.1
HsCD00846439	KIF20B	1.14814	1.25911	0.985366	1.04944	0.812274	1.651	5.1601	1.06915	1.72344	0.7979	1.09264	0.987179	1.0479	0.0769231	1.15423	1.02878	0.837838	1.05769	1.00552	1.44451	0.921053	1.06135	0.820755	0	0.994565	4.56697	1.04583	1.11803	1.27181	1.02591	0.916968	1.5651	1.16421	1.0873	0.896552	1.06818	1.03571	0.971963	0.971154	1.075	19.2783	1.07918	0.871681	0.845018	0.1
HsCD00835160	DLX6	0.995501	1.16022	0.917073	1.00424	2.56679	0.935897	1.10099	1	1.18341	0.826772	0.809264	0.987179	0.967066	0.0769231	0.80597	1.1223	0.905405	0.971154	1.27624	1.63873	0.921053	1.06135	0.967925	0	0.902174	1.08062	1.05	1.06557	1.09732	0.906736	1.0361	0.969529	1.80812	0.952381	0.95977	1.03409	6.21429	0.911215	0.9375	1.01875	1	22.783	0.969027	0.843173	0.1
HsCD00831664	IPMK	1.16009	2.18201	0.814634	0.747175	1.30325	1.22009	1.01724	0.994681	1.06259	0.988189	0.929155	1.17949	0.877246	0.0769231	1.28856	1.03597	0.864865	1.17308	0.883978	1.38988	0.947368	0.797546	0.984906	0	1.31522	0.915475	1.07917	0.934426	1.00336	1.14508	1.15162	0.916898	0.907749	0.761905	0.952586	1.07955	6.01339	1.26168	1.05288	0.85625	0.849057	9.94135	0.867257	1.05166	0.1
HsCD00835090	GATAD2A	2.11577	1.03497	0.887805	1.00706	0.978339	1.12464	1.92118	1.35638	1.16448	1.40157	0.836512	1.03846	0.91018	0.0769231	0.915423	1.08633	0.972973	1.58654	1.39779	1.14104	1.43421	1.04908	1.11132	0	0.86413	2.3342	0.954167	1.90492	4.1443	1.01036	1.01444	1.18837	0.856089	1.14286	1.03448	1.02841	1.85268	1.09346	1.125	1.075	1.00943	1	1.18142	1.3524	0.1
HsCD00403302	ZIC2	1.29946	1.49642	1.06341	0.922316	2.07581	1.10043	1.46552	1.3883	1.18632	0.971129	0.978202	1	1.08982	0.0769231	0.920398	0.892086	1.04054	1.83654	0.834254	1.05	0.828947	1.0184	1.04906	0	1.03804	0.940182	3.6625	1.0623	0.966443	0.875648	0.898917	1.48753	1.29151	1.10317	1.03879	1.06818	1.24107	1.21495	1.40865	2.275	1.25472	0.876833	2.46903	1.69557	0.15
HsCD00784783	CCDC15	1.01276	1.57553	0.985366	0.933616	1.0361	0.992877	1.14532	1.05319	1.13974	4.2336	1.07902	1.23077	1.00599	0.0769231	1.1393	0.870504	1.05405	1.10577	1.43094	1.14104	1.06579	0.92638	1.38113	0	1.71196	0.840052	1.10417	1.1082	0.90604	0.981865	0.949458	1.57064	1.00185	1.0873	0.936782	1.09659	2.32589	0.878505	6	1.13125	2.6934	1.48094	1.13274	1.30627	0.15
HsCD00835644	RSPH9	1.23973	1.18659	1.01951	1.01412	1.87726	1.01068	2.21429	1.05851	1.09607	0.958005	0.885559	1.07692	0.979042	0.0769231	1.03483	1.03597	1.12838	1.14423	1.0884	1.05607	1.01974	1.15337	1.23585	0	0.978261	1.17945	1.24583	2.32459	16.0738	1.52591	1.22744	0.878116	1.08118	3.28571	1.12644	0.965909	0.995536	1.05607	1.47115	1.83125	1.66981	1.26686	1.04867	1.12915	0.15
HsCD00733486	RAD51AP1	1.23442	1.08112	1.1122	1.0339	2.77617	0.893875	1.12808	1.03191	1.33042	0.883202	1.95368	0.871795	1.08683	0.0769231	1.24378	0.956835	1.02027	1	1.70718	1.08035	1.07237	1.0184	1.45283	0	1.11413	1.3173	1.2375	0.990164	1.44295	1.13212	1.06859	0.847645	1.15129	1.3254	1.04741	0.897727	0.808036	5.92991	1.00962	0.9375	4.32075	2.02639	1.17699	0.935424	0.15
HsCD00863346	GRAMD2A	1.17071	3.78391	1.87805	1.02684	0.924188	1.02066	0.8867	1.01064	0.969432	0.98294	0.841962	1.03846	0.94012	0.0769231	0.99005	0.992806	1.06757	0.971154	1.77348	1.21994	0.986842	1.0184	1.04151	0	1.10326	0.981795	1	0.97377	1.01007	0.914508	1.06859	1.05263	1.08487	2.78571	0.989943	2.01705	1.09375	0.943925	2.80288	1.05625	1.22642	1.22581	1.00442	0.907749	0.15
HsCD00835062	SYBU	1.07381	1.02838	3.84878	1.2274	1.09747	0.955128	1.33005	1.03723	1.20378	0.891076	1.16349	0.961538	0.95509	0.0769231	0.975124	1.64748	1.10135	1	1.1547	1.13497	1.00658	1.31288	1.01509	0	0.934783	2.11704	2.1875	1.73115	1.48658	0.911917	0.949458	1.41828	0.922509	0.928571	0.926724	0.897727	1.09375	1.01402	0.971154	1.05	0.915094	0.888563	4.21239	2.54797	0.2
HsCD00077185	KIFC3	1.06187	1.07453	1.25366	1.07062	1.20578	0.896011	0.948276	1.10638	1.04949	0.93832	0.964578	37.8846	0.943114	0.0769231	1.1194	1.61871	1.00676	0.980769	1.8895	1.03786	1.29605	0.969325	1.05472	0	1.04348	1.01821	2.16667	1.13443	1.02013	0.984456	0.938628	1.22161	0.976015	1.93651	2.47701	1.15341	1.02679	1.07477	5.31731	1.46875	0.943396	4.22287	1.15929	1.16052	0.2
HsCD00865306	PLEKHD1	1.04063	1.28547	1.1122	1.00989	2.85199	1.00142	0.997537	1	1.08443	0.799213	0.983651	1.01282	0.994012	0.0769231	1.33831	0.985612	0.939189	1.10577	1.33702	1.23208	1.38816	1.00613	1.65283	0	1.1087	1.10403	1.00417	1.09836	0.892617	1.00259	0.967509	1.12465	1.26015	1.04762	1.28161	2.21591	2.15179	1.97196	4.77885	1.08125	1.10849	13.2493	1.00442	1.01292	0.2
HsCD00864496	PHC1	1.3937	1.27888	1.09756	0.954802	8.93141	1.10826	1.01232	0.87766	1.62591	1.01837	1.06267	0.961538	1.14072	0.0769231	1.31343	1.09353	1.60811	0.951923	1.23204	1.60231	0.986842	1.0184	1.4434	0	4.66848	1.01821	1.02083	1.19672	1.08725	1.40674	1.42238	1.5651	1.01476	7.12698	1.12069	1.29545	1.86161	1.64019	1.33654	1.09375	5.42453	5.85337	1.13274	1.07011	0.2
HsCD00867947	CRACR2B	1.49458	1.27888	1.10244	1.07062	1.1083	1.08761	1.35468	1.12766	1.13537	0.906824	0.861035	32.1795	1.45509	0.0769231	1.24876	1.17986	1.28378	1.125	1.83425	1.24422	1.30921	1.03067	1.07736	0	1.24457	1.3303	1.05833	1.25246	1.00671	5.0285	0.906137	5.47922	7.83026	0.992063	1.66092	1.02273	3.83036	1.94393	1.30288	2.46875	1.34434	2.43402	0.99115	1.02583	0.3
HsCD00641940	PTCHD3	1.14947	1.20637	1.23415	1.21469	1.06859	0.990741	0.963054	0.914894	0.998544	0.912073	1.58856	3.37179	0.922156	0.0769231	0.970149	0.856115	0.952703	2.55769	1	0.971098	1.07895	0.93865	1.05849	0.111111	1.00543	1.0065	1.18333	0.914754	0.936242	1.05181	1.15523	1.09695	1.03137	1.0873	0.916667	0.943182	1	0.957944	0.980769	0.9375	0.995283	0.900293	1.12389	0.887454	0
HsCD00630962	EGR2	1.11231	1.61508	1.28293	0.949153	1.12996	0.997863	0.980296	0.973404	2.0524	1.04593	1.74659	1.19231	1.15269	0.0769231	1.06965	1.55396	1.00676	14.3269	0.850829	1.09249	1.70395	1.29448	1.2	0.111111	0.98913	1.27698	0.941667	0.944262	1.56711	1.17098	1.14079	1.31025	1.0941	1.24603	1.01868	1.4375	1.42411	0.943925	1.24519	1.15	1.26415	1.32551	0.951327	1.04982	0
HsCD00630691	MEN1	1.20389	1.06134	0.97561	1.01977	1.06859	1.03632	1.13547	1.04255	1.03202	1.04199	3.37875	1.0641	1.01497	0.0769231	1	0.978417	1.16892	3.66346	1.13812	0.977168	1.03289	1.0184	1.06226	0.111111	0.98913	0.996099	0.958333	0.934426	1.08389	1.09067	1.12274	1.06648	1.08856	0.992063	0.977011	0.988636	1.11161	1.05607	1.11538	1.1125	1.08491	1.49853	0.977876	1.20664	0
HsCD00304030	KIAA0101	1.12292	1.08112	0.936585	0.793785	2.14079	1.07407	1.90394	1.08511	1.04221	1.0315	1.19891	0.961538	0.967066	0.0769231	1.22388	0.94964	1.11486	0.932692	1.12707	1.11676	2.05921	1.00613	0.939623	0.111111	0.918478	0.864759	0.995833	0.901639	1.0302	0.948187	1.33935	0.67867	1.03506	0.865079	1.26293	0.954545	0.875	1.23364	1.07212	0.9	0.929245	0.956012	0.911504	1.03506	0
HsCD00784617	CCDC159	1.34857	1.29866	1.19512	1.05791	1.03971	1.03632	1.89655	0.978723	1.70597	2.03018	1.297	1.29487	1.21557	0.0769231	1.16418	1.01439	12.9932	1.10577	1.28729	1.13497	1.05921	1.11043	1.26226	0.111111	1.1087	1.12874	1.12083	1.09508	0.989933	1.17358	1.11552	1.23546	1.0572	0.968254	1	1.125	1.08036	1.11215	1.06731	1.0625	1.11792	1.15836	0.977876	1.21218	0
HsCD00404980	CCDC36	1.30875	1.30525	2.03902	0.974576	0.906137	1.06909	1.09113	1.29255	1.04658	0.7979	0.923706	0.961538	1.18563	0.0769231	1.34826	13.4964	0.972973	0.980769	0.867403	1.05	1.05263	1.05521	0.875472	0.111111	1.01087	1.14304	1.0875	0.954098	0.989933	1.03886	0.884477	1.08864	1.10886	1.46032	0.987069	1.02273	1.125	1.21495	1.44712	0.8875	1.03302	1.04106	0.880531	1.34133	0
HsCD00642098	43163	1.25168	1.25911	1.02439	0.939266	1.00722	0.952991	0.953202	1.03191	1.08151	1.15223	1.09537	5.64103	1.08084	0.0769231	1.29353	0.978417	1.12162	0.942308	2.0884	1.01358	1	1.0184	0.939623	0.111111	1	0.963589	0.9375	0.967213	1.05705	1.01813	1.40794	0.99723	0.964945	1.00794	1.12356	0.965909	0.96875	1.04206	1.00962	0.95	0.981132	1.00293	1.04425	1.14022	0
HsCD00835968	CDC25C	1.29681	1.31844	1.02439	1.00847	1.2852	1.02422	1.09606	0.930851	1.10044	1.1706	2.37057	1.01282	1.16766	0.0769231	3.22388	1.38849	1.0473	1.03846	1.62431	1.1289	1.32895	1.13497	1.06226	0.111111	1.03804	1.18986	1.1	1.12787	0.986577	1.1943	1.21661	1.08033	1.46125	1.26984	0.994253	1.09091	1.19643	1.16355	1.25	0.95	1.14151	0.997067	1.36283	1.04059	0
HsCD00835458	NKD2	1.18796	1.11408	0.814634	0.905367	1.06137	1.01994	1.22414	0.898936	0.918486	2.95538	1.10082	1.03846	1.07485	0.0769231	5.20398	0.978417	0.912162	1.03846	1.07182	1.01965	1.04605	1.03067	1.40377	0.111111	0.918478	0.925878	1.125	0.914754	0.922819	0.823834	1.04332	1.15512	0.885609	0.928571	0.876437	1.05114	1.09821	0.943925	0.894231	1.025	1.0566	1.0088	0.946903	1.16421	0
HsCD00358001	COMMD1	1.11894	0.988827	0.936585	0.831921	0.898917	0.942308	2.79064	1.0266	0.989811	0.851706	0.918256	0.897436	0.886228	0.0769231	1	1.00719	0.831081	0.971154	5.79006	0.995376	0.907895	1.11656	1.02453	0.111111	0.891304	0.869961	0.966667	0.986885	1.05369	0.953368	0.877256	0.819945	0.880074	0.904762	0.87069	0.954545	0.799107	1.3972	0.927885	0.9875	0.90566	0.853372	1.04425	0.852399	0
HsCD00730124	SPCS2	1.0539	1.13385	1.03415	0.94774	1.00361	0.981481	0.871921	0.941489	0.835517	2.18504	0.809264	0.961538	1	0.0769231	0.900498	0.906475	0.939189	1	2.89503	1.11676	0.875	0.932515	1.08868	0.111111	1	1.11834	0.975	0.947541	0.892617	0.968912	0.891697	1.03878	0.95572	0.928571	0.862069	0.954545	1.03571	0.957944	0.913462	0.875	1.5283	0.953079	1.25221	0.961255	0
HsCD00730481	MTFR1	1.02868	1.66123	3.78049	1.01554	0.974729	0.951567	1.52217	1.15426	1.38282	0.930446	0.978202	0.961538	0.952096	0.0769231	1.24378	1.14388	1.19595	0.855769	1.34807	1.01358	1.03289	1.03067	9.89245	0.111111	0.983696	0.985696	1.05833	1.12787	1.42282	1.05699	1.09025	0.853186	0.942804	0.992063	1.09483	1.10227	0.982143	1.08411	1.125	1.625	1.23113	0.958944	0.955752	1.1107	0
HsCD00865308	PLEKHG4B	1.28088	3.59274	0.829268	0.864407	0.924188	0.985755	1.15517	0.898936	0.850073	1.21129	0.844687	1.02564	1.03593	0.0769231	1.02488	1.18705	0.831081	1	2.52486	1.01358	1.19079	0.920245	0.89434	0.111111	0.918478	0.90117	1.025	0.95082	0.912752	0.963731	1.01444	1.18837	0.924354	0.928571	0.880747	0.971591	0.986607	0.929907	0.8125	0.98125	0.966981	1.10557	0.867257	1.14391	0
HsCD00867072	MTFR1	1.19726	1.10089	1.64878	1.0339	0.895307	0.946581	0.857143	0.946809	1.05531	0.800525	0.798365	2.08974	0.991018	0.0769231	0.970149	1.38129	0.864865	0.942308	0.966851	0.989306	0.888158	0.981595	6.20189	0.111111	1.0163	0.892068	1.075	0.970492	0.993289	1.0544	0.844765	0.786704	0.756458	1.11111	1.07902	0.982955	0.90625	0.925234	1.02885	1.35625	1.13679	0.953079	1.10619	0.797048	0
HsCD00863367	ZBBX	1.30211	1.66123	1.0439	1.5339	0.956679	1.23219	3.02709	0.984043	1.19796	0.858268	0.912807	0.987179	1.23353	0.0769231	1.00995	1.76978	0.932432	3.69231	1.25967	1.5052	1.00658	0.97546	1.13585	0.111111	0.972826	0.931079	0.933333	1.05574	1.04362	1.19171	1.1083	1.10249	1.08856	1.24603	0.91523	1.3125	1.12054	1.33645	1.33173	0.93125	1.08962	0.967742	0.902655	1.21218	0
HsCD00863697	LOC101059915	1.08045	1.39754	0.95122	1.00989	2.81227	0.933761	0.908867	1.05319	1.0524	0.984252	0.896458	0.987179	0.907186	0.0769231	1.41294	1.00719	0.932432	5.55769	1.32044	1.04393	0.967105	0.92638	1.38113	0.111111	1.00543	0.893368	0.95	1.00984	1.04698	1.0285	1.00361	0.891967	0.881919	1.03175	1.02874	0.886364	0.982143	1.04206	0.966346	1.14375	1.00472	1.1349	1.11062	0.95941	0
HsCD00835133	ZBTB32	1.1654	4.01464	0.936585	1.03814	0.909747	0.906695	0.8867	1.07447	1.16012	0.948819	0.855586	1.96154	0.949102	0.0769231	2.24876	1.05036	1	1.00962	1.11602	1.26243	0.953947	0.96319	1.34528	0.111111	1	1.03511	1.0625	1.02295	1.15101	0.987047	1.02166	0.861496	1.11624	0.952381	1.05891	1.07386	0.90625	1.16355	0.966346	1.1125	1.0283	1.06158	0.99115	0.859779	0
HsCD00846956	LMNA	3.13649	1.32503	0.926829	0.915254	1.83755	1.0698	1.30542	1.03723	1.43668	1.23622	1.23433	1.05128	1.01198	0.0769231	1.06468	1.13669	1.20946	1.09615	2.18232	1.33526	1.08553	1.27607	1.38302	0.111111	1.11413	1.09103	1.22083	1.21639	1.14094	1.13212	1.16245	1.03324	1.13284	1.18254	1.14799	1.125	1.38839	1.11682	1.10096	1.15625	1.21226	1.19648	1.17699	1.21771	0
HsCD00642122	IRF2	7.10256	1.21296	1.10732	1.01412	0.873646	0.910256	0.913793	1.06915	0.998544	0.888451	0.896458	0.948718	0.811377	0.0769231	1.1393	1.16547	3.41216	0.990385	1.41989	1.15925	1.10526	1.04294	1.0434	0.111111	1.02717	0.942783	0.991667	1.13443	0.993289	1.19689	1.03249	1.21053	0.809963	1.00794	0.876437	0.971591	0.964286	1.42056	0.932692	1.275	0.957547	0.991202	0.920354	1.07565	0
HsCD00847232	ZSCAN12	1.14682	1.16022	1.05366	1.07345	0.913357	0.9651	4.98276	1.11702	1.13392	0.766404	0.970027	0.987179	0.95509	0.0769231	0.910448	1.07914	2.48649	1.07692	1.1768	1.10462	0.881579	0.993865	0.85283	0.111111	0.880435	1.01691	1.0625	1.01967	1.01342	1.06736	0.714801	0.908587	1.19742	1.2381	1.10057	1.00568	1.08036	0.962617	1.04808	1.1125	1.34906	1.39003	1.14159	0.717712	0
HsCD00733160	TULP3	1.13089	1.2657	2.48293	0.981638	1.03249	1.02279	0.923645	1.01596	0.933042	1.08136	1.13896	0.961538	1.09281	0.0769231	0.950249	1.07194	0.918919	1.02885	1.02762	0.95896	1.05263	1.02454	2.03019	0.111111	1.05435	1.06372	0.958333	1.05574	0.97651	1.04404	1.10108	1.38504	0.944649	1.03968	1.04167	1.01705	0.991071	1.21495	1.00962	0.9875	0.924528	1.41935	0.964602	1.00738	0
HsCD00302057	CEP63	1.17735	1.9381	1.10732	1.08898	1.08664	3.76282	0.970443	0.925532	1.06696	0.996063	0.961853	1.33333	1.13174	0.0769231	1.32836	1.15108	1.20946	1.15385	1.67956	2.02717	1.03947	1.19632	1.87736	0.111111	1.07609	0.988296	0.9125	1.18689	0.979866	0.989637	1.10469	1.15512	0.935424	1.0873	0.968391	1.31818	1.30804	1.2243	0.956731	1.05625	1.58019	1.00293	1.42478	1.2048	0
HsCD00835690	KAZN	1.18265	2.15564	1.0878	0.977401	1.09747	0.950142	1.40887	1.04255	1.15866	0.969816	1.09264	1.05128	0.991018	0.0769231	1.16418	1.2446	1.16892	1.00962	1.79558	1.94827	0.986842	10.4417	0.988679	0.111111	1.07609	0.950585	1.14167	1.15738	1.12752	1.06218	1.16968	1.00831	0.953875	1.30159	1.17098	1.01136	1.02679	1.51869	1.06731	0.88125	1.77358	1.64809	1.18584	0.900369	0
HsCD00835953	ARAP3	1.13222	2.04358	1.26341	0.834746	0.895307	0.881766	0.896552	0.930851	1.06987	0.975066	0.850136	1.19231	0.98503	0.0769231	1.0199	8.28777	0.912162	1	0.933702	0.989306	0.934211	0.871166	0.749057	0.111111	0.809783	0.906372	1.19167	0.888525	0.818792	1.21503	0.855596	1.20499	0.821033	1.03968	0.925287	0.914773	0.986607	0.892523	0.798077	1.025	0.981132	1.20821	1.11504	1.01845	0
HsCD00835298	BFSP1	2.17019	1.21955	1.03902	0.877119	1.25632	0.941595	1.07143	1.06383	1.10335	0.909449	0.923706	1.5	0.886228	0.0769231	0.945274	1.05036	4.30405	0.980769	0.928177	1.15318	0.940789	0.93865	1.09057	0.111111	1.0163	0.981795	1.17917	1.1377	1.14765	0.896373	1.24188	1.38504	1.3155	0.904762	0.808908	0.977273	1.42857	0.96729	0.971154	1.25	1.20755	1.09971	0.915929	1.23247	0
HsCD00404435	ZBTB22	1.21318	5.02983	1.4878	1.0339	1.25632	1.03917	1.15271	1.1117	1.18632	1.07612	1.3188	0.948718	0.952096	0.0769231	2.34328	1.01439	1.04054	0.980769	1.79558	0.934682	1.02632	0.97546	1.33962	0.111111	1.0163	1.0065	1.12917	0.993443	0.946309	3.98187	1.10469	1.61496	0.983395	0.944444	1.00431	1.15909	1.0625	0.948598	1.85096	1.10625	1.15566	1.1349	0.942478	1.21771	0.05
HsCD00733689	RASSF8	1.2769	1.45687	0.985366	1.03107	1.10108	0.926638	1.35222	2.79787	1.1048	1.26115	1.15804	1.03846	1.15868	0.0769231	1.1791	2.11511	1.37162	1.21154	1.00552	1.15318	1.23684	1.38037	1.2434	0.111111	1.11957	0.893368	1.00417	1.20328	1.05034	1.01554	1.12996	0.977839	0.863469	1.03968	0.966954	1.10227	2.15625	1.17757	1.15385	0.9125	1.08962	1.55718	1.09292	1.27491	0.05
HsCD00835177	ELK4	1.14947	9.47296	0.790244	0.960452	0.898917	1.04772	0.94335	0.781915	0.950509	0.821522	0.713896	1.01282	1.06587	0.0769231	0.880597	1.68345	2.03378	1	0.734807	0.831503	0.835526	0.90184	1.1434	0.111111	0.853261	0.924577	1.04583	0.819672	0.765101	0.891192	0.595668	0.927978	5.16052	0.936508	0.876437	0.931818	0.919643	0.906542	0.860577	0.7625	0.84434	0.985337	0.89823	0.913284	0.05
HsCD00835058	SEMG1	1.24238	1.03497	0.853659	0.929379	0.99278	0.975783	1.06897	0.904255	9.17613	1.05512	0.920981	1.14103	0.934132	0.0769231	8.63184	1.07914	1.12162	1.00962	1.23204	1.11676	0.927632	0.981595	1.87736	0.111111	1.20652	1.35891	0.970833	0.996721	1.01678	1.08031	1.02166	1.15789	0.928044	0.944444	0.965517	0.971591	1.1875	1.14953	1.72596	2.7625	0.924528	1.46041	0.929204	0.987085	0.05
HsCD00835632	KIF4A	3.15375	1.39754	1.25854	1.03672	1.83032	0.918091	0.992611	0.803191	0.989811	1.69423	1.17439	1.38462	1.24551	0.0769231	0.950249	1.18705	1.14189	1.03846	4.32044	1.49306	1.05263	0.98773	0.815094	0.111111	0.831522	1.13784	0.970833	0.813115	0.932886	1.5544	1.16606	1.8892	2.90037	1.43651	1.03448	0.988636	1.10268	0.911215	1.23077	1.03125	0.990566	0.982405	1.14159	0.848708	0.05
HsCD00835234	MAFA	1.01143	1.13385	1.22439	0.990113	2.72924	0.997151	0.839901	1.12234	1.4163	0.846457	0.814714	0.935897	0.802395	0.0769231	1.0995	1.15827	4.82432	1.43269	1.83425	1.06214	0.947368	0.907975	1.84717	0.111111	1.03261	0.868661	1.28333	1.00984	1.12752	1.6114	1.00722	1.05263	1.12546	1	1.0273	0.982955	0.875	0.971963	1.14904	1.525	0.929245	4.98534	0.89823	0.876384	0.05
HsCD00835352	RBM20	1.14682	1.29207	1.25854	1.01412	2.5343	1.02564	1.13793	0.946809	1.19796	1.16273	1.08719	1.19231	1.06587	0.0769231	1.42289	1.35252	1.17568	1.125	1.18785	1.14711	1.09211	1.20245	2.11132	0.111111	1.06522	1.04681	0.920833	1.05246	0.848993	1.49223	1.48375	1.11357	1.09779	0.896825	0.863506	0.988636	1.16071	1.04206	0.990385	1.69375	0.962264	3.33138	1.07522	1.34871	0.05
HsCD00866564	LOC100506422	1.06585	1.58212	2.8878	1.00565	0.949458	0.945869	0.992611	1.10638	1.00146	0.923885	0.888283	1	0.946108	0.0769231	1.02985	1.04317	1.2027	1.04808	1.30939	1.02572	0.947368	0.957055	2.16604	0.111111	24.962	0.957087	0.991667	1.02623	1.0604	0.914508	1.17329	0.933518	0.909594	0.960317	1.04598	0.977273	1.03125	1.01402	1.01923	1.01875	0.995283	0.956012	1.07522	0.99262	0.05
HsCD00639420	FNBP4	1.09372	1.19318	0.995122	1.14407	1.1444	0.910256	0.953202	0.994681	1.15138	0.961942	0.820163	12.6282	0.856287	0.0769231	1.0796	1.10791	1.08784	1.21154	1.60773	0.977168	0.986842	0.944785	2.12453	0.111111	0.907609	0.83355	0.95	1	1.10403	5.27979	1.3935	0.886427	1.13838	0.904762	1.89511	0.943182	0.839286	1.59813	0.971154	1.23125	0.910377	0.909091	1.29646	0.961255	0.05
HsCD00734602	SUGP1	1.41759	28.7815	1.02927	0.983051	1.04693	1.14031	1.01478	1	1.56769	1.13517	0.920981	1.0641	1.08084	0.0769231	1.02985	3.48921	1.2973	1.17308	1.31492	1.22601	1.08553	1.1227	1.0283	0.111111	0.98913	1.12874	1.45833	1.25246	1.15101	1.21762	1.13357	1.30194	1.63838	1.03175	0.99569	0.982955	1.83482	1.01402	2.06731	1.1125	1.10849	1.3607	6.65487	1.23801	0.1
HsCD00731942	SMARCD1	1.03798	1.33821	0.960976	1.08898	1.05776	0.967236	1.02217	1.03191	2.03202	1.14042	1.03542	1	0.943114	0.0769231	1.0199	0.899281	1.08784	20.3077	1.22099	1.11676	0.980263	0.95092	1.13962	0.111111	1.22826	0.949285	1.775	1.10164	1.09396	0.966321	1.24188	1.91967	1.14391	0.984127	1.02155	1.04545	1.00446	1.03738	1.01442	4.10625	1.03774	2.09971	1.01327	1.26199	0.1
HsCD00784814	CECR6	1.13222	0.982235	0.960976	0.919492	4.12996	1.04487	1.41872	0.946809	1.11063	1.23622	1.11717	1.01282	1.26347	0.0769231	1.0995	1.05036	1.0473	2.00962	1.02762	1.05	1.03289	1.03067	1.14151	0.111111	1.06522	0.947984	1.28333	0.977049	1.08054	1.17358	1.07942	1.07202	1.37269	0.936508	1.00287	1.14773	1.05804	0.920561	2.19231	2.34375	1.57547	1.64809	0.915929	1.31734	0.1
HsCD00831594	RUFY2	1.09638	1.41073	4.12683	1.08475	1.02166	0.999288	0.950739	1.28191	1.25619	0.935696	0.877384	1.5	1.03892	0.0769231	2.34328	1.45324	1.21622	1.16346	1.47514	1.20173	1.14474	1.41718	1.20943	0.111111	1.07065	1.10273	1.6625	1.36066	1.03356	1.10622	1.03249	1.25485	1.05904	1.27778	1.06753	1.125	2.50893	1.09813	1.24038	1.1625	1.28774	2.14663	1.22124	1.49262	0.1
HsCD00831409	C18orf25	1.14549	0.916313	1.13659	1.05226	4.38989	0.844729	0.896552	1	1.05531	0.872703	0.978202	1.11538	0.913174	0.0769231	1.03483	1.20863	0.831081	1	0.944751	1.4263	3.36184	1.46012	1.01698	0.111111	0.907609	0.882965	1.14167	0.990164	0.95302	1.13731	0.830325	1.38504	0.98893	0.904762	0.978448	1.04545	2.54464	1.50935	0.923077	1.1625	0.910377	5.95015	0.862832	0.929889	0.1
HsCD00834757	ATRAID	1.01674	1.0943	0.882927	1.0226	10.5126	0.95584	0.862069	1.0266	1.11208	0.973753	0.858311	0.961538	0.937126	0.0769231	0.960199	1.02878	0.878378	0.875	1.18785	2.29422	0.927632	0.852761	1.2	0.111111	1.04348	0.929779	0.991667	0.95082	1	0.974093	0.963899	0.745152	0.939114	1.06349	1.02586	0.948864	8.05804	0.920561	0.995192	0.9125	0.971698	34.176	1.10177	0.852399	0.1
HsCD00865940	CRAMP1	1.00745	2.88078	1.37073	0.997175	1.05776	0.962963	1.06404	0.893617	1.05822	1.02231	0.885559	1	0.862275	0.0769231	5.15423	0.985612	1.24324	0.961538	1.09945	0.946821	1.01316	1.00613	1.00566	0.111111	1.25543	0.806242	0.858333	0.95082	0.92953	8.81088	1.14801	0.900277	1.74908	26.4048	0.882184	0.943182	0.995536	0.981308	0.908654	0.9625	0.806604	1.04985	0.893805	1.10886	0.1
HsCD00836000	AGAP3	3.67273	1.29207	0.917073	0.950565	1.06137	1.2614	1.72414	0.973404	1.59243	1.29528	1.99183	1.0641	0.739521	0.0769231	3.38806	0.956835	1.18919	0.961538	1.16022	1.14711	1.09211	1.02454	1.17358	0.111111	1.04348	1.04031	1.4625	1.10164	1.38591	1.64249	1.07581	0.889197	7.72509	1.06349	0.971264	1.03409	2.33929	0.990654	1.08654	0.96875	1.01887	1.26393	1.06195	1.1476	0.1
HsCD00864465	PELI3	1.40299	1.24592	0.965854	1.00847	18.0903	0.9651	1.73399	1.08511	1.35662	0.959318	0.874659	1.02564	1.06587	0.0769231	1.35821	1.06475	1.30405	1.11538	1.46961	2.53699	0.986842	1.00613	1.26792	0.111111	0.961957	1.08843	1.04583	1.32787	1.09732	1.1114	1.08303	1.78947	1.19373	0.97619	0.946839	1.01136	8.53571	1.02336	1.13942	1.0875	1.03774	25.4751	1.19469	1.03875	0.1
HsCD00832054	MTA1	1.93393	3.75095	1.06829	1.07486	1.21661	1.01852	1.47783	1.7234	1.2591	0.973753	0.831063	1.23077	0.907186	0.0769231	1.27861	1.3741	1.12838	1.15385	2.1547	1.12283	1.02632	0.92638	1.68113	0.111111	0.951087	0.903771	0.9875	1.21639	1.15101	0.937824	6.82671	0.880886	1.21956	1.13492	0.931034	1.03977	2.04018	1.03738	1.20192	1.2375	1.13679	1.2346	1.4292	1.07196	0.1
HsCD00846959	ELL2	1.43352	1.08771	1.23415	1	0.935018	0.995014	0.933498	0.973404	1.30859	1.16273	0.855586	2.29487	0.931138	0.0769231	0.975124	1.41007	1.97973	1.05769	8.27624	1.07428	0.953947	1	1.73774	0.111111	1.09239	1.23277	1.46667	1.18361	1.13758	1.10104	0.960289	0.952909	0.915129	1.12698	1.68103	1.09091	0.955357	0.929907	0.908654	1.0625	1.12264	10.8006	3.70354	0.850554	0.1
HsCD00835131	FOXD2	1.08443	1.15363	0.868293	0.99435	0.974729	0.93661	0.881773	0.893617	2.05095	0.969816	1.68665	0.74359	0.916168	0.0769231	2.65672	1.10072	1.71622	1.05769	1.40884	1.18353	0.934211	0.97546	1.46415	0.111111	0.967391	0.89987	1.05	1.08852	1.19463	9.46373	0.967509	1.60388	0.905904	0.896825	0.95546	1.00568	0.9375	0.929907	0.899038	27.6375	0.853774	1.65982	0.884956	0.854244	0.1
HsCD00858078	PFKFB1	1.42556	2.06335	0.990244	1.03955	0.920578	1	0.923645	0.920213	1.10044	0.944882	0.945504	0.987179	1.0509	0.0769231	0.895522	0.892086	0.804054	1.13462	4.29282	1.06214	0.953947	1.06135	1.03962	0.111111	1.00543	0.905072	1.125	0.921311	0.97651	1.19948	2.74368	0.875346	0.892989	1.23016	1.29167	1	1.48661	0.915888	1.00481	0.875	0.957547	0.853372	3.93363	0.815498	0.1
HsCD00640829	PER2	1.09505	1.0943	0.921951	0.980226	1.16968	0.9651	1.21675	0.968085	1.50946	1.72966	2.26158	1.01282	0.961078	0.0769231	4.18905	0.978417	1.5	0.942308	1.37569	1.08035	1.01974	1.04294	1.1283	0.111111	1.00543	2.24187	1.32083	2.26885	1.32886	1.04663	1.77978	1.41274	1.00554	1.63492	0.989943	1.25568	5.56696	0.953271	1.35096	1.0625	0.891509	1.1173	0.960177	1.76015	0.15
HsCD00844331	MUC21	1.18929	11.5165	0.95122	0.937853	0.924188	1.21724	1.04433	1.1117	1.01456	1.09318	1.07629	0.910256	0.934132	0.0769231	0.885572	1.01439	8.35135	0.913462	0.911602	0.983237	0.973684	1.04294	1.21698	0.111111	1.07065	1.04291	0.829167	1.19016	0.942953	0.880829	1.41155	1.20499	1.06642	3.65873	0.926724	0.960227	0.897321	1.04673	17.9375	1.15625	2.17925	1.05279	1.20796	1.32841	0.15
HsCD00832136	RFX1	1.08576	1.24592	0.960976	0.927966	2.27798	1.06909	1.15764	1.0266	1.15866	1.19948	1.02452	0.897436	0.886228	0.0769231	1.59204	1.09353	2.29054	0.951923	1.27072	0.898266	0.953947	0.907975	1.3434	0.111111	0.809783	0.897269	1.32083	1.01311	1.02349	1.69689	1.02888	1.10249	0.870849	0.936508	0.902299	2.63068	3.36161	1.1028	0.822115	1.28125	0.830189	3.93255	0.880531	1.23985	0.15
HsCD00784673	CCDC85C	1.2238	2.03039	1	1.01554	1.05776	1.17023	1.1798	0.952128	1.27656	1.21785	1.22888	1.35897	0.98503	0.0769231	3.42289	1.05755	0.993243	1.375	1.36464	0.989306	1.15132	1.07975	1.12075	0.111111	1.15761	1.01821	1.20417	1.00328	0.979866	1.2487	1.23105	2.21884	6.18819	1.19048	1.12644	1.14205	1.20089	0.897196	1.43269	1.0375	0.95283	2.00293	1.08407	1.06273	0.15
HsCD00846554	ARHGEF10L	1.10169	2.4457	0.946341	0.911017	0.99278	0.915954	0.931034	0.978723	1.13537	1.04724	0.964578	0.948718	0.946108	0.0769231	0.905473	0.884892	8.5	1.98077	1.46409	1.01358	0.921053	0.957055	0.80566	0.111111	0.923913	0.942783	4.525	0.947541	1.08389	1.04663	0.913357	0.811634	0.961255	0.896825	0.852011	0.914773	0.866071	0.850467	21.7067	0.80625	0.896226	2.97067	1	2.10148	0.2
HsCD00641074	ANAPC10	1.17469	3.84324	0.921951	0.950565	0.924188	0.957977	1.00246	0.994681	1.05095	1.05381	1.46049	1.16667	1.55988	0.0769231	1.30846	1.77698	0.959459	1.375	1.23757	1.06821	2.91447	1.78528	1.35283	0.111111	2.40217	1.03251	1.00417	1.07869	0.949664	0.893782	0.873646	2.08587	1.04244	2.92063	0.913793	1.125	1.39732	1.52804	1.13942	1.425	0.981132	1.50147	4.09735	1.73985	0.2
HsCD00863832	CEP89	1.11762	1.18	3.09756	1.07062	1.15523	1.9416	1.31527	1.36702	1.15866	0.951444	1.08992	1.14103	0.967066	0.0769231	1.96517	1.20863	1	2.72115	1.06077	1.23208	1.36842	1.02454	1.95094	0.111111	2.57065	1.11834	1.4125	1.07541	1.16107	1.12435	1.00361	1.38227	1.18266	1.25397	1.62787	2.65909	2.59821	1.48598	1.14423	1.29375	1.16509	6.70088	1.07965	1.17528	0.2
HsCD00831339	DGKK	1.01143	1.21955	0.941463	0.919492	1.10469	0.955128	0.940887	0.946809	1.42795	1.90026	0.986376	5.19231	0.988024	0.0769231	1.06468	1.07914	0.986486	1	1.67956	1.09249	5.54605	1.08589	1.17358	0.111111	0.940217	0.906372	1.05	2.87869	1.11074	1.06995	1.03971	0.855956	1.86531	0.936508	3.36782	2.46023	8.91071	1.02804	1.09135	0.99375	0.924528	2.35484	1.36726	20.4926	0.3
HsCD00732027	POLR3D	1.38308	1.31844	1.32195	1.0565	1.48375	1.14316	1.5	1.24468	2.1441	1.2769	1	1.83333	1.40719	0.0769231	1.27363	11.0288	1.37162	1.55769	1.75691	1.71156	1.72368	1.30061	1.39811	0.111111	1.32609	2.02211	1.54167	3.38361	1.24497	2.7228	1.37545	3.71468	1.33764	1.2619	3.46839	1.05114	1.09821	1.0514	1.10096	2.54375	1.45283	2.80645	1.49115	1.58118	0.35
HsCD00730681	PRKCZ	1.17735	1.3448	1.00488	1.03814	1.16245	1.0641	1.2266	3.53723	1.36099	1.01706	1.16076	1.03846	1.02994	0.0769231	1.0199	0.920863	1.19595	3.25962	0.911602	1.15318	1.08553	2.09202	1.48302	0.222222	1.03261	1.06372	0.970833	0.993443	0.969799	0.987047	0.99278	1.04709	0.968635	0.952381	0.903736	1.05682	1.13393	1.14019	1.01923	0.85	1.17925	1	0.858407	1.31919	0
HsCD00835982	HDAC9	1.16673	1.24592	1.15122	0.769774	2.09025	0.948718	0.950739	0.994681	1.25764	0.998688	0.959128	0.987179	0.889222	0.0769231	0.945274	0.956835	0.97973	1.00962	0.823204	3.53237	0.907895	3.15337	0.958491	0.222222	0.940217	0.914174	1.42083	1.47213	0.912752	1.94301	0.916968	0.778393	0.931734	0.746032	1.06897	1.125	0.879464	1.20093	0.990385	0.95	0.929245	1.09677	0.876106	1.02952	0
HsCD00865956	TJAP1	1.17469	5.7352	0.795122	0.841808	0.945848	0.898148	0.928571	1.37766	1.02329	1.06824	0.961853	0.987179	1.01497	0.0769231	1.36318	0.94964	2.03378	0.951923	1.33149	0.928613	1.55921	3.1411	1.40377	0.222222	1.08152	2.08453	0.945833	0.983607	0.85906	0.981865	1.12635	1.23546	0.889299	0.912698	0.883621	1.16477	1.05357	1.03271	1.77404	0.98125	0.962264	1.2522	0.867257	0.935424	0.05
HsCD00404862	MRPS31	2.79006	1.33821	1.1561	1.03672	1.48375	1.21795	1.47291	1.31915	1.49345	1.20604	1.19619	0.961538	1.04491	0.0769231	1.06468	1.07194	3.43243	0.942308	1.13812	1.32312	2.16447	1.04908	1.34906	0.222222	1.15217	1.17685	1.08333	1.24918	1.65101	1.23057	1.34296	1.02216	4.96679	3	1.05603	1.01705	1.46429	1.16822	1.45673	1.425	1.07075	1.07625	1.17699	1.33764	0.1
HsCD00865009	ANKRD20A2	0.988864	4.58816	0.897561	1.08333	1.48375	0.960114	0.87931	1.1383	1.17904	0.934383	1.23161	1.19231	1.11377	0.0769231	6.23881	1.20863	4.48649	1.02885	1.25967	1.37168	0.960526	0.993865	1.12642	0.222222	0.994565	1.42263	1.02917	1.08852	4.9396	1.15544	0.927798	0.980609	0.732472	1.11111	1.78305	1.01136	1.21875	1.00935	1.71154	0.95625	1.00943	7.43109	1.07965	1.50738	0.1
HsCD00831378	TRIM55	1.31008	1.61508	0.960976	1.04237	1.01083	1.39886	5.21921	0.962766	1.22125	1.00919	0.934605	1.16667	0.976048	0.0769231	1.24378	1.69784	4.41892	0.951923	1.53039	1.05	1.19079	1.04294	2.03585	0.222222	0.972826	1.83095	1.15	1.18361	1.07047	1.06995	4.32852	0.855956	0.976015	1.15873	1.9454	1.8125	1.24107	2.04206	1.05288	1.1375	0.995283	1.80059	1.18584	0.950185	0.1
HsCD00640069	MEPE	1.2092	2.0238	1.38049	1.16384	1.63177	1.05983	1.45567	1.80851	1.30713	1.22572	1.66485	1.24359	1.06886	0.0769231	1.26368	2.56835	1.34459	3.58654	1.63536	1.71763	1.61842	1.21472	1.76792	0.222222	1.13043	1.3199	1.20833	2.0459	1.6443	1.02591	1.45848	2.24377	1.06273	1.85714	0.768678	1.51705	1.37054	1.30374	1.24519	1.55625	1.35849	1.58358	1.30973	1.22878	0.1
HsCD00630203	SFXN5	1.18398	2.12268	0.873171	0.988701	0.931408	1.03846	0.985222	0.978723	0.969432	1.0853	1.40327	1.23077	1.64072	0.0769231	1.32338	1.66906	1.06081	1.39423	0.933702	1.01965	2.80921	2.25767	1.28679	0.222222	1.78804	0.945384	1.1375	1.01311	0.88255	0.826425	0.841155	1.92798	1.03321	3.04762	0.875	1.14773	1.27232	1.46729	1.15385	1.1375	1.03302	1.36657	4.05752	1.57934	0.1
HsCD00865521	PRRC2B	1.12027	1.74693	1.01951	0.888418	1.09025	1.25499	3.12069	1.15426	1.47598	1.13386	0.975477	1.0641	1.46707	0.0769231	1.19403	2.85612	1.42568	2.58654	0.906077	1.06214	1.07237	1.02454	1.27736	0.222222	0.940217	0.96749	1.64583	1.36066	1.50671	1.20984	0.981949	0.789474	2.70295	2.15079	1.91236	1.02841	1.33929	1.3785	1.16346	1.11875	1.16981	2.3607	1.32301	1.59041	0.15
HsCD00865132	SLMAP	1.29415	1.87218	1.34634	1.17797	1.63538	1.02778	0.94335	1.17021	1.07569	1.03281	1.12807	3.21795	0.982036	0.0769231	0.825871	6.64029	1.15541	1.10577	5.55249	1.26243	1.26974	1.37423	1.50566	0.222222	1.04348	1.37321	1.4875	1.34754	1.06376	1.22021	2.30686	1.33518	1.12731	2.06349	1.63506	14.8352	1.22768	1.20093	1.60577	1.475	2.00472	1.51613	1.40265	1.10332	0.2
HsCD00835546	TNNT2	1.15876	1.35799	3.36098	0.882768	1.59567	1.11538	0.928571	1.2234	1.2722	1.10367	0.940054	0.948718	1.22455	0.0769231	0.865672	1.30216	4.03378	1.01923	5.8011	0.989306	1.03289	1.44172	1.56981	0.222222	1.20652	2.83355	0.966667	1.27213	0.926174	0.76943	1.11552	1.95014	0.773063	4.49206	0.74569	2.05682	0.941964	0.939252	0.870192	1.3	4.01415	1.06452	0.845133	1.11439	0.2
HsCD00846496	FOXM1	1.08709	1.55575	1.21951	0.89548	0.945848	1.0584	1.27586	1.0266	1.47744	9.66404	1.0218	1.03846	0.904192	0.0769231	1.49751	1.11511	6.81081	1.76923	1.12707	2.96185	1.02632	0.969325	1.15094	0.222222	1.15217	1	2.55417	1.38033	1.04027	1.29275	0.725632	1.75346	1.02214	2.79365	0.860632	1.31818	1.03125	0.934579	1.01442	2.01875	1.23113	5.0088	0.858407	0.983395	0.2
HsCD00865221	C12orf43	1.2384	2.01061	1.20488	0.929379	0.920578	1.18447	0.913793	0.835106	1.16594	1.15617	0.882834	1.02564	1.21557	0.0769231	1.28358	1.68345	1.07432	1.35577	14.3149	1.00145	0.934211	0.90184	3.7	0.222222	1.03804	0.996099	0.983333	0.878689	1.01342	0.878238	0.772563	1.8144	1.30996	1.68254	2.71408	0.948864	3.56696	0.883178	1.05769	1.1625	1.71698	13.0909	3.92035	1.00738	0.2
HsCD00835867	ZSWIM6	1.20124	1.38436	0.853659	1.01554	15.0036	1.01994	1.08621	0.989362	1.81951	1.31234	1.00545	0.987179	1.03593	0.0769231	1.37313	0.856115	2.56081	30.2212	0.98895	1.21387	1.09211	1.14724	1.03962	0.222222	2.44565	1.02341	5.12083	1.05246	0.936242	1.74352	1.32852	1.62604	1.00923	1.10317	0.875	0.988636	1.03571	1.36449	3.72115	2.5	0.981132	2.27273	1.06195	1.40775	0.25
HsCD00865088	CCDC157	1.57024	2.48525	1.2	1.04379	0.844765	0.925214	1.20197	0.893617	1.0917	0.96063	0.907357	1.15385	1.0988	0.0769231	0.935323	0.913669	0.851351	1.08654	5.63536	2.42168	1.42763	1.02454	0.956604	0.222222	1.02717	1.11053	1.08333	3.22623	0.946309	1.33161	0.880866	1.32687	0.944649	1.25397	3.07615	6.93182	1.28571	1.47196	1.13462	1.25625	1.50472	4.06745	0.946903	5.11439	0.25
HsCD00305545	TACSTD1	1.24902	1.13385	1.13171	0.779661	1.88087	1	0.997537	0.946809	5.73508	1.20341	0.989101	1.01282	1.08982	0.0769231	2.56219	0.863309	1.76351	10.9231	0.856354	1.08642	1.09868	0.957055	1.25283	0.222222	1.04348	1.14954	27.2958	0.970492	17.1107	13.2617	1.38267	2.05263	7.69004	0.984127	0.941092	1.59659	1.12946	0.948598	1.70673	115.912	1.01887	1.2434	0.920354	1.00738	0.3
HsCD00832028	FOXP2	1.05125	2.97966	1.85366	1.08333	1	1.1396	1.25862	1.44681	1.61718	1.26903	1.07357	1.20513	1.22156	0.0769231	1.11443	2.00719	1.12162	1.375	1.75138	1.32312	1.33553	1.34356	5.26981	0.222222	2.86957	1.09753	1.67083	1.69836	1.4094	1.04922	1.59567	1.35734	1.21402	2.31746	2.11207	2.90909	2.94196	1.24766	3.92788	1.16875	2.41038	2.22581	1.10177	1.23063	0.4
HsCD00831804	CREB5	0.974263	1.85899	2.42927	0.853107	0.898917	1.29558	1.45567	1.03191	1.25473	1.38058	0.882834	1.12821	1.14671	0.0769231	1.0995	2.69065	2.39865	1.27885	1.07735	1.01965	1.06579	1.5092	2.01321	0.333333	0.978261	0.970091	1.0125	1.08525	0.989933	0.96114	1.20578	1.34072	0.837638	1.06349	0.729885	1.00568	0.96875	1.02804	1.14904	1.3625	1.69811	1.05865	1.79204	0.964945	0
HsCD00831332	EFS	1.15345	5.01006	1.34634	0.995763	0.967509	1.03348	1.03695	0.952128	1.07424	1.04593	1.10899	0.974359	1.03892	0.0769231	3.70149	2.5036	13.2703	0.990385	1.0663	1.00751	1.01316	0.98773	1.51887	0.333333	1.00543	1.3394	1.0875	1.0623	0.939597	0.987047	4.25993	1.37396	1.05166	2.50794	0.890805	1.05114	0.950893	0.990654	1.16346	1.025	1.16509	1.02933	0.924779	1.21771	0.1
HsCD00733546	KIAA1191	1.06718	13.9622	0.995122	1.13701	1.04693	0.905983	1.29064	1.36702	1.38719	0.97769	1.25341	1.14103	0.967066	0.0769231	1.00995	1.02158	0.966216	3.98077	1.9337	3.47168	1.00658	0.97546	6.70189	0.333333	0.907609	0.957087	1.47917	1.72459	1.17785	1.42487	0.960289	1.07756	1.10886	2.19841	1.16092	0.977273	1.30357	2.29439	1.57212	0.86875	1.06132	1.60997	1.56637	0.905904	0.1
HsCD00865135	HECW1	1.10832	1.49642	1.26341	0.984463	0.949458	0.94302	3.65764	1.00532	1.39884	0.850394	0.811989	1	0.844311	0.0769231	10.796	1.61151	1.21622	0.990385	2.0442	1.24422	0.940789	1.09202	8.20943	0.333333	0.98913	1.0143	1.15417	1.15082	1.10067	0.878238	1.23105	1.09418	0.933579	0.960317	0.997126	0.988636	2.45536	0.892523	6.50481	1.31875	0.985849	0.97654	0.853982	3.99077	0.15
HsCD00641188	MAD1L1	1.67775	1.65464	1.8	1.3178	1.58123	1.15385	1.41626	1.75	1.74964	1.16404	1.34332	3.94872	1.2006	0.0769231	1.62189	2.1223	2.50676	1.29808	2.17127	2.79191	1.73684	1.69939	1.53774	0.444444	1.38587	2.17945	1.30417	1.94426	1.28188	2.05959	2.09386	1.57895	1.32841	1.53175	1.61063	1.1875	1.80804	2.71495	2.38462	2.2	1.51887	2.29326	1.77876	1.86716	0.35
HsCD00847219	WBSCR17	1.26893	1.29866	1.0878	1.06356	1.06859	1.16026	1.10837	1.12766	1.07132	1.24803	1.31608	2	0.991018	0	1	1.33094	1.17568	1.00962	1.19337	1.2078	1.05921	1.08589	1.31509	0	1.19022	1.03381	0.941667	1.00984	1.30872	1.02073	1.12274	0.980609	0.629151	1.03968	0.913793	1.03977	0.834821	1.01869	0.995192	1.10625	0.971698	0.824047	1.10619	1.16052	0
HsCD00868037	SOCS7	1.46538	1.06793	0.887805	0.99435	1.02527	1.02991	0.928571	0.994681	1.08443	1.00787	0.972752	2	0.913174	0	0.870647	1.03597	1.10135	1.10577	4.61326	1.05	0.967105	0.981595	1.21887	0.111111	0.994565	0.890767	1.03333	0.891803	0.979866	0.963731	1.22744	0.99169	13.1605	0.952381	1.03305	0.965909	1.87946	0.897196	0.932692	1	1.11321	4.68915	1.09292	0.811808	0.1
HsCD00835899	PPP5D1	1.02337	1.04156	0.995122	1.04237	1	0.976496	0.894089	1	0.871907	0.868766	0.975477	1.21795	2.1497	0.0769231	0.950249	1.00719	0.804054	1.00962	1.12155	0.886127	1.00658	0.944785	0.998113	0	0.951087	0.886866	0.895833	1.05246	0.959732	0.953368	0.797834	0.947368	0.937269	0.761905	1.00718	1.07955	0.888393	0.957944	0.918269	1.06875	0.910377	0.956012	0.99115	0.904059	0
HsCD00834966	ANO1	1.13885	1.23274	0.97561	1.05085	0.916968	0.960114	1.13054	1.09043	0.934498	1.03937	1.09537	1.05128	2.23653	0.0769231	1.0398	1.07194	1.05405	1.23077	0.955801	1.03179	1.23026	1.03067	1.15283	0	1.06522	1.07672	1.1625	1.03279	0.97651	0.92487	1.18412	1.01662	0.924354	0.97619	0.972701	1.0625	1.21429	1.11215	1.04327	1.11875	1.06132	1.07331	1.20354	1.04797	0
HsCD00865123	CENPT	0.917188	1.41073	0.707317	0.816384	0.808664	0.844017	1.24138	0.87766	0.825328	0.929134	0.765668	0.897436	2.77246	0.0769231	0.855721	1.05755	0.871622	0.990385	0.889503	0.904335	1.71711	1.0184	0.871698	0	0.983696	1.10663	1.06667	0.901639	1.05034	0.854922	0.808664	1.63435	0.819188	0.801587	0.886494	1.125	0.785714	0.971963	0.918269	0.975	0.792453	1.01466	0.871681	0.940959	0
HsCD00846405	AMOT	0.950371	1.57553	0.941463	0.992938	1.19856	1.08832	1.07389	0.914894	1.15866	1.83465	0.888283	1.16667	2.57485	0.0769231	1.49254	1.02878	0.858108	1.11538	1.04972	0.977168	1.19737	1.09816	1.03774	0	1.09783	1.14694	0.995833	1.13443	1.37584	1.2228	0.935018	1.30194	1.08118	6.62698	1.82471	1.67614	1.40179	1.15888	1.03846	1.01875	0.872642	1.37537	8.72124	1.07749	0.1
HsCD00864447	SCML2	1.04992	1.62168	1.35122	1.03107	0.895307	0.950855	1.48276	1.06383	1.11645	1.85433	0.741144	1	11.0509	0.0769231	1.74129	1.28777	1.07432	1.05769	1.0884	1.03179	0.914474	1.03067	1.17736	0	0.923913	2.37971	0.970833	2.06557	1.12081	0.96114	1.14801	0.963989	1.0203	8.6746	1.08621	0.914773	7.32589	1.00467	1.05769	0.89375	0.882075	2.51906	1.02655	5.04244	0.3
HsCD00865181	SOX30	1.17336	1.17341	0.995122	1.03249	0.938628	0.945869	1.16502	0.984043	1.2591	1.61811	0.828338	1.97436	4.42216	0.0769231	0.800995	0.94964	3.29054	1.00962	1.81215	1.16532	1.10526	1.01227	3.24528	0.222222	0.967391	0.972692	1.0875	1.04262	1.48322	2.18135	0.99639	0.908587	1.05904	1.06349	1.12787	1	2.23661	3.77103	2.31731	1.04375	1.18396	1.50147	1.16372	1.53875	0.2
HsCD00404870	ST3GAL2	1.07514	0.988827	0.863415	0.975989	0.963899	0.985755	0.894089	0.829787	0.828239	1.01444	0.80654	0.961538	1.03593	0	0.830846	0.769784	0.790541	1.03846	0.845304	0.85578	1.01316	0.90184	1.07547	0	0.782609	0.907672	0.841667	1.26885	0.838926	0.88342	0.740072	1.08033	0.863469	0.960317	0.928161	0.914773	0.879464	0.883178	0.884615	0.84375	0.783019	0.83871	0.809735	0.863469	0
HsCD00403406	HHAT	1.11894	1.14704	0.956098	0.973164	1.1083	1	0.992611	0.840426	0.954876	1.41207	1.20436	1.07692	1.4012	0	1.08458	0.942446	1	0.903846	0.878453	0.965029	1.11184	0.920245	1.71887	0	0.945652	0.994798	0.8625	1.00328	0.95302	0.878238	1.20939	0.925208	0.822878	0.952381	0.893678	1.07955	0.991071	0.96729	0.908654	0.975	0.915094	0.865103	0.889381	1.08856	0
HsCD00732964	GALNT15	1.0924	0.804246	1.0439	1.16667	1.04693	1.03205	1.03941	0.87766	0.92722	1.08005	1.15804	0.923077	1.33533	0	1.07463	1.04317	0.851351	0.903846	0.911602	0.922543	1.04605	0.944785	1.34151	0	1.10326	0.906372	0.854167	0.983607	0.909396	0.88342	1.01083	0.947368	0.99262	0.904762	0.928161	1.03409	0.866071	1.09346	0.884615	1.05	0.778302	0.926686	0.964602	1.26568	0
HsCD00640196	GGT7	1.19858	1.21296	1.05366	1.03531	0.974729	0.980769	1.01478	0.893617	1.01019	1.05249	1	0.987179	1.00898	0	1.01493	0.892086	0.912162	0.990385	0.933702	0.989306	1.09211	0.969325	0.926415	0	0.994565	1.07932	0.920833	1.03934	0.983221	1.05699	1.1769	1.13019	0.787823	0.992063	0.873563	0.988636	0.90625	1	1.03846	1.00625	0.948113	0.982405	0.99115	0.990775	0
HsCD00404412	C3orf39	1.04328	1.0943	1.07805	1.02684	1	1.00783	0.955665	0.824468	0.938865	1.12598	1.19891	0.948718	0.961078	0	1.04478	0.892086	0.864865	1.04808	0.828729	0.965029	1.03289	0.96319	1.12453	0	1.00543	1.07282	0.954167	0.967213	0.926174	1.06218	1.18051	1.19945	0.896679	0.968254	0.928161	1	0.90625	0.939252	1.00481	0.9375	0.84434	0.920821	1	0.95572	0
HsCD00733531	SNPH	1.23309	1.08112	1	0.951977	0.99639	0.951567	0.980296	0.81383	1.0393	1.42782	1.23433	1.10256	1.15569	0	1.01493	0.870504	0.986486	1.11538	1.05525	1.02572	1.42763	0.969325	1.21698	0	0.98913	1.3173	0.9	0.944262	0.92953	0.994819	1.1444	1.13296	1.29151	0.984127	1.14799	0.982955	0.991071	1.26636	1.01442	0.8625	0.995283	0.888563	1.75664	1.07565	0
HsCD00594982	CTBP1	1.34193	1.17341	1.20488	1.02684	0.978339	1.04772	1.02217	0.808511	0.92722	1.25984	1.07902	1.01282	1.05988	0	1.02985	1	1.03378	0.980769	0.933702	1.05607	1.06579	0.993865	1.20943	0	0.983696	1.09753	0.954167	1.00328	0.869128	0.950777	1.16606	1.12465	0.937269	0.952381	1.06178	1.07386	1.125	0.985981	1.02404	1.06875	1.08491	0.926686	1.02655	1.04428	0
HsCD00731166	ALG2	1.28751	1.29207	1.09756	1.17655	1.12635	1.12322	1.31281	1.17021	0.9869	1.38189	1.40327	1.12821	1.20659	0	1.18905	0.978417	1.12838	1.07692	1.07182	1.11676	1.13158	1.06748	1.36038	0	1.125	1.10013	0.941667	1.18033	1.0302	1.03368	1.42599	1.20499	0.865314	0.944444	0.897989	1.17614	1.28125	1.04206	0.961538	1.00625	1.00943	0.897361	1.10619	1.26937	0
HsCD00630002	RNASE1	1.00081	1.0152	1.61951	1.1935	0.960289	0.933761	0.8867	1.06915	0.896652	1.05774	0.86921	0.961538	0.949102	0	1.05473	0.856115	0.824324	0.980769	0.828729	0.934682	1.01316	0.957055	0.933962	0	0.978261	1.0065	0.854167	0.911475	0.885906	0.953368	0.920578	0.99169	1.12177	0.880952	1.03879	1.01136	0.888393	0.873832	0.932692	0.91875	0.882075	0.894428	0.977876	0.863469	0
HsCD00834962	GNAS	1.37645	1.28547	1.12195	1.0339	0.98917	1.10399	1.21182	0.973404	1.17031	1.27165	1.0545	0.974359	1.36228	0	1.07463	0.928058	1.01351	1.02885	0.828729	1.26243	0.953947	1.0184	1.27925	0	1.22283	1.24577	1.075	0.963934	0.973154	0.994819	1.09025	1.22992	0.940959	0.896825	0.91523	1.10795	1.07143	0.971963	0.947115	1	1.75472	0.985337	1.0708	1.10886	0
HsCD00731400	COX7A1	1.52245	1.35799	1.10244	0.95339	1.42238	1.31624	1.57143	1.03191	1.16448	1.81496	1.59946	1.10256	1.37126	0	1.1194	0.985612	0.993243	0.932692	0.944751	1.23208	1.125	1.09816	1.3434	0	1.20652	1.26788	0.970833	1.38689	1.10403	1.02591	1.24549	1.31302	0.964945	1.01587	0.821839	1.23864	1.26786	1.06542	0.951923	1.09375	1.06132	0.973607	0.946903	1.68635	0
HsCD00730419	WFDC5	1.33264	1.12726	1.18049	1.14548	1.05415	1.09259	1.00985	0.962766	1.03639	1.57612	1.00545	1.0641	1.1018	0	1.08458	0.899281	0.986486	1	1.1768	1.06214	1	0.993865	1.39623	0	0.956522	1.13654	0.933333	0.895082	0.815436	1.00518	0.98556	1.07479	1.12915	1.06349	1.05891	1.13636	1.05804	1	1.05769	0.8625	1.0566	1.02639	0.938053	0.976015	0
HsCD00732279	CYP4Z1	1.55431	1.35799	1.14634	0.973164	0.971119	1.13248	1.35961	0.930851	0.957787	1.29659	1.04632	1.08974	0.997006	0	0.99005	0.863309	0.952703	0.942308	0.961326	1.07428	1.07237	1.03681	0.884906	0	1.11413	1.16905	1.02917	1.00984	1.04027	1.02591	1.02527	1.09141	0.98524	1.20635	1.3319	1.01705	1.27679	1.34579	1	0.73125	1.89151	0.97654	0.995575	1.53137	0
HsCD00629955	SPINK4	1.16142	1.19318	1.15122	1.03531	0.859206	1.01496	0.970443	0.989362	1.04221	0.998688	0.934605	1.01282	0.961078	0	0.970149	0.899281	0.831081	0.951923	0.922652	1.03786	0.921053	0.95092	0.964151	0	0.929348	1.72562	0.925	0.908197	0.822148	1.39119	0.880866	1.10526	1.19188	1.64286	1.05603	0.943182	1.1875	1.0514	0.975962	0.825	1.5566	0.979472	0.977876	1.04982	0
HsCD00404554	PIGA	1.37777	1.97106	1.34146	1.22458	1.76173	0.920228	0.980296	1.15957	1.16012	1.24803	1.05722	0.923077	1.13772	0	1.04478	0.884892	1.05405	1.02885	0.983425	1.02572	0.927632	0.90184	1.04528	0	0.98913	0.93238	0.975	0.990164	0.996644	0.958549	1.11191	1.04432	0.976015	1.0873	0.929598	0.948864	0.919643	1.03738	0.971154	0.83125	1.56132	0.929619	1.14602	0.95941	0
HsCD00603860	SLC22A15	1.18	1.03497	1.23902	1.19633	0.99278	0.845442	0.805419	1.09043	0.935953	1.00262	0.899183	0.897436	0.913174	0	0.9801	0.848921	1.23649	0.942308	1.13812	0.892197	0.828947	0.877301	1.00943	0	0.918478	0.984395	0.8875	0.865574	0.92953	0.904145	0.927798	0.753463	1.10332	0.928571	1.03879	0.920455	0.852679	0.948598	0.961538	0.75	1.13679	0.923754	0.995575	0.859779	0
HsCD00640956	PCSK1	1.19593	1.11408	1.22439	1.09322	0.938628	0.985755	0.894089	1.10106	0.973799	0.854331	0.953678	1	0.961078	0	0.930348	1.03597	1.03378	0.903846	0.922652	0.977168	0.940789	0.98773	1.00189	0	0.918478	1.03381	0.9	0.888525	1.00336	0.958549	0.953069	0.797784	1.26568	0.960317	1.08764	0.988636	1.22321	0.96729	0.956731	0.99375	1.04717	0.920821	1.08407	0.902214	0
HsCD00734605	SLC5A5	1.28353	1.3514	1.12195	1.02542	0.848375	1.06197	1	1.04255	0.951965	0.880577	0.997275	1.11538	1.11976	0	0.935323	1.10072	1.03378	0.884615	0.889503	1.23815	0.875	0.98773	0.916981	0	1.03804	0.941482	0.875	0.931148	1.05369	0.930052	1.01444	0.783934	1.08118	1.05556	0.935345	0.965909	0.9375	0.962617	0.918269	0.9	0.938679	0.83871	0.920354	0.787823	0
HsCD00732375	WFS1	1.41759	1.27888	1.17073	1.10028	1.05415	1.0698	1.07882	1.15957	1.06696	1.23885	1.00272	1.14103	1.06287	0	0.99005	1.17266	1.10811	1.06731	0.950276	1.15318	1.07895	1.06135	1.0717	0	1.11957	1.17945	1.1	0.937705	1.17114	1.09585	1.41516	1.04432	1.09963	1.11905	1.17672	1.06818	1.01786	1.06542	1.09615	0.8875	1.16981	1.09677	1.08407	1.04428	0
HsCD00731204	CHST12	1.49989	1.27888	1.01463	1.0339	1.31769	1.14174	1.37438	1.09574	1.08588	1.58924	1.32153	1.0641	1.05689	0	0.935323	0.992806	1.06757	0.951923	0.98895	1.10462	1.16447	1.07362	1.09057	0	1.1087	1.05982	0.945833	1.11803	1.06711	1.28238	1.45848	0.939058	0.904059	1.06349	0.847701	1.10227	1	1.15888	0.985577	0.775	1.16509	0.967742	0.955752	1.46125	0
HsCD00733744	OXNAD1	1.41892	1.27888	1.14146	1.0113	1.11913	1.01496	1.08128	1.0266	1.10335	1.33727	1.32425	1	1.47006	0	0.995025	1.02878	1.17568	0.932692	1.01657	1.06821	1.03289	1.00613	1.1	0	1.02174	1.04811	1.0125	1.02951	1.2047	1.0829	1.23827	0.911357	0.802583	1.02381	0.948276	1.02273	0.964286	1.13084	1.0625	1.025	1.08491	1.01466	1.03982	1.16052	0
HsCD00640832	SPAG4	1.39105	1.14045	1.08293	0.930791	1.12274	0.97792	0.977833	0.914894	0.922853	1.18373	1.11444	0.935897	1.01198	0	1.09453	0.920863	1.11486	0.980769	0.994475	0.983237	1.02632	0.98773	0.924528	0	1.02174	1.0091	0.975	0.859016	0.932886	0.950777	1.09386	0.828255	1.17712	1.02381	1.10057	1.03409	0.919643	1.00935	1.05288	0.8625	1.08491	0.923754	1.03097	0.98155	0
HsCD00847246	KCNMB2	1.42688	1.11408	1.32683	1.07486	1.01805	1.00214	0.913793	1.04787	0.94032	0.770341	1.07629	1.11538	1.01198	0	1	1.03597	1.13514	1.02885	0.878453	0.95289	0.967105	1.03681	0.775472	0	1.08152	1.0039	0.983333	0.967213	0.986577	1.06995	0.877256	0.750693	1.45756	1.14286	1.21552	0.982955	0.977679	0.971963	1.13942	1.0125	1.33491	0.914956	1.15929	0.778598	0
HsCD00732073	GJA4	1.3645	1.10749	1.20488	1.01836	1.04332	1.09544	0.987685	1	0.863173	1.02887	1.20163	1.05128	0.95509	0	1.05473	0.94964	1.29054	0.923077	0.839779	0.977168	0.953947	0.96319	0.943396	0	1.03261	1.0091	0.933333	0.931148	1.02685	1.02073	0.99639	0.728532	1.22325	1.03175	1.13793	0.954545	0.883929	1.00935	0.995192	0.9375	0.943396	0.917889	0.986726	0.889299	0
HsCD00078840	PCSK2	1.21717	1.0086	1.07317	0.902542	1.13357	1.151	1.08374	1.0266	0.938865	1.27034	1.24523	1.07692	1.00898	0	0.985075	0.942446	1.21622	0.951923	0.801105	1.01358	0.940789	1.13497	0.837736	0	0.978261	0.968791	0.9125	0.996721	1.02013	1.09585	1.01444	0.786704	1.09041	1.09524	0.992816	1	1.05357	1.01402	0.971154	0.88125	1.04717	0.879765	1.0708	1.01476	0
HsCD00404087	PRG3	1.26229	1.03497	1.05854	0.850282	0.924188	1.08405	1.01478	1.04787	0.873362	1.20341	1.22071	0.833333	1.00898	0	1.02488	0.841727	1.13514	0.980769	0.767956	1.00145	1.17763	1.0184	0.771698	0	0.923913	0.954486	0.991667	0.868852	0.872483	1.00777	0.888087	0.772853	1.2214	0.968254	1.04598	0.920455	0.915179	1.08879	0.971154	0.83125	0.971698	0.853372	0.995575	0.861624	0
HsCD00403772	RLN2	1.67775	1.12726	0.990244	0.816384	1.00361	1.06339	1.05419	0.978723	0.937409	1.19685	1.16349	0.948718	1.05988	0	0.995025	0.856115	1.16892	0.932692	0.839779	0.995376	0.914474	1.03067	0.728302	0	1.07065	1.3472	0.958333	1.00328	0.912752	1.08031	0.981949	0.836565	1.19188	1.04762	1.15086	0.982955	1.00893	1.05607	1.03365	0.81875	1.01887	0.917889	0.99115	1.02583	0
HsCD00640100	GALNT16	1.25168	1.06134	0.965854	0.84887	0.837545	0.970085	0.950739	0.930851	0.905386	1.12336	1.08447	0.871795	1.11078	0	0.930348	0.906475	0.905405	0.961538	0.779006	1.02572	0.934211	0.92638	0.813208	0	0.929348	0.944083	0.979167	0.872131	1.05369	1.0544	0.924188	0.725762	0.957565	0.793651	0.997126	0.897727	0.830357	0.897196	0.990385	0.8625	0.966981	0.991202	1.0354	0.931734	0
HsCD00630205	HAPLN2	1.27159	1.07453	0.995122	0.850282	0.862816	1.04274	0.990148	0.984043	0.911208	1.09711	1.07357	0.75641	0.688623	0	0.890547	0.884892	1.10811	1.06731	0.751381	0.934682	0.960526	0.932515	0.784906	0	1	1.0104	0.9875	0.822951	0.879195	1.04922	1.01444	0.32687	1.20295	0.865079	1.11351	0.920455	0.808036	0.883178	1.06731	0.84375	1.01415	1.02933	0.90708	0.920664	0
HsCD00403819	SDC2	1.12292	1.02838	0.853659	0.870056	0.942238	0.987179	1.19951	0.920213	0.917031	1.05381	1.29155	0.846154	0.326347	0	0.830846	0.805755	0.945946	0.913462	0.773481	0.928613	0.875	0.871166	0.707547	0	0.913043	0.923277	0.920833	1.02951	0.889262	1.23057	0.833935	0.279778	1.04613	0.761905	0.897989	0.909091	0.736607	0.892523	0.942308	0.75625	0.759434	0.868035	0.734513	0.894834	0
HsCD00404737	PDYN	1.18133	0.982235	1.03902	1.09746	1.27798	0.987179	0.958128	0.898936	0.80786	0.94357	0.953678	1.03846	1.02096	0	0.945274	0.942446	0.858108	1.125	1.03315	0.867919	1.30921	0.852761	1.3434	0	0.842391	0.942783	0.895833	0.809836	0.771812	0.795337	0.884477	0.933518	1.131	1.07937	1.06897	1.03409	0.941964	0.929907	0.956731	0.8625	0.985849	0.900293	0.920354	0.883764	0
HsCD00731832	CCR7	1.10567	1.04816	0.907317	0.991525	1	0.893162	0.985222	0.87234	0.908297	1.10892	1.07084	0.974359	1.00299	0	0.965174	0.928058	0.858108	1.06731	0.845304	0.934682	0.967105	0.809816	1.0566	0	0.902174	0.90117	0.845833	0.842623	0.895973	0.84456	0.942238	0.916898	0.843173	0.928571	0.873563	1.01705	0.830357	0.920561	0.884615	0.8875	1.03302	0.829912	0.814159	1.11439	0
HsCD00357845	ASF1B	1.10567	1.08112	0.873171	0.922316	0.974729	0.947293	0.963054	0.87766	0.921397	1.18241	1.51499	1.0641	0.943114	0	0.965174	0.805755	0.966216	1.14423	0.883978	0.86185	1.03289	0.981595	1.15849	0	1.09783	0.912874	0.9	1.00656	1.00671	0.88342	0.931408	0.936288	0.95941	1.03175	0.895115	1.05114	0.901786	0.948598	0.875	0.88125	0.924528	0.829912	0.827434	0.929889	0
HsCD00734099	CHGA	1.24238	1.12067	0.863415	0.923729	1.0361	0.981481	1.12808	0.952128	0.982533	0.838583	0.959128	0.974359	1.02695	0	1.12935	0.791367	1.02703	0.980769	0.911602	0.989306	0.888158	0.96319	1.43019	0	0.994565	1.07932	0.904167	0.878689	0.946309	0.891192	0.884477	1.23269	0.907749	0.97619	0.975575	1.03409	0.973214	0.939252	0.985577	0.85625	0.90566	0.935484	0.89823	1.12915	0
HsCD00631006	P2RY4	1.40963	1.3514	0.956098	1.00282	1.02166	1.06909	1.37438	1.23936	0.951965	1.24016	1.16076	1.12821	1.23054	0	0.930348	0.848921	1	1.01923	0.906077	1.09855	0.986842	1.00613	1.26226	0	1.03804	1.15605	1.04583	0.898361	1.07047	0.880829	1.00361	1.17452	0.907749	0.896825	0.906609	1.05682	1.05804	1.00935	0.971154	0.83125	1.40094	1.0088	0.884956	1.35424	0
HsCD00629742	SLC25A44	1.06187	1.10089	1.03415	0.961864	0.945848	0.917379	1.07143	0.87766	0.883552	1.04199	1.17439	0.961538	0.937126	0	1.15423	0.928058	1.02703	0.971154	0.878453	0.910405	1.04605	0.93865	1.48302	0	0.951087	1.06502	0.958333	0.895082	0.828859	0.870466	1.00722	0.891967	0.935424	0.873016	1.07184	1.07386	0.973214	0.873832	0.9375	0.8	0.896226	0.847507	0.938053	0.946494	0
HsCD00641654	ACVR2B	1.17071	1.27888	1.06829	1.01412	1.07942	1.00214	1.07389	0.893617	1.01601	1.05512	1.13079	0.974359	0.916168	0	1.14428	1.17266	1.00676	1.02885	0.883978	0.928613	0.980263	1.0184	1.31698	0	1.04891	1.02341	1.025	1.01311	0.92953	0.914508	1.25271	1.06094	0.944649	1.11111	1.07184	1.03977	1.04464	0.929907	0.913462	0.91875	0.915094	1.41056	0.969027	1.29336	0
HsCD00674628	TOP1MT	1.11231	0.96905	1.03902	0.95339	1.01444	1	1.05172	0.888298	0.965066	1.05249	1.09264	1.02564	0.89521	0	0.975124	0.978417	0.885135	0.903846	0.883978	0.995376	1.05921	0.969325	1.27547	0	0.913043	1.0052	0.858333	0.967213	0.926174	0.958549	0.967509	0.99169	0.900369	0.857143	0.943966	1.07386	0.964286	0.906542	1	0.975	0.957547	0.932551	0.969027	1.33764	0
HsCD00731711	NTSR1	1.16407	1.04156	1.07317	1.0565	0.956679	1.0292	1.02956	0.925532	0.972344	1.00525	1.2752	0.987179	0.973054	0	1.06965	0.94964	0.939189	0.971154	1.00552	0.983237	1.06579	1.17178	1.3717	0	0.956522	1.05202	0.979167	1.02295	1.04698	1.00777	1.05776	1.01385	0.856089	0.920635	0.935345	1.05114	0.919643	0.953271	1	0.9375	0.90566	0.958944	0.960177	0.946494	0
HsCD00301248	HIRA	1.28751	1.57553	1.01463	1.10734	0.974729	1.10969	1.17241	0.867021	1.02475	1.03018	1.25341	0.974359	0.982036	0	1.03483	0.884892	0.891892	0.884615	0.839779	0.965029	1.08553	0.907975	1.36226	0	1.05978	1.04551	0.9	1.01967	1.12416	0.987047	1.06137	1.06648	0.832103	1.45238	1.02155	1.05114	1.06696	0.897196	1.06731	0.89375	0.863208	0.944282	0.884956	0.972325	0
HsCD00732436	IL15	1.09372	1.0943	1.05854	0.980226	0.963899	1.00285	1.03941	0.845745	0.886463	0.892388	1.13351	0.897436	0.997006	0	1.02985	1.00719	0.891892	1.00962	0.856354	1.00751	0.973684	1	1.28113	0	0.967391	1.04291	1.05417	0.960656	1.00671	1.00518	0.909747	1.14127	1.00738	0.968254	1.04167	0.982955	0.986607	1.06542	1.08173	0.8625	0.962264	1.07625	0.986726	1.13284	0
HsCD00730813	DRD2	1.23309	1.0943	1.01463	0.990113	1.02166	1.04274	1.57389	0.824468	0.874818	0.92126	1.29973	0.974359	1.1018	0	1.07463	0.964029	0.885135	1	0.801105	0.989306	1.05263	0.98773	1.17547	0	1.07065	1.05462	0.908333	0.947541	0.983221	0.981865	1.11913	1.13296	0.874539	0.97619	0.946839	1.13068	0.950893	1.00935	0.990385	0.875	0.943396	0.897361	0.973451	1.05535	0
HsCD00404956	REEP4	1.02868	1.0086	1.07317	1.07345	0.884477	0.967949	0.982759	0.898936	0.905386	0.75853	1.04905	1.05128	1.03892	0	1.07463	1.15827	0.831081	0.942308	0.745856	0.95896	1.02632	0.93865	1.21132	0	0.978261	1.02211	0.975	1.01311	1.0604	0.906736	0.844765	1.04155	1.03875	0.936508	0.952586	1.02841	1.04911	0.869159	0.985577	0.9125	0.919811	0.853372	0.938053	0.852399	0
HsCD00630409	XRCC2	1.23708	1.04816	1.42439	1.16949	1.03249	1.00855	1.02709	1.04255	1.13683	1.07743	0.956403	0.961538	0.88024	0	1.0796	0.870504	0.97973	0.923077	0.845304	1.01965	0.973684	0.92638	0.975472	0	0.940217	1.03121	0.8625	0.908197	0.956376	0.958549	0.945848	0.927978	1.20664	0.936508	0.956897	0.960227	1.01339	0.878505	1	0.83125	0.882075	0.8739	0.973451	1.15498	0
HsCD00620972	LGI1	1.18929	1.13385	1.32683	0.930791	1.10108	1.0114	0.990148	0.845745	0.928675	1.26115	0.970027	1.05128	1.06886	0	0.975124	0.834532	1	0.951923	0.80663	1.10462	0.986842	0.944785	1.27736	0	0.940217	1.21196	0.870833	1.00328	0.88255	0.968912	1.17329	1.02216	1.05351	0.960317	0.892241	1.05682	1.07143	0.948598	0.966346	0.8875	0.990566	0.935484	0.933628	0.99631	0
HsCD00733734	RPP25	1.13089	1.08112	1.1561	0.984463	1.06137	0.988604	0.926108	1.02128	0.969432	1.07743	0.978202	1.02564	0.98503	0	0.985075	0.978417	1.02703	0.903846	0.944751	1.04393	1.00658	0.852761	0.60566	0	0.951087	1.13784	0.9125	0.855738	1.00671	0.974093	1.27437	0.980609	0.944649	1	0.958333	1.0625	1.01339	0.915888	0.966346	0.79375	0.900943	0.909091	0.933628	0.944649	0
HsCD00785027	SIGLEC14	1.38043	1.16022	1.20976	1.07062	0.960289	1.02991	1.08128	1.03723	1.16739	1.22966	1.16349	1.01282	1.0479	0	1.02985	1.00719	0.993243	0.942308	1.01105	0.995376	1.09211	1	1.14528	0	1.02174	1.09753	1.00833	0.954098	1.06376	1.01295	1.28881	1.04986	0.948339	1.06349	0.942529	1.00568	1.05804	1.07009	1.05288	0.90625	0.990566	0.997067	1.04425	1.11993	0
HsCD00404432	GPR37	1.18	1.07453	1.15122	1.02684	1.00722	1.02707	0.975369	1.04255	1.3246	1.01706	0.997275	0.935897	0.901198	0	0.9801	0.956835	1	0.855769	0.895028	0.977168	0.960526	0.822086	1.20377	0	0.891304	0.988296	1	1.04262	1.10067	0.974093	1.03249	1.07202	1	0.960317	0.932471	1	0.96875	0.976636	0.951923	0.93125	0.910377	0.929619	0.995575	1.09779	0
HsCD00403544	DHX35	1.38972	1.10089	1.13659	1.08757	0.99278	1.05556	1.00246	1.05851	1.1936	0.946194	0.93188	1.07692	0.937126	0	1.02985	0.928058	0.939189	0.971154	1.13812	1.00145	1	0.92638	1.13019	0	0.907609	1.41873	0.975	0.95082	1.00671	1.00518	1.09025	1.35457	1.19004	1.02381	1.13218	0.988636	1.00446	1.02336	1.07692	0.9	1.16509	1.02933	1.07522	1.00923	0
HsCD00630978	IFNGR1	1.30211	1.18	1.15122	1.00282	1.00361	0.982194	1.05172	0.994681	1.13246	1.04068	1.01907	1.02564	1.05988	0	0.9801	0.956835	0.939189	0.913462	0.734807	1.22601	0.875	0.97546	1.11887	0	1.05978	1.16385	0.975	0.934426	0.983221	0.979275	0.916968	1.06094	0.98155	0.928571	1.03448	1	1	1.02336	1.05769	0.8	1.13679	0.967742	0.769912	1.01476	0
HsCD00730639	TNFRSF1A	1.27159	1.12726	1.09268	1.02401	0.956679	0.986467	0.938424	1.07447	0.992722	1.06168	0.926431	1.02564	0.919162	0	0.935323	1	1.14189	0.875	0.939227	0.989306	0.986842	0.96319	1.40755	0	0.98913	1.0039	0.895833	0.937705	1.08725	0.948187	1.11552	0.936288	0.98893	0.952381	0.739943	0.971591	0.986607	0.981308	0.961538	0.8375	1.00943	0.897361	0.973451	0.983395	0
HsCD00731455	GPR135	1.4906	1.05475	1.18049	1.06638	0.909747	0.992165	0.849754	1.10638	0.997089	0.909449	0.953678	1.03846	1.03293	0	0.970149	1.11511	1.08108	0.894231	0.944751	1.00751	0.980263	0.993865	0.939623	0	1	1.01951	0.904167	0.783607	0.986577	0.953368	1.05776	0.811634	1.23063	0.97619	1	1.00568	1.03125	0.925234	1.03846	0.8875	1.12736	1.03226	1.00442	1.04982	0
HsCD00630762	TNFRSF6B	1.36184	1.11408	1.14634	1.05508	1.01083	1.07692	1.08867	0.968085	0.998544	1.16929	1.05995	1.10256	1.05689	0	0.985075	0.94964	1.16892	0.855769	0.917127	1.04393	1.00658	0.993865	1.03019	0	1.05978	1.02991	0.904167	0.921311	1.06376	1	1.3935	0.839335	1.11808	0.968254	0.948276	1.0625	0.995536	0.96729	0.961538	0.83125	1.01887	0.888563	1.06195	1.05166	0
HsCD00403287	GPR88	1.33663	1.10089	1.09268	0.966102	0.884477	1.1859	1.08867	1.0266	1.16885	0.973753	1.24251	0.948718	0.901198	0	0.900498	0.899281	1.10135	0.865385	1.03315	0.995376	0.953947	0.944785	0.930189	0	1.03261	1.13394	0.833333	0.891803	1.05034	0.914508	1.09386	0.842105	0.894834	0.928571	0.787356	0.982955	1.02232	0.953271	1.06731	0.80625	0.948113	0.821114	0.942478	1.59779	0
HsCD00734663	ZCCHC9	1.34061	1.14045	1.10244	1.07627	0.960289	0.950855	1.11084	1.0266	0.946143	1.04068	1.28883	1.0641	0.991018	0	0.865672	0.935252	1.00676	0.951923	0.900552	1.03786	0.940789	1.00613	0.879245	0	0.98913	1.35371	0.9	0.937705	1.15436	0.948187	0.938628	1.2687	1.01292	1.07143	0.772989	0.948864	0.959821	1.13551	1.08654	0.85625	0.962264	1.13783	0.995575	1.09779	0
HsCD00631109	TNFRSF10B	1.31937	1.18	1.13171	0.998588	0.978339	0.991453	0.982759	1	0.985444	1.02493	1.05722	0.987179	0.967066	0	0.970149	0.992806	1.04054	0.903846	0.900552	1.08035	0.967105	0.97546	0.9	0	1	0.994798	0.9375	0.918033	1	1.03627	1.00722	0.886427	0.99262	1.00794	0.972701	0.926136	0.924107	0.934579	1.01442	0.8875	1.07075	0.982405	1.01327	0.9631	0
HsCD00733857	AZU1	1.26495	1.19978	1.07317	1.00141	0.956679	0.972222	0.953202	0.978723	1.00728	1.11286	1.08992	0.910256	0.934132	0	1.01493	0.94964	1.05405	0.913462	1	1.09249	0.960526	0.981595	0.926415	0	1.06522	0.992198	0.954167	0.904918	1.08389	1.01554	0.906137	0.875346	1.10148	1.03175	1.02443	0.943182	0.919643	0.953271	0.990385	0.85625	1.04245	0.970674	1.00442	0.885609	0
HsCD00732766	RELT	1.32733	1.27888	1.20488	0.981638	1.09747	1.05983	0.948276	0.962766	0.989811	0.952756	1.20163	1.21795	1.05389	0	1.56219	1.08633	1.06757	1.00962	1.00552	0.995376	1.04605	1.01227	1.14528	0	1.01087	0.983095	0.991667	0.908197	1.04362	1.03109	1.01083	0.878116	1.30443	1.13492	1.16092	1.10795	1.08036	0.976636	1.01923	0.93125	1.14151	0.876833	1.23894	0.909594	0
HsCD00357645	SULF2	1.37777	1.12067	1.01463	1.02966	1.15884	1.04986	1.06897	1.05851	1.0131	1.26378	1.25886	1.02564	0.982036	0	1.20896	1	1.18919	0.932692	0.872928	1.06214	1.03947	0.969325	1.06038	0	1.04891	1.01951	0.879167	1.00656	1.15436	1.11399	1.18051	0.880886	1.01845	0.992063	0.829023	1.07386	0.982143	0.962617	1.01442	0.8875	1.08962	0.967742	1.03982	1.07934	0
HsCD00404732	EXOSC4	1.26097	1.20637	1.12683	0.918079	1.07581	1.04274	1.02217	1.00532	0.973799	1.08661	1.17439	1.05128	0.982036	0	1.07463	0.94964	1.21622	0.971154	0.928177	1.08642	0.993421	0.993865	1.09057	0	1.04348	0.981795	0.925	0.92459	1.05369	1.0285	0.898917	0.767313	1.13653	1	1.01868	1	1.04911	1.11215	1.01923	0.89375	1.06132	0.935484	0.99115	1.06458	0
HsCD00640129	SIGLEC10	1.46936	1.19978	1.09756	1.0565	1.07581	1.07906	1.13547	0.925532	0.967977	1.02625	1.12807	1.07692	1.01198	0	1.04478	1.06475	1.26351	0.961538	1.0442	1.03179	1.01974	1.03067	1.14906	0	1.05978	0.973992	0.895833	0.940984	1.0906	1.07254	1.06498	0.880886	1.07565	0.97619	0.942529	1.02841	1.07143	0.96729	1.0625	0.8875	1.17453	0.941349	0.986726	1.04982	0
HsCD00641455	PTPRO	1.26495	1.10089	1.07317	1.00989	1.15523	1.09544	0.950739	0.930851	0.848617	0.97769	1.08719	1.01282	0.997006	0	1.01493	0.920863	1.18243	0.942308	0.839779	1.00751	0.986842	1.0184	1.10377	0	0.940217	0.971391	0.95	0.881967	0.966443	1.03109	0.866426	0.828255	1.1679	0.936508	0.96408	0.960227	0.977679	0.929907	0.975962	0.76875	1.07547	0.903226	0.938053	0.97048	0
HsCD00630741	RNMT	1.39768	1.16022	1.0878	1.04096	1.12274	1.42664	0.950739	0.957447	0.972344	1.08661	1.22343	1.05128	1.35928	0	1.05473	0.928058	1.22973	0.971154	0.955801	1.04393	0.967105	1.06135	0.964151	0	1.00543	1.08973	0.933333	0.993443	0.966443	1.59326	1.03249	0.839335	1.16236	0.936508	1.03736	0.994318	0.982143	0.995327	1.09135	0.84375	1.23585	1.05572	1.01327	0.933579	0
HsCD00356449	TAPBP	1.16142	0.975642	1.02927	0.899718	0.927798	1.10613	1.24138	0.930851	0.983988	1.12336	1.23706	0.884615	0.919162	0	0.9801	0.892086	1.18243	0.942308	0.779006	0.928613	0.947368	0.981595	0.849057	0	0.972826	1.21326	1.13333	0.878689	0.959732	0.971503	0.837545	0.764543	1.13838	1	0.979885	0.960227	0.919643	0.897196	1	0.8625	1.01415	0.985337	0.942478	1.05535	0
HsCD00357678	PTAFR	1.32202	1.10749	0.97561	0.758475	0.956679	1.09473	1.26601	0.946809	0.96361	1.36877	1.3406	0.833333	1.11976	0	0.960199	1.01439	1.20946	1.02885	0.972376	1.00751	1.05263	0.957055	0.839623	0	1	0.938882	0.970833	0.963934	1.08054	0.919689	1.14801	0.412742	0.931734	0.825397	1.02299	1.00568	0.830357	0.96729	0.971154	0.875	0.966981	1.04106	0.938053	1.41328	0
HsCD00630177	TRMT11	1.11496	1.08112	1.14634	1.11158	0.812274	0.972934	0.953202	1.15957	1.02766	1.03543	1.58038	0.705128	0.329341	0	0.940299	0.81295	0.966216	0.990385	0.756906	0.983237	0.907895	0.791411	0.798113	0	0.934783	0.920676	0.975	1.46885	0.875839	1.03627	0.888087	0.313019	1.06089	0.753968	1.05891	0.988636	0.669643	0.869159	0.951923	0.675	0.787736	0.961877	0.747788	0.839483	0
HsCD00076871	KHDRBS3	1.15876	0.942682	0.882927	0.935028	1.12274	0.916667	0.997537	0.898936	0.861718	1.14567	1.12262	1.02564	1.01497	0	0.905473	0.863309	0.918919	1.03846	1.07735	0.965029	0.980263	0.981595	1.12642	0	0.842391	1	0.866667	0.904918	0.926174	0.849741	0.855596	1.20222	0.940959	0.960317	0.95546	1.00568	0.901786	0.995327	1.61538	0.94375	0.886792	0.917889	0.836283	0.918819	0
HsCD00733123	TMEM208	0.967627	1.0086	0.863415	0.874294	0.960289	0.952279	0.859606	0.962766	0.825328	0.996063	0.852861	0.987179	1.02096	0	0.81592	0.81295	0.898649	0.961538	0.828729	0.910405	0.934211	0.877301	1.15849	0	0.869565	0.872562	0.858333	0.77377	0.932886	0.818653	0.725632	0.936288	1.04797	0.920635	0.923851	0.9375	0.892857	0.859813	0.889423	0.85625	0.985849	0.812317	0.876106	0.815498	0
HsCD00640772	LARP4B	1.13222	1.31184	0.902439	0.927966	1.58484	1.00071	1.13547	0.829787	1.02766	1.22703	1.0109	0.935897	1.25449	0	0.910448	0.834532	0.972973	1.06731	1.33702	0.940751	1.28947	1.00613	1.13962	0	1.03804	1.01821	0.983333	1	1.05705	0.92487	1.22022	1.19945	0.998155	1.03175	0.83477	1.02273	1.00893	1.01402	1.03846	1.95	1	1.04106	0.902655	1.15314	0
HsCD00629823	ABTB1	1.17336	1.16682	0.912195	0.978814	0.981949	0.972222	1.09113	0.87766	1	1.12467	1.06267	1.08974	1.01198	0	0.955224	0.899281	0.97973	1	0.917127	0.995376	1.09868	0.92638	1.10377	0	1.00543	1.0026	0.975	0.963934	1.02013	0.937824	1.02166	1.10249	0.97786	1.04762	1.05891	1.02841	0.964286	0.981308	1.02885	0.93125	0.957547	1.05572	1.02655	1.0369	0
HsCD00357255	TMEM33	1.11629	1.08112	0.907317	0.94774	0.906137	0.89245	0.965517	0.81383	0.92722	1.03018	0.926431	1.02564	1.1976	0	0.915423	0.834532	0.831081	0.951923	1.03867	0.934682	0.980263	0.969325	1.02075	0	1.07065	0.895969	0.916667	1.00328	0.983221	1.01554	0.877256	1.25485	0.889299	0.968254	0.949713	0.994318	1	0.939252	0.942308	0.875	0.825472	0.912023	1.06195	0.889299	0
HsCD00733080	BRIX1	1.09903	0.982235	1.09756	0.980226	1.02527	1.00427	1.133	1.01064	0.933042	1.18635	1.22071	0.961538	1.25749	0	1.04478	0.985612	0.939189	0.990385	0.900552	0.898266	1.08553	0.981595	1.32075	0	0.98913	0.936281	0.954167	1	0.979866	0.909326	0.971119	1.19668	1.06089	1.04762	0.99569	1.03977	0.982143	0.990654	0.990385	0.94375	0.900943	0.979472	1.01327	1.0941	0
HsCD00630376	SWAP70	1.08178	1.19978	1.14146	1.16949	0.967509	1.01353	1.06158	0.87766	0.924309	1.0315	1.17166	0.961538	1.0479	0	1.00498	0.978417	0.959459	0.951923	0.906077	0.904335	1.11184	1.05521	1.21887	0	0.98913	0.959688	0.8375	1.0459	0.932886	0.893782	0.953069	1.07202	1	0.984127	1.02874	1.05682	0.986607	1.03271	0.9375	0.95625	0.891509	0.923754	1.04867	0.99262	0
HsCD00734281	TMEM47	1.12558	1.41073	1.06341	0.957627	0.953069	0.970085	0.963054	0.882979	0.896652	0.850394	1.10899	0.884615	1.00599	0	0.955224	0.928058	0.837838	0.923077	0.906077	0.892197	1.07237	1.0184	1.38868	0	0.978261	0.955787	0.866667	0.714754	0.949664	0.963731	1	0.919668	1.08856	1	1.04167	1.02273	1.01786	0.906542	0.971154	0.9125	0.839623	0.800587	0.977876	1.09594	0
HsCD00784904	EFCC1	1.07912	1.15363	1.2	1.02684	1.06137	1.01994	0.960591	1.48404	1.08443	0.942257	1.12807	1.03846	1.01796	0	1.12438	1.03597	0.898649	1	1.07735	1.03179	1.23026	0.92638	1.21887	0	1	1.10143	1.05833	1.05574	1.10738	1.09585	1.15162	1.36288	0.920664	0.738095	0.942529	1.0625	0.941964	0.995327	1.00962	1.1875	1.0283	0.997067	0.969027	0.911439	0
HsCD00639526	SAMD1	1.13222	1.15363	1.0439	1.07062	0.971119	1.0349	1.00985	0.962766	0.997089	0.879265	0.93188	1	1.12874	0	0.955224	1.03597	0.898649	1.02885	0.823204	1.01358	0.927632	0.91411	1.30566	0	0.940217	1.26268	0.991667	1.00328	1.10738	0.979275	1.03249	1.04432	0.885609	0.960317	1.02155	1.01136	0.857143	0.934579	1.02885	1.125	0.867925	0.944282	0.951327	0.935424	0
HsCD00357848	TMEM45B	1.14151	1.16682	1.08293	1.05932	0.953069	1.00641	0.970443	0.984043	0.97671	0.883202	1.04087	1.05128	1.06587	0	1.09453	1.16547	0.837838	1.05769	0.861878	1.00145	1	0.98773	1.36038	0	1.03261	0.953186	0.929167	1.11148	1.07047	0.979275	1.08303	1.06094	1.0738	1.03968	1.02299	0.988636	0.90625	0.948598	0.985577	1.01875	0.971698	0.917889	0.969027	0.972325	0
HsCD00734249	TRNT1	1.07647	1.08771	1.00488	1.00706	1.03971	0.970085	0.96798	1.02128	0.921397	0.778215	0.880109	1.21795	1.08383	0	0.945274	0.971223	0.945946	0.884615	0.895028	1.07428	0.973684	0.96319	1.16981	0	0.945652	1.05072	0.979167	0.940984	1.10403	0.994819	0.768953	1.19391	1.06458	0.968254	1.03017	0.971591	0.964286	0.995327	1.02404	0.90625	0.938679	1.08798	0.973451	0.97786	0
HsCD00077039	NALP12	1.28619	1.08112	1.34146	1.08051	1.00361	1.05698	1.09606	0.968085	0.871907	0.914698	1.09264	0.987179	1.13473	0	1.00498	0.928058	0.912162	0.923077	0.839779	1.02572	1.00658	1	0.966038	0	0.951087	1.04681	0.879167	0.918033	0.969799	0.937824	0.98556	1.18837	0.922509	0.952381	0.843391	1.03409	1.01786	0.915888	1.16827	0.9375	0.966981	1.12023	0.951327	1.32472	0
HsCD00734799	TMEM220	1.37246	0.96905	1.1122	1.00706	0.898917	1.01567	0.995074	0.898936	0.906841	0.7979	0.880109	0.910256	1.22455	0	0.950249	0.906475	0.851351	0.894231	0.745856	1.36561	0.921053	0.907975	0.907547	0	0.918478	0.938882	0.7875	0.865574	0.869128	0.836788	0.754513	0.867036	1.03875	0.896825	0.890805	0.982955	0.941964	0.831776	1.02885	0.8375	0.900943	0.868035	0.924779	0.848708	0
HsCD00404395	PARN	1.24106	1.14045	1.14634	1.02966	1.01805	1.04843	1.03695	1.12766	0.911208	0.939633	1.01635	1	1	0	1.02488	1.07914	0.986486	0.913462	0.856354	1.11676	0.967105	1.01227	1.0566	0	0.951087	1.08843	0.858333	0.960656	0.875839	0.914508	0.949458	1.13573	1.06827	1.05556	0.987069	0.988636	0.982143	0.920561	1.10096	0.8375	1.07547	0.947214	1.00442	0.881919	0
HsCD00734661	DDX11	1.14416	0.988827	0.995122	0.933616	0.974729	1.02208	0.955665	0.893617	1.00291	0.963255	1.05722	0.961538	0.95509	0	1	0.877698	0.939189	0.894231	0.828729	1.00145	0.993421	0.981595	0.986792	0	0.934783	1.04421	0.8375	0.898361	0.812081	0.981865	1.02888	0.969529	1.04059	1.00794	0.977011	0.9375	0.897321	0.901869	0.975962	0.84375	0.971698	0.929619	1.04867	0.848708	0
HsCD00641998	EVA1B	1.107	1.15363	1.11707	1.08475	1.0361	0.976496	1.03448	1.11702	1.24309	0.98294	1.05722	0.961538	0.976048	0	1.0199	0.971223	1.01351	0.903846	0.977901	0.965029	1.04605	0.907975	1.06604	0	1.00543	1.06502	0.920833	1.00984	1.12416	0.96114	1.15884	0.975069	0.926199	1.03175	1.01293	0.994318	0.915179	1.0514	1.03846	1.03125	0.962264	1.02639	1.0531	1.08487	0
HsCD00785044	ZP3	1.25566	1.19318	1.19024	1.10169	0.927798	0.916667	0.931034	1.04255	1.18341	0.905512	1.00545	0.974359	0.979042	0	1	0.913669	0.945946	0.875	0.889503	0.95289	1.01316	0.90184	1.12264	0	0.891304	1.0026	0.970833	1.00656	1.05034	0.935233	0.99639	0.977839	0.933579	0.992063	0.968391	0.977273	0.928571	1.01869	1.00962	0.975	0.995283	0.982405	0.938053	1.48524	0
HsCD00732385	DKK1	1.20256	1.27888	1.13659	0.998588	0.971119	0.933048	0.938424	1.03191	1.13246	0.919948	0.888283	1.05128	0.997006	0	0.930348	1.07914	0.939189	0.875	0.922652	1.14104	1.03947	1	0.967925	0	1.02717	1.10013	0.920833	0.970492	1.07718	0.92228	0.906137	1.05263	1.06642	0.968254	0.984195	1.02273	0.991071	0.925234	0.990385	1.0125	0.929245	1.06158	0.960177	0.904059	0
HsCD00733958	TM4SF18	1.15478	1.12726	1.12195	0.971751	0.974729	0.938034	0.906404	0.946809	1.15721	0.930446	1.01907	1.05128	1.02695	0	0.975124	1.03597	0.97973	0.903846	0.900552	1.08035	1.03289	0.98773	1.08113	0	1.01087	1.08973	0.891667	1.04918	1.10738	0.943005	1.03971	0.975069	0.97786	0.960317	0.926724	0.982955	1.02232	0.957944	0.942308	0.96875	0.929245	0.953079	1.00885	0.913284	0
HsCD00734347	SYNDIG1	1.62864	1.37117	1.12195	1.05085	0.888087	1.06766	1.00246	1.13298	1.04367	0.958005	1.05722	1.32051	1.02695	0	1.0398	1.08633	1.10811	0.875	0.944751	1.49306	1.01974	1.09202	0.884906	0	1.20109	0.955787	1.02083	1.04262	1.09732	1.00259	1.08664	0.927978	1.05166	0.992063	0.933908	1.00568	1.08929	1.04673	1.24519	0.9625	0.966981	1.21408	1.03982	0.907749	0
HsCD00357814	WBSCR28	1.24106	1.13385	1.04878	0.683616	1.02166	1.01923	1.01724	1.02128	0.949054	1.01837	1.01362	1.08974	1.03892	0	0.9801	1.02158	1.08784	0.836538	0.994475	1.01358	1.07895	0.98773	1.03019	0	1.04348	1.0104	0.958333	0.95082	1.05369	0.953368	1.03971	1.01385	0.95203	1.07937	0.909483	1.01136	1.01339	0.957944	0.966346	0.78125	1.03774	0.982405	1.10619	1.03875	0
HsCD00640456	TMUB1	1.25699	0.949274	1.05366	1.05932	0.906137	1.02564	1.07143	1.06383	0.973799	0.954068	0.959128	1.07692	1.07186	0	0.955224	1.02158	1.12838	0.875	0.812155	0.95289	1.10526	1.04294	1.00189	0	1.05435	0.949285	0.879167	0.908197	1.01678	0.927461	1.01805	0.980609	1.03875	1.10317	1.02155	0.9375	0.933036	0.906542	1.00962	0.85	0.995283	0.938416	1.30531	1.02399	0
HsCD00078703	ST7	1.35123	1.14704	1.07317	0.887006	0.924188	1.0641	1.02709	0.925532	0.925764	0.900262	0.945504	1.16667	1.00599	0	0.910448	0.94964	0.97973	0.826923	0.867403	1.11676	0.993421	0.993865	0.80566	0	0.891304	1.25878	0.95	0.87541	0.966443	0.945596	0.956679	0.861496	1.10332	1.04762	1.06322	0.954545	0.910714	0.953271	1.05288	0.8125	0.948113	0.83871	1.11504	0.867159	0
HsCD00640076	VANGL1	1.24637	1.16682	1.09268	0.984463	1.00722	1.05556	0.950739	0.978723	0.906841	1.0643	1.08174	1	1.08683	0	0.935323	1.01439	1.09459	0.865385	0.961326	1.01358	1.04605	1.01227	0.932075	0	1.05978	0.93368	0.85	0.980328	1.07718	0.940415	0.981949	1.02216	0.942804	1.07143	0.95546	0.943182	0.883929	0.971963	0.975962	0.88125	0.985849	0.994135	1.09292	0.900369	0
HsCD00642117	TMEM30B	1.10036	1.16682	0.917073	0.985876	0.98917	1.00356	0.94335	1.03191	0.933042	0.883202	1	0.948718	1.05689	0	0.915423	0.877698	1.06081	0.884615	0.895028	0.995376	1.02632	0.98773	0.867925	0	1.01087	0.972692	0.841667	0.885246	0.973154	0.945596	0.851986	0.919668	0.983395	1.11905	0.96408	0.920455	0.772321	0.925234	0.947115	0.9	1.04717	0.932551	1.08407	0.904059	0
HsCD00641558	TEX261	1.23309	1.53598	1.00488	0.988701	0.99278	0.962251	0.923645	0.984043	0.959243	0.897638	1.02452	0.974359	1.0479	0	0.925373	0.935252	1.01351	0.884615	0.850829	0.989306	1	1.00613	0.856604	0	1.10326	0.984395	0.870833	0.957377	1.06376	0.958549	0.833935	0.900277	1.29336	1.22222	1.02443	0.960227	0.941964	0.985981	0.956731	0.94375	1.00943	0.947214	1.0708	0.931734	0
HsCD00784793	PHF12	1.38308	1.10749	1.06829	0.898305	1.23105	1.02208	0.980296	1.04255	1.06405	1.01706	1.12262	0.974359	1.50299	0	1.08955	1	1.07432	0.894231	0.939227	1.22601	0.993421	1.11043	1.00189	0	0.978261	0.994798	0.929167	0.986885	1.37248	1.28238	0.99278	1.08587	1.05351	1.03968	0.988506	1.00568	0.928571	1.06075	0.975962	0.975	1.11792	1	1.02212	1.07934	0
HsCD00733505	TMEM79	1.3937	1.25251	1.18049	0.909605	1.01083	1.02066	0.982759	1.07979	1.01747	0.863517	1.02725	1.02564	1.08383	0	1.01493	1.05036	1.07432	0.894231	1.22652	1.07428	1	0.98773	0.888679	0	1.16304	0.984395	0.895833	0.927869	1.12081	0.989637	0.949458	0.855956	1.07749	1.05556	1.01293	0.971591	0.991071	0.976636	1.26923	0.98125	1	0.909091	0.986726	0.907749	0
HsCD00674478	SMIM15	1.38175	1.20637	1.08293	1.01554	1.00361	1.04345	0.990148	1.01064	0.946143	0.909449	1.05722	1.01282	0.988024	0	1.06965	1.13669	1.17568	0.923077	1.09392	1.05	1.01316	0.97546	0.943396	0	1.1413	0.980494	0.941667	0.960656	1.12081	1.03109	0.913357	0.842105	1.1107	1.07143	0.952586	0.994318	1.0625	1.01869	1.09135	0.9625	1.09906	0.997067	1.06195	0.99262	0
HsCD00640283	TMEM223	1.22778	1.07453	1.07805	1.02542	1.06859	1.04202	0.975369	0.989362	0.959243	1.00262	1.08174	1	0.988024	0	0.975124	0.985612	1.18243	1	0.917127	1.01358	1.05263	0.944785	0.977358	0	1.02174	0.96749	0.879167	1.04918	1.0604	1	0.902527	0.772853	1.10517	1.00794	0.961207	0.982955	0.950893	1.00467	1.02885	0.95	1.06132	0.897361	1.03982	1.61808	0
HsCD00731156	STBD1	1.22115	1.19318	1.12195	0.961864	1.19856	1.20299	1.00246	1	1.01456	1.07612	1.13624	1.02564	1.02395	0	0.99005	1.01439	1.19595	0.951923	0.933702	0.971098	1.09211	1.00613	0.977358	0	1.07609	0.964889	0.916667	1.00328	1.07718	1.01813	0.971119	0.844875	1.19742	1.03968	0.99569	1.02273	0.96875	1.0514	1.04808	1.0125	1.12736	0.923754	1.12832	0.817343	0
HsCD00641427	NLRP10	1.16009	1.06134	1.05854	0.89548	1.17329	1.09259	1.02463	0.968085	0.946143	1.21522	1.16894	0.871795	0.961078	0	0.925373	0.870504	1.12838	0.961538	0.856354	0.983237	1	1.0184	0.930189	0	0.967391	0.938882	0.879167	0.934426	0.949664	1.03627	0.967509	0.781163	1.09225	1.0873	1.00287	0.948864	1.46429	0.976636	1.07692	0.86875	0.971698	0.909091	0.973451	0.881919	0
HsCD00733708	TMEM17	1.29017	1.00201	0.980488	0.805085	0.927798	1.03205	1.01478	0.914894	0.901019	0.985564	1.06812	0.794872	0.949102	0	0.855721	0.863309	1.04054	0.903846	0.823204	0.95289	0.901316	1.13497	0.820755	0	0.836957	0.871261	1.0125	0.87541	0.885906	0.968912	0.837545	0.814404	1.18635	1.05556	1.08764	0.914773	0.941964	0.906542	0.932692	0.79375	0.929245	0.86217	1	1.0369	0
HsCD00629781	SMIM11	1.23442	1.29866	1.03415	0.793785	0.963899	0.967949	0.926108	1.01596	1.0524	1.04593	1.19891	0.910256	1.03593	0	0.920398	0.884892	1.14189	0.932692	0.900552	0.989306	0.921053	0.98773	0.811321	0	1	0.920676	0.9125	0.963934	0.919463	1.00777	0.862816	0.786704	1.25461	1.15873	1.1408	0.914773	0.883929	1.06075	1.00481	0.85	0.943396	0.923754	0.911504	1.00185	0
HsCD00356365	SFTPB	1.15213	1.10749	1.02439	0.781073	0.801444	0.955128	1.01232	1.01064	0.922853	1.01969	1.11989	0.782051	0.661677	0	0.935323	0.899281	0.851351	1.06731	0.779006	0.965029	1.09868	0.92638	0.750943	0	1.06522	0.928479	0.979167	0.914754	0.949664	1.01813	0.895307	0.684211	1.08118	0.880952	1.02155	0.897727	0.723214	0.88785	1.00962	0.775	0.900943	1.04985	0.942478	0.835793	0
HsCD00731334	SIGMAR1	1.09372	0.916313	0.965854	0.940678	1.02166	0.962251	1.07389	0.957447	0.924309	1.04593	1.02452	1.03846	1.1497	0	1.07463	0.971223	1	1	0.878453	0.886127	1.01316	0.907975	1.40189	0	0.858696	0.89857	0.8875	0.914754	0.909396	0.875648	0.916968	0.98615	0.826568	0.97619	0.843391	1.08523	0.857143	0.845794	0.807692	0.8	1.00472	0.853372	0.867257	1.16236	0
HsCD00640067	PODXL	1.00214	1.06134	0.878049	1.07345	1.01444	0.951567	1.08374	0.835106	1.0786	1.13386	1.46866	0.935897	0.967066	0	0.920398	0.719424	0.912162	0.903846	0.80663	0.85578	1.05263	0.858896	1.26604	0	0.853261	0.893368	0.7625	0.881967	0.889262	0.699482	0.819495	0.927978	0.856089	0.880952	0.949713	1.01705	0.758929	0.88785	0.836538	0.8625	0.811321	0.821114	0.823009	1.13653	0
HsCD00674468	FAM155A	0.890641	1.20637	0.97561	1.1596	0.98917	0.935897	1.2734	1.22872	1.03785	1.04462	1.0218	1	1.05389	0	0.945274	0.791367	0.972973	0.923077	0.911602	1.42023	1.08553	0.93865	1.34906	0	0.902174	1.29129	0.841667	0.95082	0.963087	0.860104	0.880866	0.822715	0.931734	0.960317	1.08333	1.11932	0.857143	0.915888	0.927885	0.8625	1.01887	0.806452	0.924779	0.880074	0
HsCD00641396	SPEM1	1.18265	1.21955	0.95122	1.02684	1.03249	0.987892	1.06404	0.888298	0.94032	1.16142	0.983651	0.987179	1.1976	0	0.940299	0.820144	0.939189	1	1.00552	0.946821	1.07237	0.969325	1.26792	0	0.972826	0.979194	0.891667	0.957377	0.986577	0.945596	0.978339	1.11634	0.874539	1.01587	0.913793	1.01705	1	1	0.975962	0.925	1.01415	1.01173	0.946903	1.04797	0
HsCD00674699	P4HTM	1.18796	1.45028	1.19512	0.879944	1.03971	1.00855	1.3867	0.765957	0.882096	1.06693	0.93733	1.14103	1.06287	0	0.9801	0.791367	0.918919	1	0.928177	1.17139	0.967105	0.944785	1.15472	0	1.13587	1.48635	0.908333	0.911475	0.932886	0.909326	0.902527	0.936288	0.926199	0.97619	0.905172	1.01136	1.18304	1.09346	0.927885	0.8625	1.16981	0.994135	0.920354	1.70295	0
HsCD00642053	ITPRIPL2	1.17867	1.07453	0.946341	0.990113	0.967509	0.995014	1.03448	0.739362	0.873362	1.09711	0.948229	0.923077	0.98503	0	0.895522	0.748201	0.871622	0.923077	0.867403	1.00145	0.967105	0.92638	1.1	0	0.923913	0.979194	0.866667	0.904918	0.902685	0.88601	0.895307	1.04986	0.887454	1.03175	0.887931	0.994318	0.96875	0.948598	0.956731	0.81875	0.877358	0.970674	0.889381	0.964945	0
HsCD00639445	FCER1G	1.15345	1.05475	1.09756	1.0226	1.02166	1.00214	0.926108	0.87234	0.94032	0.85958	1.04632	1.05128	0.919162	0	1.03483	0.985612	0.898649	0.884615	0.961326	0.934682	0.960526	0.957055	1.08113	0	0.951087	1.10403	0.908333	0.980328	0.969799	0.919689	1.01083	1.05263	0.915129	0.857143	0.987069	1.01136	1.01339	0.920561	0.927885	0.975	0.948113	0.891496	0.951327	1.01292	0
HsCD00733879	SUSD6	1.32999	1.17341	1.02439	0.973164	1.00361	1.1161	1.21675	0.893617	0.931587	1.1706	1.2752	1.03846	1.08084	0	1.00995	1.04317	0.878378	1	0.883978	1.03179	1.04605	1.03067	0.956604	0	1.05978	1.14044	0.966667	1.05902	1.02013	1.03627	1.16968	1.27701	0.892989	1.03175	0.997126	1.02273	0.995536	1.1215	1.04327	0.9	0.971698	0.979472	0.946903	1.30258	0
HsCD00730758	PDIA3	1.3499	1.31184	1.0439	0.977401	1.0361	1.11538	1.33005	0.914894	0.979622	1.21916	1.27793	1.0641	1.06886	0	1.02985	0.935252	1.04054	0.990385	0.961326	1.07428	1.11184	1.02454	1.12642	0	1.02174	1.13654	0.958333	1.18689	1.07718	0.974093	1.23466	1.22715	0.870849	0.992063	1.03736	1.02273	0.973214	1.14019	0.995192	0.93125	0.948113	0.985337	1	1.17897	0
HsCD00734640	GPR137B	1.08974	1.10089	1.06341	1.00565	0.971119	1.01353	0.933498	0.819149	0.918486	1.06824	1.08992	0.923077	0.952096	0	0.960199	0.906475	0.966216	1.06731	0.812155	0.946821	1.00658	0.93865	1.21132	0	0.923913	1.10663	0.945833	0.914754	0.892617	0.966321	0.956679	1.01939	0.913284	0.960317	1.07759	0.994318	0.933036	1.01402	0.985577	0.81875	0.886792	0.882698	0.929204	0.904059	0
HsCD00631118	KCNJ14	1.14416	1.14045	1.10244	1.06921	0.960289	1.06481	1.38177	0.920213	0.97671	1.01444	1.07084	0.987179	0.952096	0	1.12935	0.863309	0.932432	0.836538	0.911602	1.02572	1.01316	0.95092	1.1434	0	0.994565	1.05722	0.875	1.11148	0.963087	0.909326	1.05776	1.00554	0.915129	0.904762	0.882184	1.0625	1.03571	0.929907	0.947115	0.9125	0.886792	0.903226	0.90708	1.60148	0
HsCD00674555	IFITM5	1.24769	1.04816	1.13659	0.99435	0.902527	1.2037	0.960591	0.925532	0.873362	0.843832	0.986376	0.961538	1.00599	0	0.875622	0.942446	0.831081	0.875	0.994475	1.29884	0.973684	0.907975	0.979245	0	0.934783	0.945384	0.9	0.918033	0.85906	1.25389	0.823105	0.955679	1.05166	0.912698	0.943966	1.02273	1.07589	1	1.04808	0.8625	0.910377	1.1173	0.876106	0.883764	0
HsCD00734405	GPR155	1.11629	1.13385	1.59024	1.05508	1.0722	1.06481	0.8867	1.21277	0.944687	1.03543	1.09264	0.923077	0.97006	0	1.02985	1.13669	0.912162	0.961538	0.779006	1.00751	0.993421	0.95092	1.1566	0	0.961957	0.981795	0.9	0.911475	0.989933	0.898964	1.00722	0.99446	1.17712	1.03175	1.04167	1	0.901786	0.976636	1.00962	1.03125	0.981132	0.897361	0.933628	0.870849	0
HsCD00784669	SHISA9	1.07514	1.31844	0.882927	1.12429	0.949458	1.00356	1.08128	1.00532	1.2198	1.13123	1.06812	0.974359	1.13174	0	0.945274	0.877698	0.871622	0.884615	0.922652	1.01965	1.02632	0.993865	0.90566	0	1.02174	1.02991	0.995833	1.07541	1.12416	0.963731	1.02888	0.914127	0.944649	1.06349	1.10057	0.982955	0.995536	1.09813	0.956731	0.9625	0.84434	0.923754	0.969027	1.06458	0
HsCD00674187	PRH2	1.21053	1.04156	1.1122	1.09887	1.01805	1.00499	1.1601	1.04255	1.17904	1.09449	1.0109	1.03846	0.937126	0	0.9801	0.884892	0.912162	0.971154	0.950276	0.965029	1	0.944785	0.95283	0	1.0163	1.08192	0.995833	1.11803	0.989933	0.901554	1.05776	1.02493	0.933579	1.02381	0.939655	1	0.933036	1.1215	1	1.0125	0.886792	0.947214	0.933628	1.11808	0
HsCD00734882	FAM20A	1.05125	1.0943	1.13659	1.08333	0.927798	0.978632	0.955665	0.946809	1.12809	0.935696	0.93733	0.948718	0.88024	0	0.995025	0.920863	0.810811	0.990385	0.867403	0.922543	0.960526	0.92638	0.816981	0	0.978261	1.0091	0.870833	0.891803	0.973154	0.901554	0.99639	0.977839	0.998155	0.960317	1.06034	1.00568	0.924107	1.00467	0.975962	0.9	1.02358	0.944282	1	0.968635	0
HsCD00403984	SCGB1D4	1.35654	1.3514	1.04878	0.738701	1.02888	0.980057	0.965517	0.946809	1.13974	1.03937	0.959128	1.03846	1.06287	0	1.02985	0.956835	1.05405	0.884615	0.906077	1.31705	0.993421	1.04908	1.2283	0	1.08696	1.20416	0.954167	0.970492	0.986577	1.00518	0.956679	1.14681	0.99262	1.00794	0.872126	1.03409	1.04464	1.02336	0.995192	0.83125	1.13208	0.967742	0.942478	0.96679	0
HsCD00731427	KCNK1	1.27026	1.16682	1.09756	1.01554	1.00722	1.0349	1.12069	0.973404	1.12227	1.09711	0.961853	1.0641	1.07784	0	1.06965	1.02158	1.22973	0.903846	0.917127	1.05	0.986842	1.06748	1.26981	0	1.05978	1.18726	0.945833	0.786885	1.11074	0.971503	1.14079	1.09695	0.909594	0.984127	0.951149	1.02273	1.07143	1.00935	0.975962	0.93125	0.981132	0.967742	0.929204	1.12362	0
HsCD00630903	OR4D10	1.45078	1.27229	0.985366	0.922316	1.01444	1.04701	1.16749	0.978723	1.05677	1.0958	1.0436	1.07692	1.05389	0	1.04975	1.05755	1.24324	0.894231	0.944751	1.35954	1.01316	1.11043	1.33962	0	1.13587	1.18856	0.95	1.02623	1.11745	0.968912	1.22744	1.08033	0.915129	0.968254	0.928161	1.07386	1.08036	1.0514	1.03846	0.95	1.00472	0.944282	0.942478	1.02583	0
HsCD00404068	SLC12A8	1.3061	1.11408	1.12195	1.0452	0.949458	1.0114	1.00985	1.06383	1.01019	0.889764	0.99455	1.08974	1.00299	0	1.0199	1.17266	1.19595	0.923077	1.05525	1.03786	1.00658	1.04908	1.33208	0	1.06522	1.0026	0.970833	0.937705	1.0906	0.937824	1.05776	0.867036	0.976015	0.97619	0.916667	0.982955	0.973214	0.981308	0.947115	0.9125	0.957547	0.903226	1.00442	1.04428	0
HsCD00730592	KCNE1	1.20256	0.988827	1.10732	1.08192	1.24549	1.02991	1.46305	1.11702	1.12809	0.892388	1.07357	1.14103	1.08982	0	1.13433	1.13669	1.19595	0.875	1.10497	1.59624	0.960526	1.03681	1.16415	0	1.15761	1.02861	0.9375	0.957377	1.16779	1.01036	1.11191	0.939058	0.898524	0.968254	0.952586	1.11364	0.915179	0.911215	1.05769	1.19375	0.943396	1.27273	1.09735	1.61255	0
HsCD00733378	NCLN	1.43883	1.25251	0.902439	0.954802	1.13718	0.989316	1.13547	0.978723	1.15575	1.29659	1.17439	1.0641	1.18263	0	1.0199	0.906475	1.00676	0.961538	1.07182	1.38988	1.05263	1.01227	0.99434	0	1.1413	1.18986	0.983333	0.796721	1.02685	0.984456	1.14801	0.891967	0.761993	1.02381	0.863506	0.988636	1.00893	1.15421	1.0625	0.775	0.938679	0.991202	1.05752	1.51661	0
HsCD00630899	OR5L1	1.23044	1.12726	0.970732	1.11299	0.99278	1.00997	1.13793	0.973404	0.995633	1.03018	1.03815	1.05128	1.04192	0	1	0.899281	0.945946	0.903846	0.872928	1.24422	1.05263	1.04294	0.873585	0	1.09239	1.06762	0.9375	0.934426	1.04027	1.17876	0.942238	0.842105	0.964945	1.04762	0.989943	0.926136	0.9375	1.1729	1.01923	0.8	1.04717	0.935484	0.960177	1.21402	0
HsCD00641394	NIPAL3	1.25831	1.16022	1.0439	1.03814	0.967509	0.906695	0.985222	0.994681	0.969432	1.05381	1.10354	0.961538	1.01796	0	0.985075	1.02158	1.07432	0.923077	1	1.00145	1.125	1.00613	0.920755	0	1.08696	0.996099	0.933333	0.97377	1.0604	1.04145	0.931408	0.889197	1.03506	1.04762	1.02155	0.971591	0.901786	1.03271	1.01442	0.85625	0.995283	0.979472	1.04425	1.01292	0
HsCD00732413	KCNA3	1.34193	1.3514	1.0439	1.03814	1.01083	0.997151	1.0468	0.994681	0.997089	1.19816	1.16076	1.01282	1.04491	0	1.00995	0.985612	1.20946	0.903846	1.09945	1.02572	1.08553	0.95092	0.956604	0	1.05435	1.04811	0.916667	0.931148	1.00671	1.01036	1.22744	0.858726	1.01292	1.05556	1.04023	0.977273	0.90625	1.06542	1.05288	0.85	0.95283	1.00587	1.04425	1.12915	0
HsCD00630909	OR4D1	1.38043	1.2657	1.07805	1.03107	1.05415	1.03205	1.01478	0.968085	0.959243	1.1063	1.12807	0.974359	1.06587	0	1.04478	1.07194	1.12838	0.932692	0.900552	1.00751	1.10526	1	1.04151	0	1.05978	0.960988	0.929167	1.03607	1.16443	0.974093	1.14801	0.891967	0.9631	1.04762	0.998563	0.971591	0.915179	1.0514	1.01442	0.8875	1.03302	0.958944	1.0177	1.00923	0
HsCD00674711	PDPN	1.32866	1.13385	1.06829	0.937853	0.949458	1.01781	1	0.978723	0.949054	0.814961	1.00817	0.961538	1.03293	0	1.0398	0.978417	1.12162	0.923077	0.906077	1.15925	1.02632	1.03681	1.1566	0	1.13587	1.02081	0.916667	0.901639	1.01007	1.06477	0.833935	0.806094	1.17897	1	0.672414	0.971591	0.977679	0.939252	1.04808	0.89375	1.09906	0.947214	1.03982	0.990775	0
HsCD00785068	PDIA6	1.40565	1.20637	1.0878	0.99435	1.00722	1.06838	0.997537	0.93617	0.995633	0.850394	1.04905	0.948718	0.997006	0	1.24876	1.15827	1.21622	0.894231	1.19337	1.06821	1.11842	1.10429	1.10189	0	1.11957	1.04421	0.920833	1.00328	1.1443	1.00777	1.00722	0.99446	0.964945	1.00794	1.05747	1.01136	0.977679	0.939252	1.02404	0.9375	1.08491	0.917889	1.02212	0.937269	0
HsCD00630654	OR2B11	1.41361	1.18	1.10244	0.99435	0.99639	1.06268	0.982759	0.952128	0.933042	0.879265	1.05722	1.03846	0.94012	0	0.99005	1.01439	1.06081	0.923077	0.895028	1.12283	1.05921	1.00613	0.884906	0	1.1413	0.963589	0.883333	0.937705	1.04027	0.989637	0.888087	0.919668	0.972325	1.02381	0.961207	1.00568	0.959821	0.995327	0.961538	0.8125	1.05189	0.906158	0.938053	0.944649	0
HsCD00404317	OMA1	1.25035	1.12067	1.15122	1.00706	1.08664	1.05983	0.975369	0.930851	0.954876	0.986877	1.14169	1.02564	0.997006	0	1.0597	1.02878	1.22297	0.932692	1.0221	1.08642	0.986842	1.06135	1.11132	0	1.02717	0.96749	0.891667	1.05246	1.11745	1.04404	0.895307	0.922438	1.131	1.03175	1.03879	1	0.910714	0.934579	0.985577	0.84375	1.16509	0.920821	1.15929	0.887454	0
HsCD00734226	PARM1	1.20389	1.02838	0.990244	0.834746	1.01083	1.06125	0.938424	0.930851	1.2853	1.19423	1.13079	1.03846	0.946108	0	1.05473	0.841727	1.10811	0.942308	0.81768	0.886127	0.914474	0.97546	0.873585	0	0.994565	0.928479	0.891667	0.927869	0.922819	1.02591	1.0361	0.66482	1.21033	0.968254	0.972701	0.960227	0.90625	0.953271	0.985577	0.7875	1.01415	0.83871	0.982301	0.909594	0
HsCD00733764	GOLT1B	1.19593	1.03497	1.00976	0.772599	0.779783	1.06339	0.960591	0.925532	0.864629	1.07743	1.09809	0.833333	0.949102	0	0.950249	0.848921	1.08784	0.894231	0.80663	0.934682	0.901316	0.95092	0.798113	0	0.929348	0.892068	0.858333	0.862295	0.862416	0.943005	0.938628	0.66759	1.17712	1.00794	1.00287	0.909091	0.875	0.915888	0.932692	0.83125	0.962264	0.86217	0.90708	1.00369	0
HsCD00674462	OR5AU1	1.00479	1.00201	0.980488	0.741525	0.851986	1.17949	1.31773	0.87766	0.934498	1.19291	1.19619	0.948718	1.02994	0	0.965174	0.827338	1.12162	0.932692	1.23757	1.09855	0.953947	0.981595	0.766038	0	0.934783	0.881664	0.891667	0.957377	0.895973	0.994819	0.99639	0.722992	1.1679	0.865079	1.12644	0.965909	0.830357	1.02804	1.04327	0.7875	0.929245	0.879765	0.90708	1.10886	0
HsCD00640267	PTPRCAP	1.25699	1.06134	0.990244	0.814972	0.830325	1.0114	0.980296	0.973404	0.937409	1.021	1.12807	0.884615	1.11377	0	1	1.05755	1.07432	0.990385	0.911602	0.989306	1.02632	0.96319	0.811321	0	1.02174	0.890767	0.9125	0.87541	0.97651	0.987047	1.00361	0.911357	0.9631	0.849206	1.05316	0.948864	0.75	0.985981	1.02404	0.9	0.924528	0.947214	0.973451	0.939114	0
HsCD00630410	FAM174A	1.17071	1.08112	0.965854	1.02825	0.779783	0.973647	0.891626	0.909574	0.969432	1.05118	1.12262	0.769231	0.991018	0	0.945274	0.834532	0.97973	1.05769	0.801105	0.95896	1.08553	0.96319	0.830189	0	1.04891	0.947984	0.95	1.28197	0.848993	0.989637	0.902527	0.734072	1.07011	0.960317	1.01149	0.886364	0.71875	0.906542	1.02885	0.8125	0.896226	0.982405	0.982301	0.885609	0
HsCD00630893	OR6B2	1.03399	0.995419	0.839024	0.881356	0.765343	0.899573	0.862069	1.18085	0.959243	0.853018	1.35695	0.74359	0.961078	0	0.950249	0.81295	0.831081	1.02885	0.707182	0.977168	0.973684	0.92638	0.75283	0	1	0.872562	0.945833	1.50164	0.892617	0.989637	0.761733	0.759003	0.900369	0.825397	0.948276	0.960227	0.665179	0.869159	1.01442	0.7125	0.693396	0.917889	0.787611	0.780443	0
HsCD00630923	OR1A1	0.971609	0.863575	0.873171	0.950565	0.935018	0.874644	0.933498	0.941489	0.829694	0.849081	0.899183	0.948718	0.859281	0	0.925373	0.841727	0.878378	0.951923	0.779006	0.873988	0.861842	0.779141	1.19057	0	0.831522	0.772432	0.8125	0.790164	0.744966	0.73057	0.649819	0.842105	0.876384	0.904762	0.864943	0.960227	0.852679	0.841121	0.841346	0.8	0.90566	0.771261	0.79646	1.27675	0
HsCD00641817	NDP	1.19062	1.07453	0.834146	0.903955	1.00722	0.903846	0.955665	0.898936	0.889374	1.00656	1.05995	0.935897	1.00898	0	1.02488	0.784173	0.925676	0.980769	0.845304	0.86185	0.901316	0.90184	1.25472	0	0.891304	0.859558	0.791667	0.960656	0.822148	0.841969	0.859206	0.941828	0.859779	0.952381	0.83908	0.994318	0.830357	0.939252	0.846154	0.825	0.957547	0.815249	0.79646	0.983395	0
HsCD00732742	CHODL	1.0685	0.949274	0.892683	0.882768	0.981949	0.882479	1	1.12766	0.938865	1.10367	0.926431	0.897436	0.988024	0	0.920398	0.791367	0.939189	0.951923	0.883978	0.928613	1.01316	0.907975	1.23774	0	0.880435	0.841352	0.8375	0.868852	0.845638	0.831606	0.790614	1.05263	0.800738	0.952381	0.876437	0.988636	1.62054	0.836449	0.846154	0.8625	0.853774	0.809384	0.836283	1.04982	0
HsCD00404428	GPC5	1.03399	1.12726	1	1.00706	1.00722	0.976496	1.03202	0.984043	0.92722	1.02231	1.00272	0.974359	1.01198	0	1.0199	1.86331	1.06757	0.951923	0.895028	0.831503	1.10526	0.920245	1.3	0	0.880435	0.894668	0.795833	0.967213	0.932886	0.852332	0.855596	1.0277	0.817343	0.936508	0.945402	0.971591	1.30357	0.990654	0.942308	1.1875	0.872642	0.832845	0.929204	1.10886	0
HsCD00734376	ARMCX6	1.09771	1.21955	0.941463	0.988701	1.02166	1.0057	0.975369	0.898936	0.864629	1.00131	0.907357	0.961538	1.09281	0	1.0199	0.913669	1.0473	1	0.872928	0.946821	1.00658	0.95092	1.34151	0	0.853261	0.959688	0.858333	1.00328	0.922819	0.88342	0.895307	0.944598	0.931734	0.896825	0.836207	1.03977	0.946429	0.939252	1.15865	1.00625	1.04717	0.856305	0.942478	1.74908	0
HsCD00631177	OR1E2	1.16407	0.995419	1.1122	1.01554	0.960289	0.99359	0.987685	0.888298	0.780204	0.896325	0.975477	0.897436	0.949102	0	1	0.834532	0.844595	1.07692	0.834254	0.801156	0.940789	0.907975	1.36226	0	0.875	0.973992	1.02083	0.881967	0.778523	0.829016	0.837545	0.795014	1.33579	1.11111	1.1523	0.971591	0.933036	0.878505	0.961538	0.86875	0.948113	0.782991	0.911504	0.843173	0
HsCD00620298	GPR160	1.03399	0.903128	0.926829	0.932203	0.981949	0.963675	0.965517	0.861702	0.895197	0.96063	1.05177	0.871795	0.874251	0	0.925373	0.899281	0.831081	0.980769	0.773481	0.892197	0.947368	0.91411	1.31887	0	0.815217	0.906372	0.895833	0.97377	0.838926	0.792746	0.6787	1.05263	0.928044	0.880952	0.935345	1	0.9375	0.892523	0.884615	0.89375	0.834906	0.832845	0.920354	0.869004	0
HsCD00403572	JAG1	1.07912	0.837207	0.926829	0.998588	1.00361	1.06624	1.26601	0.914894	0.889374	0.914698	1.05995	0.974359	1.61377	0	0.940299	0.971223	1.02027	1.42308	0.889503	0.916474	0.960526	0.907975	1.36981	0	0.782609	1.39922	0.879167	0.97377	0.88255	0.898964	0.819495	1.04155	0.98524	0.888889	0.804598	1.05114	1.12946	0.88785	0.9375	0.93125	0.877358	0.991202	0.946903	0.95941	0
HsCD00356584	NPTXR	1.17204	1.04156	1.06341	1.0565	0.99278	1.21795	1.01232	0.893617	0.855895	0.923885	1.04905	0.897436	0.964072	0	0.915423	1.05036	0.898649	1.03846	0.867403	0.886127	0.934211	0.93865	1.54717	0	0.86413	1.45904	0.870833	0.931148	0.88255	0.966321	0.98917	0.925208	0.856089	0.928571	1.01724	1.05114	0.910714	0.929907	0.980769	0.94375	0.858491	0.882698	0.942478	1.02952	0
HsCD00630032	CLEC14A	1.1216	1.0086	1.00488	1.04944	0.960289	0.978632	0.889163	0.845745	0.899563	0.850394	0.899183	0.884615	0.907186	0	1.32338	1.04317	0.898649	1	0.834254	0.849711	0.934211	0.877301	1.01132	0	0.842391	1.3446	0.870833	1.36066	1	0.909326	0.909747	1.35457	0.850554	0.873016	0.997126	0.994318	0.879464	0.859813	0.942308	1.05625	0.764151	0.870968	0.933628	0.856089	0
HsCD00403910	GML	1.04196	0.936089	0.912195	1.0113	1.06498	1.03348	1.00246	0.861702	0.877729	0.849081	1.05722	0.974359	0.913174	0	1.00995	1.02158	0.912162	0.923077	0.773481	0.928613	0.901316	0.96319	0.992453	0	0.869565	1.06762	0.9	0.921311	0.902685	0.950777	0.812274	1.01108	1.14391	0.944444	0.71408	0.994318	0.977679	0.878505	0.947115	0.9	0.948113	0.967742	0.933628	0.822878	0
HsCD00733485	GIMAP2	1.02337	1.10749	1.02927	1.01695	0.909747	0.92094	0.948276	0.851064	0.885007	0.913386	1.07084	0.923077	0.92515	0	0.995025	0.884892	0.912162	1.00962	0.895028	0.922543	0.953947	0.92638	0.918868	0	0.934783	1.06372	0.970833	0.918033	0.90604	0.955959	0.924188	1.09418	0.942804	1.00794	1.04023	1.20455	0.950893	0.934579	1.00962	0.9	0.985849	0.926686	0.920354	1.10148	0
HsCD00620970	CD200	0.949044	1.08112	0.960976	0.99435	0.935018	0.958689	0.96798	0.856383	0.850073	0.91601	0.991826	0.910256	1.03892	0	0.995025	0.899281	0.925676	0.980769	0.823204	0.940751	0.980263	0.90184	0.754717	0	0.934783	1.07932	0.904167	0.744262	0.92953	0.930052	0.942238	1.18837	0.931734	0.944444	0.969828	0.960227	0.986607	0.971963	0.966346	0.8875	0.976415	0.879765	0.871681	0.918819	0
HsCD00076559	IL17BR	1.05125	1.12067	0.960976	0.951977	0.945848	0.994302	0.903941	1.00532	0.873362	0.896325	0.93188	0.948718	0.991018	0	0.915423	0.920863	0.959459	1.08654	0.762431	0.95896	0.973684	1.01227	1.10943	0	0.869565	1.07932	0.925	0.95082	0.808725	0.966321	0.873646	1.09972	0.902214	0.960317	0.928161	1.02841	0.982143	0.929907	0.951923	0.89375	0.957547	0.935484	0.955752	0.826568	0
HsCD00640498	RSPO1	1.07116	1.10089	1.1561	0.887006	0.956679	0.974359	0.950739	0.856383	0.835517	1.04856	0.950954	0.974359	0.979042	0	0.965174	0.877698	0.925676	0.951923	0.78453	1.02572	0.973684	0.957055	1.10943	0	0.934783	1.10663	0.954167	0.940984	0.818792	1.01554	1.07942	1	0.97786	0.952381	0.95977	0.994318	1.00893	0.911215	0.980769	0.8875	0.943396	0.909091	1.03097	0.976015	0
HsCD00404036	PVRL1	1.05523	1.16022	0.946341	1.00141	0.942238	0.935185	0.940887	0.824468	0.876274	0.84252	0.893733	1.03846	1.18862	0	0.890547	0.856115	0.790541	0.942308	0.740331	1.12283	1.16447	1.02454	0.930189	0	0.875	1.21066	0.866667	0.934426	0.852349	0.997409	0.837545	1.18283	0.894834	1	0.95546	0.982955	1.03125	0.88785	0.942308	0.875	0.863208	0.950147	0.862832	0.841328	0
HsCD00641320	COX20	1.12292	1.05475	1.12683	1.00989	0.956679	1.03632	0.963054	0.909574	0.938865	0.850394	0.896458	0.948718	0.934132	0	0.825871	0.913669	0.851351	0.942308	0.994475	0.965029	0.953947	0.932515	0.949057	0	0.902174	1.07022	0.916667	0.937705	0.832215	0.976684	0.906137	0.941828	1.16974	0.992063	1.04023	0.994318	1.01786	0.929907	0.961538	0.80625	0.981132	0.86217	0.977876	0.97048	0
HsCD00674217	CXCL17	1.15744	1.29866	1.27805	1.0339	0.967509	1.0641	1.03448	0.920213	0.956332	0.968504	0.989101	0.935897	0.988024	0	0.960199	1.30935	0.905405	0.971154	0.983425	0.916474	0.888158	0.957055	0.958491	0	0.961957	1.03381	0.9	1	0.919463	0.997409	1.2852	0.897507	1.07565	1.01587	0.998563	0.943182	1.08929	1.07009	0.932692	0.8	0.990566	0.906158	1.19027	1.19926	0
HsCD00640427	CEACAM3	0.955681	1.8524	1.09268	1.04237	0.967509	0.982906	1.02217	0.930851	0.915575	0.897638	0.967302	0.935897	0.91018	0	0.985075	0.884892	0.905405	0.932692	0.878453	0.946821	0.914474	0.93865	0.928302	0	0.978261	1.0091	0.983333	0.944262	0.969799	0.92228	0.945848	0.930748	0.987085	0.936508	1.09483	0.994318	1.03571	1.25701	0.927885	0.89375	0.891509	0.794721	0.969027	1.13284	0
HsCD00733692	COX14	1.0101	0.982235	1.0878	1.05932	0.927798	0.918091	0.913793	0.968085	0.918486	0.917323	0.920981	0.935897	0.889222	0	1.02488	0.884892	0.932432	0.990385	0.867403	0.843642	0.973684	0.907975	0.949057	0	0.929348	0.951886	0.954167	0.816393	0.88255	0.968912	0.960289	0.833795	1.22694	0.984127	1.20833	0.982955	0.883929	0.957944	1.03846	0.8625	0.882075	0.847507	0.929204	0.832103	0
HsCD00731879	JAM2	0.886659	0.962458	1.00976	1.03249	0.898917	0.838319	0.876847	0.984043	0.954876	0.992126	0.926431	0.948718	0.88024	0	1	0.913669	0.878378	0.913462	1.00552	0.910405	0.901316	0.92638	0.956604	0	0.875	0.958388	0.908333	0.967213	0.942953	1.01036	0.877256	0.814404	0.894834	0.912698	1.0158	0.994318	0.883929	1	1	0.8375	0.768868	0.900293	0.951327	0.800738	0
HsCD00403723	ITGAE	0.9809	0.936089	1.00976	1.06356	0.909747	0.791311	0.859606	0.946809	0.97671	0.96063	0.975477	0.858974	0.892216	0	0.975124	0.863309	0.912162	0.865385	0.790055	0.880058	0.875	0.883436	0.998113	0	0.853261	0.881664	0.854167	0.744262	0.909396	0.839378	0.902527	0.878116	0.961255	0.928571	0.969828	0.960227	0.870536	0.906542	0.889423	0.88125	0.816038	0.879765	0.853982	0.905904	0
HsCD00640503	TMIGD1	1.18265	1.29866	0.985366	1.0226	1.01805	0.945869	0.96798	0.882979	0.950509	1.01969	0.907357	1	1.0509	0	1.00995	0.906475	0.952703	0.923077	1.03315	1.28671	0.940789	0.944785	1.2283	0	0.940217	1.17685	0.954167	0.695082	0.949664	0.935233	0.877256	1.24377	0.889299	0.944444	0.971264	0.988636	1.07589	0.929907	0.995192	0.875	1.15094	1.08504	0.90708	0.857934	0
HsCD00785054	SLC14A1	1.1508	1.24592	1	0.966102	1.05415	0.986467	1.01478	0.904255	0.966521	0.986877	0.852861	0.974359	1.03892	0	0.930348	0.856115	0.972973	0.932692	0.79558	1.11069	0.901316	0.969325	1.06604	0	0.961957	1.11443	0.9125	0.636066	0.916107	0.870466	0.859206	1.07479	0.948339	0.952381	1.02155	0.954545	0.995536	0.925234	0.947115	0.8625	1.00472	0.961877	0.871681	0.845018	0
HsCD00731159	TREM1	1.26893	1.06134	0.970732	0.983051	1	0.93661	0.995074	0.904255	0.973799	1.01575	0.852861	0.987179	0.94012	0	0.955224	0.899281	0.918919	1.00962	0.872928	1.22601	0.875	1.01227	0.835849	0	0.994565	1.14954	0.929167	0.993443	0.939597	1.20207	0.978339	1.04986	0.898524	0.896825	1.0273	0.982955	0.96875	1.01869	1.02885	0.85	1.01887	0.953079	0.986726	0.918819	0
HsCD00630895	OR1D2	1.39237	1.14045	1.07317	1.04944	1.01444	1.23647	1.36207	0.957447	0.97671	1.06562	0.953678	1.0641	1.14072	0	1.10448	1.10791	1.39189	0.990385	1.04972	1.00145	1.05263	1.02454	1.3434	0	1.05435	1.0117	1.02917	0.908197	0.989933	0.948187	1.36101	0.889197	1.2048	0.97619	1.09626	1.05114	1.125	0.96729	0.995192	0.8875	1.15566	0.994135	1.12832	1.23063	0
HsCD00630788	C9	1.14549	1.03497	0.980488	1.02966	0.960289	0.990028	0.928571	1.07447	0.994178	0.931759	0.912807	1.01282	0.907186	0	0.945274	1.05036	1.12838	0.884615	0.928177	0.946821	0.888158	0.883436	1.00377	0	0.918478	0.992198	0.9	1.00656	1.04362	0.979275	1.03971	0.914127	0.961255	0.896825	0.972701	0.971591	0.964286	0.901869	1.12019	0.94375	0.919811	0.920821	0.951327	0.939114	0
HsCD00078008	ALG10	0.991519	1.10089	1.00488	1.04096	0.931408	0.947293	0.901478	0.984043	0.997089	0.854331	0.896458	1.02564	0.832335	0	0.9801	0.971223	1.05405	0.913462	0.900552	0.940751	0.828947	0.920245	0.937736	0	0.967391	0.950585	0.929167	0.990164	1.0302	0.927461	0.909747	0.883657	0.904059	0.888889	0.943966	0.948864	0.875	0.88785	0.923077	0.83125	0.872642	0.888563	0.920354	0.928044	0
HsCD00641211	PDCD1LG2	1.25964	1.62168	0.892683	1.12147	0.981949	0.969373	1.07389	1.16489	1.32169	1.14567	1.0436	0.961538	1.04192	0	1.0398	0.870504	1.04054	0.865385	0.872928	1.01965	0.875	0.944785	0.958491	0	0.956522	1.61638	1.05	1.80328	1.45302	0.997409	1.01805	1.17729	0.896679	0.912698	0.96408	0.931818	0.90625	1.55607	0.9375	0.91875	0.919811	1.05572	0.955752	1.17712	0
HsCD00730734	APOA1	1.21849	1.17341	0.985366	0.995763	0.949458	0.945869	0.963054	0.973404	0.967977	1.11024	1.00272	0.910256	0.994012	0	0.955224	0.913669	1.06081	0.875	0.933702	0.95289	0.921053	0.920245	0.824528	0	1.02174	0.9987	0.941667	1.01311	1.01678	0.992228	1.02166	0.819945	0.961255	0.968254	1.13075	0.971591	0.946429	1.0514	1.04327	0.8625	1.02358	0.935484	0.995575	0.98155	0
HsCD00731155	ACKR1	1.18664	1.0943	1.03902	0.984463	0.974729	0.93661	0.955665	1.00532	0.937409	1.03806	0.978202	0.948718	0.982036	0	0.99005	1.01439	1.05405	0.884615	0.895028	0.934682	0.947368	0.93865	0.833962	0	0.978261	0.958388	0.9125	0.947541	1.05034	0.974093	0.971119	0.759003	0.911439	0.896825	1.08046	0.943182	0.897321	0.971963	1.01923	0.91875	0.990566	0.912023	1.02212	0.915129	0
HsCD00631175	DEGS2	1.26628	1.21955	0.990244	1.01695	0.99639	0.917379	0.926108	0.914894	0.915575	1.02231	1.00817	0.961538	1.00299	0	1.05473	1.05755	1.12838	0.894231	1.00552	1.1896	1	0.957055	1.06415	0	0.98913	1.01691	0.883333	0.95082	0.993289	0.955959	1.05415	0.900277	0.889299	0.984127	1.02155	0.948864	0.955357	0.934579	1.03365	0.88125	1.01887	0.909091	0.938053	1.11808	0
HsCD00732123	ICOSLG	1.19327	1.15363	1.02439	0.987288	1.04332	0.910969	0.958128	0.989362	0.899563	1.0315	0.953678	0.987179	0.982036	0	1.03483	0.942446	1.08108	0.894231	0.850829	1.01358	0.960526	0.944785	1.03585	0	0.951087	0.914174	0.945833	0.937705	0.983221	0.963731	0.978339	0.844875	0.946494	0.952381	0.659483	1	0.897321	0.911215	1	0.9375	1.07547	0.926686	0.964602	0.811808	0
HsCD00641933	GPAT2	1.29017	1.0943	1.06341	1.00706	0.978339	1.00712	0.933498	1.00532	0.981077	0.888451	1.0109	0.974359	0.943114	0	0.99005	0.992806	1.12162	0.846154	1.01657	0.983237	0.973684	0.981595	1.0434	0	1.0163	0.96749	0.879167	0.944262	1.0604	0.963731	0.855596	0.797784	0.944649	0.968254	0.87931	0.965909	0.964286	0.925234	0.971154	1.00625	1.04245	0.914956	0.924779	1.0572	0
HsCD00404001	C8A	1.25566	1.0152	1.07805	1.0339	1.01805	1.05271	0.935961	0.952128	0.969432	0.964567	1.02452	0.974359	0.976048	0	1.00995	0.94964	1.15541	0.903846	0.867403	0.940751	0.960526	0.920245	0.937736	0	0.940217	0.953186	0.908333	0.891803	1	1.03109	0.880866	0.761773	0.98524	0.944444	1.00144	0.982955	0.964286	0.939252	1	0.9	1.10377	0.859238	1.03097	0.892989	0
HsCD00357781	STX1A	1.01408	0.863575	1.01951	1.02119	0.833935	0.878917	0.768473	0.952128	0.809316	0.594488	0.697548	0.935897	0.865269	0	0.960199	0.805755	0.837838	0.903846	0.696133	0.813295	0.894737	0.699387	0.59434	0	0.86413	0.912874	0.891667	0.763934	0.932886	0.935233	0.559567	0.722992	1.26015	1	1.11638	0.829545	1.08929	0.831776	0.966346	0.7875	0.943396	0.782991	0.977876	0.551661	0
HsCD00403421	FLT3LG	1.39901	1.02838	1.12683	0.933616	1.11191	1.14601	1.00493	0.920213	0.85444	1.06693	1.00817	0.987179	0.994012	0	1.09453	0.899281	0.972973	0.990385	0.80663	0.86185	1	1.00613	0.916981	0	0.907609	0.951886	0.958333	0.855738	0.822148	1.01554	1.0361	0.700831	1.17343	1.02381	1.13362	0.977273	0.959821	0.976636	1.05769	0.86875	1.08962	0.856305	1.0708	0.889299	0
HsCD00732330	ITGA5	1.23309	1.10089	0.970732	0.867232	1.00361	1.10684	1.18473	0.941489	0.954876	1.18898	1.16621	0.846154	0.982036	0	1.02488	0.841727	1.07432	0.913462	0.751381	0.904335	0.947368	0.895706	0.84717	0	0.88587	0.989597	0.95	0.888525	0.916107	0.829016	0.974729	0.783934	1.10332	0.928571	1.04885	0.988636	0.910714	0.953271	0.985577	0.8625	0.886792	0.994135	0.89823	0.98893	0
HsCD00733782	TOR3A	1.09903	1.35799	0.970732	0.748588	0.931408	0.979345	0.864532	0.941489	0.86754	0.96063	1.13079	0.846154	1	0	0.9801	0.805755	0.959459	0.932692	0.767956	0.928613	0.861842	0.865031	0.75283	0	0.858696	0.954486	0.966667	0.885246	0.895973	0.994819	0.942238	0.711911	1.11439	0.888889	0.729885	0.943182	0.830357	0.934579	0.947115	0.83125	0.976415	0.8739	0.889381	0.761993	0
HsCD00629923	GLT8D1	1.10169	1.0152	0.960976	0.80791	0.830325	0.995726	0.933498	0.984043	0.898108	1.03281	1.15531	0.833333	1.0509	0	0.970149	0.992806	1.02027	0.923077	0.856354	1.09855	0.914474	0.92638	0.720755	0	0.858696	0.862159	0.891667	0.908197	1.03691	0.950777	0.898917	0.756233	0.880074	0.801587	1.0431	0.903409	0.763393	0.943925	1	0.9	0.900943	0.967742	0.955752	0.942804	0
HsCD00732468	IFITM1	1.22778	1.00201	0.912195	0.824859	0.823105	0.960826	0.931034	1.03191	0.899563	1.08005	1.08447	0.833333	1.02695	0	0.995025	0.964029	0.966216	0.971154	0.872928	0.977168	0.934211	0.932515	0.79434	0	0.902174	0.888166	0.945833	0.954098	1	0.994819	0.924188	0.66759	0.9631	0.825397	1.12213	0.863636	0.75	0.939252	0.995192	0.85625	0.891509	0.970674	0.924779	0.887454	0
HsCD00357844	ERVFRDE1	1.09372	0.942682	0.897561	0.779661	0.722022	0.909544	1.90148	0.946809	0.873362	0.918635	0.907357	0.679487	0.874251	0	0.970149	0.791367	0.939189	0.894231	0.745856	0.946821	0.901316	1.28834	0.792453	0	0.826087	0.931079	0.975	0.914754	0.919463	1.07513	0.823105	0.66482	0.97048	0.769841	1.05316	0.892045	0.700893	1.19159	0.956731	0.80625	0.816038	0.876833	0.792035	0.787823	0
HsCD00077189	BCS1L	0.970281	0.797654	0.902439	0.964689	0.99278	0.901709	1.04187	0.93617	0.962154	0.92126	1.00545	0.987179	1.14371	0	1.02985	0.913669	1.07432	1.00962	0.950276	0.934682	0.986842	0.865031	1.49811	0	0.836957	0.905072	0.875	0.84918	0.895973	0.829016	0.736462	0.936288	0.859779	0.928571	0.87069	0.897727	0.825893	0.794393	0.778846	0.91875	0.929245	0.923754	0.880531	0.894834	0
HsCD00631141	PELI2	1.06983	1.08112	0.897561	0.992938	1.06859	0.897436	1.08867	0.909574	0.938865	1.15486	1.01362	1	1.05988	0	1.02985	0.964029	1.10135	1.04808	1.20442	1.08642	1.08553	0.97546	1.43774	0	0.923913	0.889467	0.841667	0.970492	0.932886	0.875648	0.891697	1.08587	0.811808	0.984127	0.820402	1.07386	0.852679	0.883178	0.884615	1.04375	0.811321	0.891496	0.902655	1.10517	0
HsCD00403670	AMPD3	1.42025	1.0152	1.15122	0.991525	1.07942	0.893162	0.940887	0.87234	0.90393	0.968504	0.915531	0.961538	1.04192	0	1.06468	0.992806	1.37838	1.01923	0.961326	0.95896	1.09868	0.957055	1.37547	0	0.88587	0.959688	0.879167	1.21639	0.963087	0.930052	0.880866	1.12465	0.942804	1.03968	0.991379	1.03977	0.910714	0.915888	0.870192	0.90625	0.858491	0.920821	0.920354	0.99631	0
HsCD00784672	TOR4A	1.10169	1.12726	0.619512	0.861582	1.02527	0.89886	1.14286	0.797872	0.937409	1	0.940054	1.08974	0.949102	0	1.02488	0.956835	1.02703	0.980769	0.944751	0.916474	1.11842	0.96319	1.39623	0	0.902174	0.959688	0.9375	0.865574	0.949664	0.862694	0.891697	1.1856	0.821033	0.873016	0.853448	1.03977	0.910714	1.01869	0.908654	0.9	0.84434	0.964809	0.90708	1.15314	0
HsCD00732262	PIGH	1.60209	1.76011	1.02439	0.970339	1.04332	0.972222	1.05665	0.840426	0.938865	1.09449	1.297	0.961538	1	0	0.940299	0.827338	0.918919	1.02885	1	0.910405	0.980263	0.92638	1.21887	0	0.918478	0.940182	0.945833	0.940984	0.989933	0.927461	0.960289	0.922438	0.889299	1.19048	0.849138	1	1.07143	1.28037	0.899038	0.8	1.23585	0.894428	0.862832	1.13838	0
HsCD00730737	TAP1	1.31539	1.04156	0.97561	1.0339	1.02888	1.01852	1.07143	0.882979	0.905386	1.08005	1.01907	0.961538	0.97006	0	0.965174	0.920863	0.952703	0.951923	0.900552	0.983237	0.973684	0.944785	1.36792	0	0.826087	0.960988	0.916667	0.957377	0.852349	0.805699	0.960289	0.99169	0.983395	0.84127	0.998563	1.05682	0.790179	0.808411	0.884615	0.89375	0.834906	0.856305	0.862832	1.23063	0
HsCD00734638	PLEKHG7	1.0247	1.06793	0.995122	0.971751	1.06859	0.967236	1.04926	0.925532	0.89083	0.906824	1.05722	0.897436	0.994012	0	1.00995	0.964029	1.04054	0.865385	0.845304	0.928613	0.960526	0.957055	1.29623	0	0.853261	0.931079	0.879167	1.02623	0.902685	0.88601	1.00361	1.22161	1.0369	0.880952	1.0273	1.03977	1.02679	0.859813	0.947115	0.93125	0.933962	0.870968	0.840708	0.892989	0
HsCD00731277	MAD2L2	1.14018	1.84581	1.05366	1.00282	1.15523	1.05128	1.00985	0.888298	0.908297	0.900262	1.00272	1	0.982036	0	0.970149	0.94964	0.885135	0.932692	0.98895	1.00145	0.907895	0.969325	1.23962	0	0.929348	0.971391	0.916667	0.977049	0.889262	0.873057	0.98917	1.08033	0.95572	0.936508	0.989943	1.06818	1.28571	0.873832	0.932692	0.9	0.957547	1.05279	0.831858	0.933579	0
HsCD00642154	MAN1C1	1.11098	1.06134	0.970732	1.03107	0.909747	1.10684	1.02956	0.845745	0.935953	0.884514	1.15804	0.987179	1.00599	0	0.905473	0.81295	0.716216	0.932692	0.790055	0.983237	0.927632	0.91411	0.728302	0	0.836957	0.957087	0.916667	0.908197	0.919463	0.966321	0.628159	1.13019	0.817343	0.912698	0.872126	0.960227	0.910714	0.915888	0.951923	0.85625	0.985849	0.967742	0.893805	0.918819	0
HsCD00641777	DENND2C	1.07116	1.72056	1.2439	1.05791	0.942238	1.08048	1.41379	0.914894	0.922853	0.896325	0.989101	1.01282	1.26048	0	0.920398	0.820144	0.722973	0.836538	0.779006	1.17746	0.901316	1.02454	0.650943	0	0.858696	1.31599	0.9625	0.908197	1.04362	1.06477	0.700361	1.14404	0.905904	0.936508	0.965517	1.00568	0.892857	0.976636	0.980769	0.9125	0.858491	0.947214	0.915929	0.97048	0
HsCD00733083	SYNGR2	0.891969	0.81743	1.04878	1.11299	0.815884	0.804843	0.805419	0.81383	0.749636	0.555118	0.765668	0.833333	0.817365	0	0.855721	0.841727	0.675676	0.836538	0.61326	0.807225	0.763158	0.865031	0.637736	0	0.831522	0.962289	0.858333	0.793443	0.832215	0.870466	0.537906	0.66205	1.34133	0.936508	0.977011	0.846591	0.8125	0.794393	0.889423	0.75625	0.853774	0.774194	0.889381	0.605166	0
HsCD00733480	HMGCLL1	1.20655	1.13385	1.03902	0.992938	0.916968	0.987179	0.965517	0.861702	0.972344	1.06562	1.12262	1.01282	0.949102	0	1.02488	0.935252	0.939189	1.00962	0.977901	0.977168	1.01974	0.932515	1.11132	0	0.951087	1.39012	0.975	0.842623	0.909396	1.16062	1.09747	1.01939	1.01845	0.968254	1.02443	1.00568	1.07143	1.02336	1.05288	1.025	0.995283	1.03226	0.977876	1.06273	0
HsCD00784815	MPV17L	1.13487	1.22615	1.07317	1.00706	0.913357	0.880342	0.995074	0.925532	0.941776	0.78084	0.901907	0.961538	0.967066	0	0.895522	0.913669	0.871622	1	0.823204	1.23815	0.986842	1	1.30943	0	0.831522	1.19896	1.025	0.954098	0.932886	0.992228	0.880866	1.3241	0.97786	0.944444	0.923851	0.994318	0.995536	0.88785	0.985577	1.1125	0.938679	1	0.933628	0.839483	0
HsCD00640466	ARHGAP22	1.04196	1.15363	1.03902	0.795198	0.938628	0.994302	0.970443	0.984043	0.90393	0.84252	0.907357	1.03846	1.00599	0	0.900498	1.00719	1.03378	0.942308	0.823204	1.14711	0.973684	0.98773	1.16604	0	0.961957	1.24057	0.958333	1.04262	0.969799	1.04922	0.98556	1.45706	0.953875	0.904762	0.791667	1.02273	0.977679	0.841121	0.913462	0.95625	0.896226	1.08211	0.920354	0.828413	0
HsCD00730947	LAMP1	1.14018	1.13385	1.03415	0.995763	0.981949	0.957977	0.938424	0.845745	0.917031	1.08661	1.0218	0.974359	0.92515	0	0.860697	0.892086	0.925676	0.903846	0.883978	1.09249	0.980263	0.944785	0.95283	0	0.929348	1.07412	0.954167	0.901639	0.825503	0.945596	0.906137	0.927978	1.08303	1	0.926724	0.948864	0.96875	0.953271	0.975962	0.79375	0.938679	0.961877	0.942478	1.02768	0
HsCD00620186	PLCXD1	1.0924	1.18	0.985366	0.957627	0.98917	0.994302	1.01232	1.04255	0.950509	1.13911	1.08992	0.974359	0.94012	0	1.0796	0.870504	0.993243	0.932692	0.900552	1.00145	1.01316	0.96319	1	0	1.01087	1.03771	0.966667	0.993443	0.926174	1.02073	1.06498	0.944598	1.17897	1	1.05747	0.988636	0.991071	0.948598	0.980769	0.825	0.933962	0.920821	0.99115	0.944649	0
HsCD00730693	PHKG2	1.15744	1.40413	1.2	0.946328	1.1769	1.0235	1.00246	0.925532	1.0262	1.10105	1.11989	0.961538	0.934132	0	1.05473	0.884892	1.04054	0.913462	1.00552	1.05	0.973684	0.981595	0.996226	0	1.07065	1.04161	0.929167	0.944262	0.926174	0.953368	0.981949	0.883657	1.131	1.04762	1.13362	0.971591	1.10268	1.01869	0.975962	0.83125	1.46226	1.17889	0.867257	1.00369	0
HsCD00404009	RBM47	1.13354	1.18	1.04878	1.06356	1.07581	1.02422	1.39163	1.08511	1.18341	1.36745	1.20436	1.03846	1.05389	0	1.03483	0.985612	1.16892	0.942308	1.0663	1.02572	1.05921	1.00613	1.40566	0	1.02717	1.02731	1.00833	1.11475	1.14765	0.976684	1.19856	0.977839	0.95572	1.01587	1.18534	1.07386	1.02232	1.15421	1	0.975	0.966981	1.06452	0.960177	1.5369	0
HsCD00631020	SKAP1	1.1362	1.11408	1.04878	1.11864	1.06859	0.957977	0.990148	1.15957	1.39738	1.15748	0.972752	0.987179	0.98503	0	1.00995	1	1.06081	0.942308	1.31492	0.977168	0.967105	0.993865	1.09057	0	0.978261	1.03511	1.025	1.03279	1.01007	0.989637	1.02888	1.00277	0.946494	1.06349	1.03592	0.994318	0.96875	1.12617	1.02885	1.0375	0.957547	0.920821	0.951327	1.07749	0
HsCD00640190	PADI3	1.2676	1.07453	1.0439	1.11441	1.02166	1.01994	1.05172	0.968085	1.15866	0.944882	0.904632	0.974359	0.88024	0	1.04975	0.884892	0.918919	1.01923	1.09945	0.965029	0.953947	1.03067	1.07925	0	0.918478	1.09883	0.970833	0.891803	0.92953	0.945596	0.949458	0.855956	1.03506	1.05556	1.0819	0.994318	0.941964	0.995327	1.03846	0.7875	1.02358	0.994135	0.977876	1.06458	0
HsCD00629888	MARVELD2	1.46803	1.31184	1.26341	1.0339	1.09386	0.982194	1.06404	0.994681	1.0917	1.06299	0.923706	1.01282	1.0988	0	1.27861	0.94964	1.12838	0.942308	1.16022	1.48092	0.953947	1.03681	1.18302	0	1.00543	1.25098	1.03333	0.963934	0.969799	1.08549	0.938628	1.26593	1.06642	1.07143	0.977011	0.982955	1.07589	1.01402	1.13942	0.9125	1.14623	1.01466	0.938053	0.891144	0
HsCD00730100	PSMA7	1.4083	1.30525	0.995122	1.01554	0.98917	1.00142	1.14532	0.952128	1.01892	1.12073	0.948229	1.07692	1.06587	0	1.06468	0.94964	1.06081	0.923077	1.0221	1.33526	0.960526	1.00613	1.16792	0	1.05978	1.03251	0.975	1.01311	1.00671	0.981865	1.09025	1.09418	1.08856	1	0.926724	1.0625	1.16071	0.990654	0.980769	0.85	1.08019	0.967742	0.973451	1.00185	0
HsCD00404961	LACE1	1.33795	1.19978	1.06829	1.09322	1.07581	0.988604	1.0468	1.04255	1.16885	1.1706	1.04905	1.11538	0.98503	0	1.14428	1.05755	1.06757	0.951923	0.928177	1.32919	1.00658	1.11656	1.13396	0	1.1087	1.13654	1.01667	0.64918	1.06376	1.01295	1.26715	1.32964	1.12362	1.04762	0.971264	1.06818	1.23661	1.01402	1	0.86875	1.18868	1.03519	1.08407	1.04244	0
HsCD00640478	KLHL11	1.14018	1.15363	1.02439	1.06356	0.942238	0.975071	0.977833	0.994681	0.981077	0.887139	0.855586	1.0641	1.71257	0	0.9801	1.05755	1.16216	0.903846	1.0442	0.940751	1	0.889571	1.34151	0	0.896739	1.08973	0.979167	0.957377	1.02685	0.981865	0.99639	0.864266	0.99262	0.968254	0.808908	1	0.950893	0.883178	0.947115	0.90625	1.01415	0.912023	1.04425	0.826568	0
HsCD00733623	RBM34	1.16938	1.13385	0.980488	1.02119	1.13357	1.05413	1.0936	1.06915	1.16012	1.23228	1.12534	1.08974	0.937126	0	1.04478	1.02158	1.12838	0.894231	0.950276	1.14104	1.00658	1.11656	1.12075	0	1.00543	1.09233	0.966667	0.990164	1.13423	1.08031	1.28159	0.958449	0.922509	1	1.06034	1.01136	1.02679	0.957944	1.07212	0.875	1	0.958944	1.0708	1.20849	0
HsCD00641543	RAB7B	1.2822	1.15363	0.970732	0.963277	1.18051	1.06766	1.39163	0.968085	1.11645	1.15617	1.24523	1.0641	1.02695	0	1	0.906475	1.08784	0.903846	1.0884	1.06214	1.03947	1.06748	1.22453	0	1.0163	1.0026	0.9375	0.960656	1.05369	1.05181	1.30686	0.908587	1.02583	1	1.0158	1.07955	1.11161	0.995327	1.00481	0.8375	1.31132	0.941349	1.11062	1.11439	0
HsCD00784687	PTAR1	1.29282	1.14704	0.995122	0.936441	0.924188	0.988604	1.05172	0.925532	1.07278	1.00394	1.0218	1.01282	1.0479	0	0.950249	0.992806	1.0473	0.884615	1.12707	1.11676	1	1.03681	1.00943	0	0.913043	1.01691	0.933333	0.944262	1.07383	1.04663	0.978339	0.886427	0.972325	1.01587	1.11782	0.960227	1	0.906542	1.00962	0.76875	1	0.906158	1.06195	1.25461	0
HsCD00639707	RBM25	1.37512	1.16682	1.09268	1.07062	1.0722	1.09615	1.32512	1.12234	1.10044	0.986877	1.16621	1.11538	1.08383	0	0.970149	0.856115	1.02027	0.875	1.03315	1.07428	1.01316	1.07975	0.915094	0	1.07065	1.02861	0.979167	1.13443	1.16107	1.13212	1.01805	1.04986	1.18266	1.00794	1.04167	0.988636	0.924107	1.13551	0.971154	0.95	1.10377	0.98827	1.10619	1.33948	0
HsCD00640328	AK2	1.36583	1.24592	1.05854	0.975989	0.98917	0.960826	1.0468	1.02128	1.00582	1.05906	0.986376	0.948718	0.97006	0	1.03483	1.55396	1.07432	0.894231	1.28729	0.989306	0.960526	0.981595	0.935849	0	1.01087	1.0156	0.958333	0.947541	0.993289	0.989637	1.00361	0.806094	1.00738	0.992063	1.08908	0.994318	0.9375	1.10748	1.00481	0.8875	0.966981	0.961877	1.11504	1.05351	0
HsCD00784705	PRAMEF2	1.32601	1.25911	0.995122	1.02966	1.16606	0.948006	1.00739	0.962766	0.946143	0.922572	1.07084	1	0.973054	0	1.0597	0.94964	1.14865	0.894231	1.0221	1.2078	0.960526	0.993865	0.907547	0	1.01087	0.970091	0.908333	0.970492	1.06376	1.60363	0.837545	1.01662	1.08303	0.984127	1.00718	0.988636	0.955357	0.897196	0.971154	0.8625	1.11792	0.97654	1.00442	0.843173	0
HsCD00631008	NAA30	1.18531	1.25251	1.05366	0.963277	1.11191	0.991453	0.948276	0.914894	0.943231	1.16798	1.0545	0.961538	0.946108	0	1.02488	0.94964	1.13514	0.884615	1.21547	1.14711	0.986842	1.20859	1.05283	0	0.929348	1.21977	0.904167	1.14754	0.983221	1	0.942238	0.878116	1.12177	0.984127	1.24569	0.977273	1.125	0.96729	0.971154	0.8375	1.08019	0.909091	0.982301	1.10332	0
HsCD00730864	COX4I1	1.18265	1.15363	1.10244	1.05791	0.924188	0.974359	0.82266	1.02128	0.918486	0.740157	0.93733	0.948718	0.97006	0	1.00498	0.848921	0.945946	1.04808	0.78453	1.00751	0.914474	0.95092	0.732075	0	1.01087	0.973992	0.9875	0.803279	0.892617	0.948187	0.732852	0.745152	1.30812	1.03968	1.02443	0.897727	0.866071	0.897196	1.02404	0.84375	0.981132	0.865103	1.0177	0.728782	0
HsCD00630677	YES1	1.28353	1.42391	1.12195	0.920904	0.98556	1.07407	0.955665	0.994681	0.982533	0.985564	1.14714	1.01282	0.982036	0	1.07463	0.992806	1.04054	1.04808	0.911602	1.00751	1	0.981595	0.984906	0	0.913043	0.924577	0.9125	0.891803	1.14094	1.06477	0.862816	0.795014	1.23432	1.06349	1.21408	1.01136	1.86161	0.939252	0.966346	0.90625	1.04717	0.847507	1.00885	1.09041	0
HsCD00630468	PIP4K2C	1.36583	1.07453	0.95122	0.793785	0.971119	0.994302	0.990148	0.920213	0.975255	1.07218	1.04632	0.961538	0.964072	0	1.0398	0.870504	1.03378	0.932692	0.922652	0.95896	0.960526	0.889571	0.8	0	0.826087	0.929779	0.9125	0.865574	0.872483	1.15803	0.931408	0.775623	1.0369	0.857143	0.877874	0.903409	0.941964	1.00467	1	0.7875	0.962264	1.02053	0.99115	1.16052	0
HsCD00734576	PLEKHA1	1.0778	1.00201	1	0.824859	1.01805	0.954416	0.96798	1.03191	0.969432	1.01575	1.16349	0.935897	1.0479	0	1.0597	1.02158	1.0473	0.942308	0.839779	0.995376	0.993421	0.920245	0.860377	0	0.913043	0.872562	0.925	0.967213	1.05034	1.09585	0.931408	0.756233	1.05535	0.920635	1.0273	0.920455	0.808036	0.920561	1.02404	0.975	0.915094	1.0176	0.986726	0.913284	0
HsCD00641423	BTK	1.13089	1.04156	0.882927	0.752825	0.855596	0.992165	0.935961	1.02128	0.949054	1.00787	1.05177	0.730769	0.943114	0	1.14428	0.863309	0.932432	1.20192	0.756906	0.934682	0.901316	0.877301	0.896226	0	0.913043	0.856957	0.970833	0.92459	0.92953	1.01036	0.880866	0.756233	0.95572	0.84127	0.987069	0.960227	0.6875	0.892523	0.985577	0.73125	0.816038	0.912023	0.814159	0.863469	0
HsCD00784775	C19orf68	1.18929	0.955866	1.02927	1.03672	1	1.01781	0.958128	0.882979	0.871907	0.96063	0.970027	0.961538	1.06287	0	0.950249	0.827338	1.01351	1.19231	0.80663	0.867919	1	0.865031	1.49057	0	0.804348	0.927178	0.920833	0.898361	0.848993	0.826425	0.924188	0.817175	1.20295	1.03968	0.906609	1	0.8125	0.911215	0.884615	0.9	0.995283	0.982405	0.986726	0.928044	0
HsCD00731916	MAT2B	0.874713	0.955866	0.941463	0.963277	1.03971	0.916667	0.931034	0.914894	0.877729	1.02362	1.01635	1.02564	1.01198	0	0.736318	0.863309	1.03378	1.31731	0.906077	0.849711	1.11184	0.97546	1.09623	0	0.646739	0.906372	1.04583	0.859016	0.795302	0.935233	0.815884	1.17729	1.11993	1.0873	0.992816	0.971591	0.870536	0.906542	0.889423	0.94375	0.962264	1.01466	0.946903	0.95941	0
HsCD00630298	DCAF4L2	1.16938	1.04156	0.926829	0.964689	0.920578	0.998575	0.965517	0.81383	0.874818	0.985564	0.956403	1.01282	1.0509	0	0.900498	0.834532	0.945946	0.951923	0.900552	0.910405	0.967105	0.95092	0.962264	0	0.913043	0.957087	0.941667	1.13115	0.822148	0.911917	0.758123	1.03047	1.01107	0.904762	1.01724	1.04545	0.991071	0.883178	0.903846	0.93125	1.0283	0.829912	0.862832	0.96679	0
HsCD00403218	ACTL6B	1.20124	0.995419	0.941463	1.0113	1.03971	1.00499	1.07389	0.920213	0.96361	1.00787	1.13079	0.948718	0.865269	0	0.940299	0.964029	0.986486	1.01923	1.04972	0.873988	1	0.93865	1.38302	0	0.896739	0.963589	0.945833	1.02951	0.909396	0.873057	0.891697	0.98338	0.933579	0.928571	1.06609	1.09091	0.928571	0.929907	1	0.94375	0.816038	0.821114	0.915929	1.04428	0
HsCD00730853	ABCF2	1.13354	1.08112	1.12683	0.951977	1.02888	1.05484	0.935961	0.87234	0.928675	1.08005	1.13079	0.974359	0.937126	0	0.970149	0.928058	0.864865	0.951923	1.07182	1.08642	1.01974	1.0184	1.04717	0	1.07609	0.920676	0.95	1.07869	0.912752	0.893782	1.09025	1.01108	0.940959	0.928571	1.29741	1.04545	0.9375	1	1.09135	1.01875	1.13679	0.894428	0.955752	1.01292	0
HsCD00731056	HGS	1.19195	1.19978	1.04878	1.00989	1.0361	1.09687	1.14039	1.00532	0.992722	1.17585	1.3515	1	1.06587	0	1.0995	1.07194	1.27027	1.13462	0.883978	1.08035	1.09868	1.1227	1.06038	0	1.04348	1.10793	1.00417	1.15082	0.973154	1.02332	1.46209	1.18283	1.02768	0.968254	1.06897	1.05682	1.07589	1.07009	0.975962	0.99375	0.971698	1.04692	1.04867	1.1476	0
HsCD00630849	ATP6V1G2	1.18398	1.29207	1.00488	0.991525	0.956679	0.905983	0.928571	0.856383	0.924309	0.870079	0.93733	1.02564	1.13174	0	1.87065	0.935252	0.925676	1	0.856354	1.01965	1.01974	0.993865	1.05283	0	0.913043	1.15605	0.995833	0.95082	0.902685	1.00777	0.909747	1.35734	0.909594	0.896825	0.863506	1.04545	1.08929	0.96729	1.00962	1.125	0.971698	1.02053	0.951327	1.30443	0
HsCD00734493	SMARCAD1	1.13222	1.22615	1.06829	1.05085	1.29242	0.997863	1.0468	1.04255	0.966521	1.28215	1.18801	0.961538	1.03593	0	1.07463	0.992806	1.06081	0.923077	0.972376	1.55376	1.10526	1	1.03962	0	1.07065	1.08973	1.0625	1.17049	1.01678	0.976684	1.29964	0.99446	1.07196	1.07143	1.16092	1.02273	1.02232	1.15888	1.01923	1.04375	0.976415	1.21994	0.951327	1.11255	0
HsCD00640153	C12orf60	1.33663	1.28547	1.01951	1.01695	1.05415	0.948006	0.990148	0.984043	0.995633	0.919948	0.839237	0.987179	0.991018	0	0.970149	0.935252	0.986486	0.913462	0.98895	1.18353	0.993421	1.00613	0.867925	0	1.00543	1.12094	1.02083	0.918033	0.892617	1.00777	1.10469	1.14127	1.13653	1.02381	1.00144	0.931818	1.05804	0.985981	1.04327	0.96875	1.13208	1.01466	1	0.869004	0
HsCD00620865	CITED2	1.31539	1.16682	1.06829	1.04237	1.01444	1.0292	1.08621	1.11702	1.16885	0.986877	0.956403	1.02564	1.31737	0	1.04478	0.992806	1.08108	1.00962	1.1547	1.00751	0.967105	1	1.10377	0	0.972826	1.05202	1.02083	0.993443	0.993289	0.981865	1.13357	0.880886	0.933579	1	1.02011	0.994318	1.04464	1.28972	1.04808	1.0625	1.04245	1.04985	1.12832	1.11439	0
HsCD00641573	ANXA2R	1.17071	1.10749	1.02439	1.06497	0.99639	0.970085	1.00246	1.01596	1	1.15092	0.918256	1.02564	1	0	1.03483	1	1	0.951923	1.11602	0.983237	0.940789	1.04294	1.11887	0	1.02717	1.0078	0.933333	1.05574	1.05705	1.01036	1.14079	0.828255	1.02214	0.984127	0.889368	0.977273	1.03125	1.1028	0.995192	0.93125	1.09434	0.914956	1.0885	1.0203	0
HsCD00730794	GFI1	1.22115	1.22615	1	1.00141	0.974729	1.08191	0.955665	1.06915	1.01892	0.956693	1.15804	1.03846	0.958084	0	0.985075	0.971223	1.06757	1.03846	0.933702	0.898266	0.894737	1	1.0566	0	1.05435	0.986996	1.14167	0.977049	1.03691	0.88601	1.16968	0.875346	0.867159	0.896825	0.979885	0.971591	1.04911	1.01402	0.961538	0.90625	1.01415	0.967742	1.07522	0.782288	0
HsCD00077131	NPLOC4	1.2822	1.28547	1.10244	1.11582	1.02527	0.989316	0.933498	1.09043	1.12664	1.01181	0.850136	1	1.06287	0	1.08955	1.03597	1.07432	0.932692	0.950276	1.00751	0.986842	1.03681	1.27358	0	0.994565	1.09233	1.0625	0.97377	0.989933	1.26166	1.23827	0.916898	1.06089	1.15079	1.09626	0.988636	0.986607	1.07477	1.08173	0.96875	1.21226	1.04985	1.13717	0.905904	0
HsCD00640639	FOXD4L6	1.3353	1.25251	1.18049	1.09746	1.20939	0.990028	0.977833	1.07979	1.10189	0.910761	0.920981	1.07692	1.06886	0	1.02488	0.913669	1.03378	0.951923	1.17127	1.00751	0.960526	1.03067	0.95283	0	0.972826	1.12354	0.991667	0.940984	0.989933	1.06995	1.15884	0.963989	1.20295	1.11111	1.10776	0.960227	1.01339	1.23364	1.14423	0.95	1.28302	1.33138	1.15929	0.881919	0
HsCD00404494	TBX22	1.24238	1.22615	1.12683	1.12712	0.963899	0.935897	0.948276	1.04787	0.992722	0.92126	1.00272	1.02564	0.997006	0	1.12935	0.94964	0.952703	0.913462	0.955801	0.965029	0.947368	0.97546	0.779245	0	0.967391	1.07932	0.954167	0.908197	0.956376	1.00777	1	0.853186	1.17159	1.09524	0.96408	0.954545	0.910714	1.02336	1.08654	0.9625	1.08962	0.991202	1.14159	1.2214	0
HsCD00640124	PTCD1	1.77863	1.21955	1.49268	1.06497	1.00361	0.891738	0.970443	0.989362	1.00437	1.02887	1	0.884615	0.964072	0	1.06468	0.992806	1.04054	0.903846	0.950276	0.940751	1	1.20245	0.856604	0	0.918478	0.911573	0.920833	0.980328	1.08725	1.04663	1.04332	0.709141	1.07934	0.912698	1.05747	1.01136	0.875	0.948598	1.01442	0.96875	1.06132	0.956012	1.04425	1.04428	0
HsCD00734413	CBX7	1.32733	1.29207	1.15122	1.01977	1.18412	0.970798	0.931034	0.978723	1.02766	1.04987	1.11717	0.974359	0.919162	0	1.02488	1.11511	1.08784	0.942308	0.961326	0.946821	1.00658	0.907975	0.990566	0	1.10326	1.0052	0.9625	1.00656	1.04698	0.981865	1.12635	0.822715	1.41882	0.97619	1.17529	1.02273	0.9375	0.957944	1.375	1.04375	1.0566	0.961877	1.10619	0.808118	0
HsCD00630137	ADPRHL2	1.2915	1.18659	1.14634	1.07627	1.05054	1.00427	1.01478	1.03191	1	0.856955	1.0218	1.02564	0.991018	0	0.9801	0.928058	1.08784	0.971154	0.889503	1.02572	0.927632	1.03681	0.950943	0	1.04891	1.05982	0.9875	0.921311	1.01678	1.10363	0.931408	0.842105	1.26568	1.07143	1.14224	0.960227	1.17857	0.971963	1.11538	0.9875	1.08491	0.970674	1.18142	0.911439	0
HsCD00079209	PDLIM7	1.55431	1.19318	1.16098	1.09746	1.03249	1.03989	1	1.0266	1.01456	0.937008	1.02997	1.01282	1.07186	0	1.0199	1.08633	1.12162	0.961538	1.09945	1.07428	1.02632	1.00613	0.903774	0	1.06522	0.996099	0.958333	0.92459	1.04027	1.05181	1.05054	0.800554	1.11255	1.02381	1.22845	1	1.16518	0.995327	1.16346	1	1.15094	0.967742	1.18142	0.891144	0
HsCD00734221	WDR37	1.42157	1.05475	1.00488	0.89548	0.916968	1.07194	0.958128	1.15957	0.982533	1.11549	1.27793	0.897436	1.00599	0	1.0995	0.935252	1.03378	1.125	0.939227	1.1289	1	0.93865	0.996226	0	0.929348	0.93498	1.1	0.918033	1.12081	1.06995	0.98556	0.759003	1.2214	0.944444	1.17816	0.971591	0.848214	1.05607	1.08654	0.925	1.10849	1.04985	1.00885	0.861624	0
HsCD00674589	FOXD4	1.31804	1.00201	0.931707	0.885593	0.833935	0.980057	0.916256	1.1383	0.985444	0.853018	1.03542	0.858974	0.931138	0	1.04478	0.834532	0.905405	1.00962	0.78453	0.928613	0.868421	0.797546	0.758491	0	0.896739	0.918075	1.03333	0.839344	0.862416	1.03109	0.953069	0.886427	1.11993	0.857143	1.16236	0.869318	0.691964	0.897196	1.03846	0.78125	0.915094	1.26686	0.840708	0.750923	0
HsCD00734574	NFE2	1.15876	0.962458	0.902439	1.05367	0.981949	0.952279	0.987685	0.941489	0.822416	1.03806	1.00272	1.02564	0.997006	0	0.910448	0.76259	0.97973	1.01923	0.773481	1.01358	1.02632	0.895706	1.25472	0	0.847826	0.928479	0.866667	0.888525	0.869128	0.930052	0.913357	0.889197	1.03875	1.02381	0.87069	0.9375	0.870536	0.901869	0.875	1.05	1	0.958944	0.969027	0.933579	0
HsCD00735074	IL18	1.14416	1.02179	0.917073	1.01412	1.01083	0.964387	1.02709	0.952128	0.845706	1.05906	1.02997	1	1.05689	0	0.985075	0.76259	0.945946	1.04808	0.779006	0.904335	1.05263	0.944785	1.27925	0	0.923913	0.905072	0.945833	0.934426	0.812081	0.971503	0.902527	1.02493	1.07749	0.97619	0.965517	0.954545	0.84375	0.985981	1.11058	0.95625	1.03774	0.935484	0.893805	0.983395	0
HsCD00734443	TRIM68	1.08841	1.10089	0.858537	0.978814	0.98556	0.952991	0.980296	0.920213	0.914119	1.00394	0.986376	1.05128	1.22156	0	0.845771	0.834532	0.97973	0.932692	0.900552	0.95896	0.993421	1.04294	1.26981	0	0.684783	0.83355	1.00833	0.95082	0.95302	1.02073	0.826715	1.27978	0.983395	1.03175	0.87069	1.00568	1.52232	0.915888	1.00962	0.89375	0.886792	0.970674	0.920354	1.01292	0
HsCD00603614	SNAPC1	1.06983	1.02179	1.03902	1.00141	0.99639	1.03704	1.10591	0.914894	0.879185	0.956693	1.02452	0.948718	1.1018	0	0.950249	1.08633	1	0.932692	0.955801	0.898266	0.973684	0.91411	1.24717	0	0.951087	0.885566	0.954167	0.914754	0.899329	0.834197	0.909747	0.919668	0.937269	0.880952	1.06178	1.0625	1.16518	0.962617	0.995192	0.9125	0.820755	0.865103	0.951327	1.33026	0
HsCD00301103	RBM14	1.3207	1.3448	1.0439	1.10876	0.971119	0.990028	1	0.962766	0.931587	1.14436	1.22888	0.974359	1.15868	0	1.06965	1.05755	1.06081	0.903846	0.955801	0.928613	1.17105	0.96319	1.43774	0	1.04891	0.940182	0.975	1.13115	1.24497	0.937824	1.28881	1.09141	0.878229	0.97619	0.880747	1.18182	1.19196	1.08411	1.16346	1.15	1.00472	0.958944	0.964602	1.12177	0
HsCD00403657	STON2	1.16009	1.12726	1.02927	0.988701	1.01805	0.986467	1.18227	0.941489	0.947598	1.1916	1.17984	0.935897	1.05988	0	1.1194	0.942446	0.972973	0.923077	0.911602	1.1289	1.10526	1.04294	1.09811	0	1.0163	1.07152	1.04583	1.0623	0.986577	1.08808	1.20578	1.24654	0.950185	0.896825	0.966954	1.05114	1.03571	1.1028	0.990385	0.9375	0.900943	1.21994	0.938053	1.02583	0
HsCD00731993	MYO1F	1.13089	1.16022	0.931707	0.970339	1.08664	0.767094	1.18473	0.909574	0.951965	1.34252	1.10627	1.0641	1.00299	0	1.08458	1.02158	1.02027	0.932692	0.834254	1.06821	1.05921	1.09202	1.30377	0	1.07609	1.16775	1.00417	1.08197	0.959732	1.00259	1.2852	1.29917	1.07196	0.936508	0.872126	1.07955	1.11607	0.976636	0.951923	1.01875	0.966981	0.938416	0.924779	1.41513	0
HsCD00403411	TRIM49	1.0778	1.79966	0.985366	1.05791	1.00722	1.05413	0.970443	1.03191	0.868996	0.992126	1.11172	1	0.958084	0	1.09453	0.971223	0.966216	1	0.933702	1.03786	0.960526	0.97546	0.964151	0	1	1.02211	0.970833	1	1.02013	0.953368	1.07942	0.980609	1.00369	0.928571	1.09339	0.954545	1.00893	1.42523	1	0.8375	0.948113	0.98827	0.955752	1.03321	0
HsCD00630278	GCM1	1.23044	1.18	1.03415	1.13418	0.967509	1.08333	1.98276	1.21277	1.22999	1.19685	1.16894	1.03846	0.994012	0	1.00995	1.09353	1.17568	1	1.16022	1.01358	0.973684	1.03067	1.13019	0	0.98913	1.07412	0.995833	1.17705	1.09396	1.0285	1.26354	1.00277	1.16421	1.92063	1.06178	0.971591	1.00893	1.20561	1.625	1.30625	1.05189	0.958944	0.933628	1.37823	0
HsCD00733155	EYA4	1.41228	1.38436	0.965854	0.997175	0.99639	0.976496	0.985222	1.11702	1.03493	0.963255	0.940054	1.03846	1.00599	0	0.910448	0.920863	0.986486	0.951923	0.944751	0.95896	0.927632	1.0184	1.07736	0	1	1.06632	0.933333	0.918033	0.95302	0.987047	0.99639	0.966759	1.5203	1.51587	1.70833	0.9375	0.995536	0.985981	1.32692	0.8375	1.29245	0.941349	1.04425	0.926199	0
HsCD00357683	PRKCB	1.30477	1.08112	0.941463	1.08475	0.99278	1.02422	1.02217	1.07979	1.04221	1.04987	1.14986	1.02564	0.934132	0	1.08458	1.09353	1.06757	0.913462	1.07735	1.06214	0.953947	1.08589	1.13585	0	1.0163	0.973992	0.983333	1.06557	1.12416	0.981865	1.16606	0.916898	1.00923	0.992063	1.02586	1.02273	1.08482	0.943925	1.04808	0.85625	0.948113	0.929619	1.02655	1.48524	0
HsCD00731525	ZNF562	1.21451	1.04816	0.941463	1.01695	0.927798	1.03348	1.28571	1	1.01164	1.0315	1.12807	0.961538	0.964072	0	1.04975	0.992806	1.0473	0.894231	0.955801	0.977168	0.960526	1.01227	0.969811	0	0.929348	0.950585	0.95	0.944262	1.03356	0.968912	1.12274	0.864266	0.918819	0.952381	1.0704	0.948864	0.897321	0.915888	1.02885	0.91875	0.924528	0.868035	1.0354	1.09594	0
HsCD00403419	RASSF1	1.30875	1.3514	1.05854	1.04661	1.05054	0.982194	1.02463	1.12234	1.04658	1.23622	1.18529	0.987179	1.14671	0	0.9801	1.02878	1.03378	1.03846	1.16575	1.21994	1.05921	1.04908	1.11698	0	1.17935	1.71521	1.02917	0.947541	1.34899	1.10622	1.25993	0.930748	0.843173	1.11905	1.23132	1.02273	0.950893	1.10748	1.12981	1.00625	1.04717	1.12317	1.13274	1.1107	0
HsCD00734714	ZNF43	1.23044	1.20637	1.05366	1.02401	0.981949	0.928063	0.953202	1.06383	0.997089	1.05643	1.06267	0.935897	1.03293	0	1.04975	1.03597	0.959459	0.942308	0.933702	1.11676	1.01974	0.96319	0.896226	0	0.98913	0.96749	1.00417	0.87541	1.07047	1.03109	1.09386	0.889197	0.905904	1.04762	1.04885	0.982955	0.941964	1.00935	1.08173	1.0125	0.995283	1.00293	1.0354	0.979705	0
HsCD00832698	BCOR	1.35654	1.43709	1.00488	0.939266	1.67509	0.956553	1.01232	1.20213	1.63319	1.54462	1.23706	1.10256	1.05389	0	1.0995	1.01439	1.99324	1.00962	1.10497	1.87543	1.32237	1.16564	0.962264	0	1.47283	1.02731	1.73333	0.960656	1.43289	1.06218	1.4657	0.916898	0.870849	1.19841	1.10345	1.36932	0.892857	1.20561	1.02404	1.0875	1.28302	1.66276	1.13274	1.05535	0
HsCD00079204	ARHGEF1	1.37645	1.24592	1.00488	0.95904	1.04693	1.1396	1.46552	0.941489	1.12664	1.24409	1.23161	1	1.02096	0	1.04975	1.16547	1.14189	0.932692	1.25967	1.17746	1.23684	1.09816	1.08302	0	1.02717	1.05332	0.975	1.01639	1.21477	1.03627	1.09386	1.01662	1.00554	0.984127	0.909483	1.08523	1	1.01869	0.975962	1.08125	0.985849	0.953079	1.0708	1.56642	0
HsCD00299720	FLJ25476	1.18265	1.14045	1.03902	0.991525	1.06859	1.05769	1.15025	0.888298	1.06841	1.16404	1.12534	1.21795	0.973054	0	0.975124	1.08633	1.10135	0.990385	1.01105	1.05607	1.01316	1.03067	1.44717	0	1.04891	1.01951	0.9375	0.92459	1.05705	1.01813	1.29603	0.905817	1.01845	0.984127	1.10057	1.06818	0.955357	1.06542	1.0625	0.91875	1.00943	0.964809	0.986726	1.28413	0
HsCD00733149	ZNF623	1.0101	1.04816	1.08293	1.03672	0.99278	1.09615	1.0468	1.03191	1.01456	0.901575	1.04087	1	0.982036	0	0.930348	1.05755	0.966216	0.932692	0.861878	1.06214	0.921053	0.96319	0.796226	0	0.972826	0.957087	0.9875	1.05574	1.19463	1.04404	0.851986	0.842105	1.1107	0.944444	0.992816	0.926136	0.973214	0.948598	1.04327	1.06875	1.01415	1.01173	1.04867	0.926199	0
HsCD00403912	KLHL36	1.28088	1.29207	0.965854	0.747175	1.07942	0.995726	1.00246	1.24468	0.975255	1.38058	1.18801	0.935897	1.02695	0	0.975124	1.05036	1.07432	1.00962	0.751381	1.06821	0.940789	1.0184	0.935849	0	1.01087	0.908973	1.12917	0.931148	0.916107	1.00518	1.09386	0.761773	1.10701	1.10317	1.07759	1.04545	0.9375	1.08411	1.02404	0.825	0.910377	0.950147	0.862832	1.22509	0
HsCD00831998	BAG1	1.21053	1.17341	0.873171	0.951977	1.06859	1.12749	1.05172	0.925532	0.918486	1.09449	1.01635	0.935897	1.02395	0	0.935323	0.956835	1.03378	1.03846	0.845304	1.05	1.01974	0.98773	1.16604	0	0.923913	1.0143	0.945833	0.901639	0.802013	0.88342	0.967509	1.28255	0.784133	0.825397	0.856322	1.03977	1.51786	0.96729	0.923077	0.98125	0.84434	1.00293	0.911504	0.96679	0
HsCD00630852	LIN52	1.30875	1.16682	0.960976	0.964689	0.902527	1.03134	1.33744	0.925532	0.829694	0.937008	1.0109	1.03846	1.18862	0	0.915423	0.841727	0.891892	1.09615	1.07735	0.892197	0.914474	0.920245	0.779245	0	0.923913	1.09883	1.0625	0.87541	0.875839	0.935233	0.815884	1.12188	1.08118	0.97619	1.05891	0.994318	1.0625	0.929907	1.03846	0.9	1.0566	0.994135	0.951327	1.06642	0
HsCD00831199	TCF15	1.23575	1.00201	1	0.998588	1.05054	1.04986	1.0468	0.909574	0.911208	0.91601	0.997275	0.974359	1.00898	0	0.950249	1.07914	1.06081	0.971154	0.972376	0.886127	1.01974	0.871166	1.19623	0	0.913043	0.907672	0.895833	0.967213	0.996644	0.968912	1.05054	0.944598	0.885609	0.960317	0.954023	1.04545	1.07143	0.990654	1.04327	0.95625	0.933962	0.953079	0.911504	1.01292	0
HsCD00357038	GOLPH3L	1.27424	1.19978	0.902439	1.02825	0.949458	1.03348	1.14286	0.957447	0.953421	1.09055	1.15804	1.61538	1.10778	0	1.14428	0.956835	1.06757	1	0.889503	1.00751	1.16447	1.06748	1.05472	0	0.972826	1.06892	1.10417	1.03279	0.946309	1.01554	1.1083	1.11357	1.00923	1.03175	1.09195	1.07386	1.04464	1.1028	1.07692	0.99375	1.03774	0.958944	0.920354	1.05166	0
HsCD00403800	OSGIN1	1.31539	1.21955	1.10732	1.07627	1.09025	0.945869	1.03695	0.984043	0.908297	0.880577	1.05995	1.08974	1.14072	0	1.91045	1.06475	1.02027	1.03846	0.955801	0.977168	1.07895	1.10429	1.19811	0	1	1.10143	1.04583	0.921311	0.855705	1.05699	0.931408	1.04432	1.47786	1.18254	1.12787	1.02273	1.16071	1.04673	1.15865	1.0125	1.27358	1.39589	1.0708	1.04059	0
HsCD00078147	FTSJ3	1.3207	1.23274	0.912195	0.991525	1.05415	1.10328	1.06897	0.781915	0.953421	1.30446	0.93188	1.03846	1.11976	0	1.05473	1	0.898649	1.03846	0.828729	1.14104	1.05921	1.11656	0.915094	0	1.04891	1.13654	1.04583	1.00328	1	1.06218	1.27076	1.06371	1.11993	1.06349	1.21695	0.926136	1.13393	1.1028	1.24038	0.84375	1.07547	1.02639	0.986726	1.09225	0
HsCD00630363	FAM71A	1.37379	1.19318	0.902439	1.07627	1.00361	1.02707	0.995074	1.07979	1.131	1.0748	0.991826	0.948718	1.00599	0	0.985075	1.59712	1.05405	0.980769	0.961326	0.940751	1.05921	1.06748	0.964151	0	0.967391	1.03251	0.983333	0.577049	1.02349	0.909326	1.19856	0.966759	0.99262	1.0873	1.00431	0.988636	0.995536	1.14486	0.995192	1.30625	1.08962	1.01173	1.00885	1.12362	0
HsCD00640490	MBLAC1	1.50918	1.15363	0.907317	1.11017	1.02527	0.979345	0.948276	1.03723	1.12664	1.11811	0.893733	0.974359	1.05389	0	0.945274	0.928058	0.837838	0.980769	0.911602	1.17139	0.993421	1	0.873585	0	1	1.10663	1.0625	0.960656	0.872483	1.03109	1.0361	0.963989	1.10701	1	1.08908	0.926136	1.05804	1.04673	1.12019	0.90625	1.17925	1.03226	0.964602	0.929889	0
HsCD00403948	C13orf30	1.18531	1.19318	0.970732	1.04661	1.15523	0.978632	0.997537	1.01064	1.0524	1.44882	0.901907	0.974359	1.04491	0	0.950249	0.920863	0.945946	0.923077	0.966851	1.28671	0.914474	1.01227	1.2434	0	1.04348	1.04681	1.00417	1.03934	0.942953	1.03627	1.26715	0.939058	1.01476	0.97619	0.929598	0.9375	1.05804	1.06075	1.02885	0.88125	1.07075	1.0176	0.924779	0.998155	0
HsCD00732854	MLLT11	1.2676	1.11408	0.946341	1.04096	0.960289	0.952991	1.00246	1.07979	1.05677	0.929134	0.983651	0.987179	0.949102	0	0.970149	1.14388	1.04054	0.865385	0.983425	0.989306	0.940789	1.03067	1.08113	0	1.01087	1.02601	0.929167	0.931148	1.06376	0.971503	1.10108	0.933518	1.08487	1.01587	0.853448	0.971591	1.02679	0.985981	0.956731	1.10625	1.01415	0.903226	1.10619	1.00369	0
HsCD00732781	C11orf73	1.21982	1.15363	0.960976	1.00565	1.04332	0.998575	1.00246	1.03723	1.00437	1.22572	1.12262	1.02564	1.14371	0	0.995025	0.964029	1.03378	0.903846	1.22099	1.05607	1	1.05521	1.1717	0	1.02717	0.902471	0.933333	1	1.00671	1.01036	1.16968	0.911357	0.96679	1.04762	0.928161	1.01705	1.00893	1	1.06731	0.88125	1.02358	0.932551	1.12389	1.30258	0
HsCD00640688	LRRC10	1.41096	1.16682	1.01951	1.05226	1.02888	0.992165	1.04926	1.12234	0.969432	1.17979	1.04632	1.01282	1.12874	0	1.07463	0.964029	0.972973	0.932692	1	1.04393	1.01316	1.03681	0.920755	0	1	0.976593	0.95	0.934426	1.04362	0.948187	1.04332	0.98615	0.876384	1.10317	1.00287	0.988636	0.928571	1.05607	1.06731	0.9	1.06132	0.994135	1.07965	1.11439	0
HsCD00630153	GTPBP10	1.30477	1.21955	1.00976	1.04096	1.03971	1.01994	1.03202	1.06383	1.00873	1.17979	1.09264	1	1.03593	0	1.01493	0.992806	1.07432	0.923077	0.917127	1.03179	1.00658	1.03681	1.00755	0	1.06522	1.03121	1.03333	1.06885	1	1.01036	1.16968	0.861496	0.957565	0.984127	1.09195	0.9375	0.96875	1.07009	1.04808	0.9	1.01415	0.947214	1.03982	1.08487	0
HsCD00640101	HIRIP3	1.43485	1.21296	1.08293	1.0113	1.03971	1.03348	1.19458	1.01064	1.00146	1.06037	1.01635	1.03846	1.03892	0	0.960199	1.54676	1.08108	0.913462	0.911602	1.08035	1.05263	1.06748	0.832075	0	1.07065	1.0156	0.95	0.855738	1.04362	0.992228	1.12635	0.927978	1.00369	0.936508	1.11494	1.02273	0.986607	1.00467	1.00481	1.075	1.00472	0.970674	1.13717	1.16052	0
HsCD00784691	IER5L	1.20655	1.12067	0.990244	0.864407	1.06498	0.990028	1.11084	0.920213	1.05386	1.32546	1.18801	1.15385	0.853293	0	0.955224	0.892086	1	0.923077	0.961326	1.07428	1.06579	1.04908	1.11698	0	1.60326	0.906372	0.9625	0.960656	1.04362	1.1943	1.05415	0.778393	1.11808	0.97619	0.668103	0.9375	0.946429	1.30374	0.961538	0.875	1.04245	0.870968	0.942478	1.1845	0
HsCD00629788	C17orf103	1.26362	1.04816	0.965854	0.902542	0.888087	1.0349	0.995074	1.11702	0.915575	0.981627	1.19346	0.923077	1.01796	0	0.915423	0.942446	0.959459	0.961538	0.900552	1.03179	0.934211	0.895706	1.07736	0	0.918478	0.919376	0.954167	0.803279	0.946309	0.943005	0.953069	0.759003	1.08303	0.857143	1.11494	0.920455	0.84375	0.962617	1.01923	0.88125	0.966981	0.991202	1.04425	0.815498	0
HsCD00733040	TMEFF1	0.978245	0.922905	0.917073	1.04096	1.02166	0.928775	0.852217	0.930851	0.874818	0.946194	0.907357	1	0.91018	0	0.865672	0.834532	1.02027	0.942308	0.922652	0.922543	0.973684	0.993865	1.30755	0	0.918478	0.845254	0.829167	0.911475	0.90604	0.852332	0.758123	0.903047	0.95941	1	0.95977	1	1.44643	0.850467	0.831731	0.8875	1.02358	0.903226	0.853982	1.00369	0
HsCD00732966	OLFM2	1.22115	1.10089	0.917073	0.861582	0.931408	1.06268	1.13054	0.861702	0.874818	1.14698	1.03542	1.08974	1.11078	0	0.930348	0.798561	0.905405	0.980769	0.823204	0.946821	0.894737	1.00613	1.02642	0	0.983696	0.93238	0.908333	0.977049	0.865772	0.935233	0.823105	1.07479	0.944649	1.05556	0.853448	1.03409	1.10268	1.1215	0.860577	0.775	1.24528	0.888563	0.792035	1.20849	0
HsCD00674488	TGFB2	1.11894	0.982235	0.970732	0.954802	0.978339	1.1396	1.22167	0.909574	0.896652	0.958005	1.10082	0.961538	1.17365	0	0.955224	1.1223	0.912162	0.932692	0.922652	1.28064	1.92105	0.920245	1.06415	0	1.05978	0.906372	0.8625	1.00984	0.90604	0.888601	1	1.05263	1.0203	0.896825	0.850575	1.06818	1.25893	0.901869	0.879808	0.975	1.0283	0.85044	0.946903	1.58303	0
HsCD00732426	HYAL1	1.43087	1.33162	1.0878	1.00282	1.18773	1.12892	1.47044	0.87766	1.02475	1.12861	1.09264	1.08974	0.982036	0	0.965174	1.05036	0.918919	0.942308	0.81768	0.983237	0.973684	1.03067	1.12642	0	1.02174	0.93238	0.933333	1.38689	1.30872	0.898964	1.09025	0.980609	1.10886	0.873016	0.885057	1.0625	1.11607	1.06542	1.02404	0.86875	0.915094	0.941349	0.809735	1.86716	0
HsCD00630314	CUEDC1	1.13354	1.89196	0.995122	1.04379	0.981949	1.06481	1.02956	1.06383	0.975255	0.980315	1.10899	1.08974	1	0	1.82587	1.13669	0.885135	1.09615	0.994475	0.849711	1.05263	0.944785	0.949057	0	0.945652	1.05072	0.983333	0.967213	1	0.966321	1.07942	1.01662	0.939114	0.880952	1.13075	1.08523	1.07589	1.16822	1.06731	1.05	0.948113	0.973607	0.995575	1.02952	0
HsCD00733605	WDR13	1.11894	1.23274	0.917073	0.991525	0.978339	0.919516	0.935961	0.888298	0.902475	1.00525	1.08992	0.974359	0.982036	0	1.04478	0.906475	0.972973	1.01923	0.955801	1.03179	1.00658	1.02454	1.07358	0	1.02717	1.06892	1.07083	1.07869	0.892617	1.04145	1.06859	1.04709	1.02952	0.97619	1.09195	1.07386	1.10714	1.06542	1.01923	0.975	1.3066	0.958944	0.89823	0.96679	0
HsCD00732137	CDK5RAP3	1.27822	1.12726	0.946341	0.95904	1.07581	0.98433	1.1601	1.54787	0.909753	1.12467	1.08992	1.03846	1.10479	0	0.985075	0.798561	0.817568	0.971154	0.790055	1.02572	0.940789	1.04294	0.832075	0	1.04891	1.05982	0.9875	0.990164	0.808725	1.51554	1.03971	1.04986	1.06827	0.984127	0.900862	0.982955	1.0625	1.01402	1.10577	0.78125	1.02358	0.997067	0.889381	1.69742	0
HsCD00835380	TNRC6B	1.32202	1.74693	1.2439	0.926554	0.884477	0.987892	1.71429	1.09043	1.53712	0.887139	1.07084	1	1.51198	0	1.20398	0.913669	0.864865	1	0.828729	1.05	0.953947	1.07362	0.977358	0	1.27717	1.11183	1.12083	1.20984	0.912752	1.14508	0.920578	1.09418	1.15314	1.2619	0.982759	1.125	1.17411	1.11682	0.956731	0.9375	1.17453	1.50147	1.09735	1.74723	0
HsCD00620994	CD5	1.12691	1.04816	0.921951	1.06215	1.04693	1.01567	1.61576	1.17553	1.17322	1.14304	1.05177	1.01282	0.97006	0	1.05473	1.38849	1.43243	1	1.12155	1.05607	0.967105	1.10429	1.25472	0	0.972826	1.0156	1.00417	1.28197	1.16779	0.968912	1.3213	0.952909	1.12915	1.43651	1.13218	1.02273	1.00446	1.23364	1.01442	1.3125	0.957547	0.994135	0.924779	1.41513	0
HsCD00641395	FGL1	1.21053	1.21955	0.941463	0.591808	0.98917	0.997863	1.06158	0.930851	0.981077	1.05118	0.920981	1.01282	0.994012	0	1.01493	1.01439	1.08784	0.932692	1.10497	1.13497	0.986842	0.993865	1.09434	0	1.02174	1.05852	0.9375	1.07869	0.986577	1.02332	0.978339	0.905817	0.979705	0.928571	1.0158	1.02841	1.10268	0.990654	0.966346	0.9125	0.990566	0.953079	0.893805	1.09594	0
HsCD00846317	TELO2	1.18265	1.08771	0.892683	0.963277	0.99278	0.964387	1.01724	0.93617	0.998544	0.910761	0.915531	1	0.961078	0	0.935323	0.942446	0.959459	0.913462	1.02762	1.09855	0.953947	1.04908	1.03396	0	0.940217	1.10793	0.933333	0.842623	0.956376	0.943005	1.02527	0.916898	1.08487	0.960317	0.886494	0.982955	0.995536	0.943925	0.918269	0.85	0.924528	0.929619	0.960177	0.95941	0
HsCD00835517	USP25	1.8888	1.45028	1.09268	1.01271	0.99639	1.02707	1.00493	0.989362	1.0655	1.02887	0.980926	1.03846	1.15868	0	0.945274	1.36691	1.06081	1.23077	1.14917	1.11069	0.927632	0.993865	1.4	0	1.125	0.975293	0.995833	0.980328	1.10067	0.966321	1.11913	0.880886	1.0369	0.873016	1.18103	1.01136	0.933036	1	1.07692	0.96875	1.13679	1.01173	1.0708	1.13653	0
HsCD00835355	TRAPPC9	1.21451	0.909721	0.946341	0.775424	0.953069	0.945157	0.916256	0.93617	0.928675	0.900262	0.967302	0.948718	1.11078	0	0.955224	0.892086	0.939189	0.894231	0.911602	0.995376	0.927632	0.96319	1.00755	0	0.923913	0.940182	0.933333	0.911475	1.01342	0.917098	0.916968	0.819945	0.931734	0.865079	1.09483	0.971591	0.897321	0.873832	0.932692	0.85625	0.886792	0.882698	0.946903	1.34686	0
HsCD00784883	SIRPB2	1.31008	1.2657	0.990244	0.949153	0.99639	1.0349	1.0468	1.02128	0.956332	1.01181	1.11717	1.07692	0.988024	0	0.930348	0.985612	0.986486	1	0.944751	1.08642	0.953947	1.07362	0.911321	0	1.10326	1.04941	0.979167	0.986885	0.996644	0.984456	1.01083	0.855956	0.909594	0.992063	1.09483	1	1.02232	1.03738	1.02885	0.8625	1.02358	0.935484	0.99115	0.950185	0
HsCD00732206	MAGT1	1.18398	1.08112	1.03902	0.992938	1.04693	0.99359	0.916256	0.909574	0.885007	0.92126	1.0218	0.961538	0.964072	0	0.935323	0.978417	0.864865	0.951923	0.895028	1.08035	0.888158	0.957055	0.909434	0	0.994565	0.954486	0.916667	0.734426	1.06711	1.06218	0.898917	0.814404	1.02214	0.992063	1.01724	0.948864	0.857143	1.06075	1.00962	0.9125	1.00943	0.912023	1.00442	0.928044	0
HsCD00730369	SIRPD	1.10169	0.975642	1.09268	1.02966	1.06137	1.06125	0.970443	1.04255	1.04803	0.879265	1.08174	0.833333	0.961078	0	1.04478	1.10072	1.03378	0.971154	1.06077	1.05	0.993421	1.02454	0.94717	0	1.00543	0.946684	0.929167	0.983607	1.1745	1.04922	1.15884	0.836565	0.937269	1.00794	0.972701	1.02841	0.941964	0.957944	1.00962	0.93125	1.14151	0.876833	1.00442	1.81365	0
HsCD00834743	ACER2	1.09638	0.909721	0.965854	0.905367	0.953069	1.01923	0.849754	0.984043	1.00437	0.829396	1.05177	0.807692	0.988024	0	0.965174	0.971223	0.945946	0.951923	0.845304	1.24422	1.04605	0.920245	0.898113	0	1.29348	0.875163	0.891667	0.878689	1.08389	0.971503	0.841155	0.803324	1.11439	0.944444	0.843391	1	1.51339	0.943925	0.9375	0.8625	1.15566	0.882698	0.955752	1.28598	0
HsCD00831840	AADAC	1.09107	1.03497	0.941463	0.774011	0.99278	0.930199	0.899015	0.898936	0.819505	0.986877	1.00817	0.923077	1.03293	0	0.950249	0.841727	0.939189	0.932692	0.751381	1.1896	0.855263	0.96319	1.04717	0	1.0163	0.921977	0.925	0.84918	0.85906	1.03109	0.909747	0.759003	1.02399	0.801587	1.0158	0.914773	0.870536	0.883178	1.01923	0.75625	0.981132	0.912023	0.982301	0.793358	0
HsCD00641731	HBEGF	1.15345	1.02179	0.97561	0.805085	0.859206	1.1047	1.14039	0.978723	0.960699	1.2979	1.22071	0.897436	0.994012	0	0.900498	0.877698	1.03378	0.875	0.861878	1.00751	0.940789	0.93865	1.08868	0	0.918478	0.903771	0.9375	0.963934	1.00336	0.953368	1.06859	0.609418	0.892989	0.81746	0.929598	1.03409	0.839286	1.07944	0.975962	0.85625	0.896226	0.944282	0.915929	1.13469	0
HsCD00846357	LIPN	1.01939	0.929497	0.917073	0.949153	0.916968	0.89886	0.955665	1.2234	0.810771	0.904199	0.93188	1.05128	0.916168	0	0.860697	0.669065	0.878378	1.03846	0.812155	0.86185	0.901316	0.865031	1.16226	0	0.75	0.83355	0.875	0.865574	0.761745	0.875648	0.772563	0.950139	0.826568	0.984127	0.83477	0.943182	0.790179	0.869159	0.846154	0.88125	0.910377	0.826979	0.915929	0.852399	0
HsCD00641726	THTPA	1.09903	0.975642	0.960976	0.963277	0.924188	1.08333	0.970443	0.898936	0.848617	0.944882	1.00272	0.897436	1.27545	0	0.840796	0.863309	0.97973	1.25962	0.850829	0.867919	1.03947	0.932515	1.2	0	0.88587	0.864759	0.895833	0.901639	0.83557	1.01295	0.819495	1.03047	0.887454	1.28571	0.938218	0.965909	0.830357	0.925234	0.889423	0.94375	1.41981	0.821114	0.929204	0.987085	0
HsCD00835948	PLPP1	1.11894	1.08112	0.921951	0.957627	0.949458	1.11325	0.972906	0.867021	0.752547	1.12336	0.907357	0.961538	0.991018	0	0.945274	0.856115	1.00676	1.02885	0.911602	0.904335	0.960526	1.06135	1.16415	0	0.875	0.968791	0.916667	0.855738	0.869128	0.917098	1.00722	1.23269	0.878229	1	0.91523	0.994318	1.32143	1.00935	0.927885	0.875	0.872642	0.897361	0.933628	0.97786	0
HsCD00357628	TEX14	1.31141	1.25251	0.902439	1.15395	0.819495	1.03134	1.1601	0.882979	0.839884	0.843832	0.874659	0.935897	1.44012	0	0.885572	0.776978	0.844595	0.951923	0.762431	0.886127	0.835526	1.00613	0.975472	0	0.907609	0.90117	0.8875	0.878689	0.885906	0.937824	0.68231	1.03601	1.52583	0.873016	1.12644	0.982955	1.0625	1.07477	1.05769	0.7625	0.882075	0.83871	0.89823	1.35609	0
HsCD00835618	FAM83H	1.06452	0.988827	0.960976	0.920904	1.01805	1.16524	1.15764	0.925532	0.938865	1.15748	1.11172	1.21795	1.47605	0	0.945274	1.07194	1.05405	0.923077	1.01105	0.965029	1.56579	0.98773	1.22642	0	0.869565	0.914174	1.1125	0.937705	0.902685	0.909326	0.920578	0.972299	0.937269	0.880952	0.968391	1.53977	0.973214	0.88785	1.5625	0.9625	0.886792	0.929619	0.973451	1.20664	0
HsCD00641219	FAM127C	1.107	1.00201	0.970732	0.957627	0.956679	1	0.972906	1.23936	0.885007	0.906824	0.918256	0.910256	0.982036	0	0.955224	0.985612	0.878378	0.951923	0.878453	0.916474	0.940789	0.944785	1.10189	0	0.923913	0.993498	0.929167	0.927869	0.889262	0.878238	0.812274	0.980609	0.990775	0.865079	0.992816	1.03977	1.19196	1.12617	0.918269	1.025	0.938679	0.829912	0.920354	0.95941	0
HsCD00834744	PRSS3	1.2092	1.07453	0.931707	1.03955	1.06137	1.21581	1.02709	0.957447	0.937409	0.981627	1.12807	0.974359	1.13473	0	1.01493	1.17266	0.878378	1.01923	1.07735	0.867919	1.23684	1.07975	1.16415	0	1.05978	0.880364	0.958333	1.0459	0.912752	0.92228	1.03971	1.14958	0.902214	1.0873	0.929598	1.05682	1.05357	1.0514	1	1.61875	0.933962	1.11437	1.21681	1.12546	0
HsCD00831159	UQCC3	1.06187	1.07453	0.917073	1.04379	0.981949	0.952991	0.906404	0.989362	0.925764	0.870079	1.02452	0.910256	1.01198	0	0.985075	1.11511	0.891892	1.01923	1.07182	0.910405	1.17763	1.04908	1.02453	0	1.09783	0.906372	1.00417	0.977049	0.842282	0.968912	0.974729	1.0554	0.944649	1.11905	0.922414	1	0.901786	1.02804	0.975962	1.025	0.896226	0.920821	1.20354	0.948339	0
HsCD00835838	MAMLD1	1.39503	1.43709	0.892683	0.975989	0.99639	0.891026	1.03941	0.93617	1.02329	0.918635	1.09264	0.974359	1.09281	0	1.12935	1.80576	1.08108	1.17308	1.20442	1.23208	1.34211	1.06748	1.05283	0	1.18478	0.93498	0.908333	1.16721	0.899329	0.976684	0.963899	1.19668	0.861624	1.07937	1.48563	1.07386	1.01786	1.18692	1.11058	1.3875	1.00943	1.12023	1.33186	1.63284	0
HsCD00834572	MAN2A2	1.23044	1.23933	0.907317	1.07203	1.05776	0.97151	0.980296	0.925532	0.925764	0.994751	1.01362	1.05128	1.03593	0	0.960199	1.02158	0.777027	1.125	0.845304	0.989306	1.03947	0.97546	0.933962	0	1.07609	1.08062	1.00833	0.963934	0.916107	1.01554	1.03971	1.18006	0.905904	1.11905	1.01149	1.03409	0.964286	0.976636	1.05769	0.975	0.985849	1.17009	1.04867	0.928044	0
HsCD00639323	PRR23B	1.30211	1.23933	1.0439	1.08192	0.913357	1.03348	0.923645	0.994681	0.868996	0.855643	0.975477	1.15385	1.13772	0	1.0597	0.884892	0.804054	1.14423	0.856354	0.95289	1.06579	1.07975	0.964151	0	1.13043	1.06892	1.05	0.993443	0.828859	1.02073	0.938628	1.00277	1.38376	1.25397	1.18103	0.971591	1.11161	1.19159	1.06731	0.98125	1.1934	1.09384	1.21681	0.931734	0
HsCD00834840	OR2A14	1.06319	1.18	0.970732	1.07768	0.967509	0.901709	0.948276	0.968085	0.899563	0.817585	0.970027	1	1.10479	0	1.04478	1.07194	0.905405	0.990385	0.895028	0.983237	1.09211	0.97546	1.06604	0	1.02717	1.07412	0.9875	0.980328	0.879195	0.88601	0.978339	0.925208	1.03321	1.0873	1.00287	0.948864	0.973214	0.990654	1.02885	1	0.990566	1.07625	1.06637	0.940959	0
HsCD00784591	SMIM23	1.06585	1.27229	0.95122	1.0565	0.945848	0.876068	0.938424	1.02128	0.94032	0.923885	1.00545	0.987179	1.05389	0	1.0796	0.978417	0.972973	0.980769	0.900552	0.977168	1.09211	1.07362	0.992453	0	1.03804	0.993498	0.929167	0.957377	0.926174	0.96114	0.949458	0.947368	0.97417	1.02381	1.02299	0.988636	1.07143	1.05607	1.0625	1	1.07075	0.997067	1.01327	1.02952	0
HsCD00846878	PRR20E	1.17867	1.06793	0.990244	1.08333	1.02888	1.00427	1.10837	1.10638	1.03057	1.00919	1.00817	1	1.00599	0	1.04975	1.01439	1.91216	0.990385	0.939227	1.01965	1.07895	1.07362	1.32075	0	1.07065	1.09233	1.02917	1.07541	1.02013	0.968912	1.23827	0.98338	1.1476	1.03175	1.08908	1.05682	0.973214	1.03271	0.990385	1.13125	1.13208	1.05572	1.0531	1.28782	0
HsCD00305326	OR13A1	1.38175	1.19978	0.926829	1.00282	1.05776	1.00142	0.965517	0.930851	0.934498	1.07743	0.907357	0.987179	1.07485	0	0.970149	0.935252	0.97973	0.980769	0.889503	1.11676	1.01974	1.02454	1.01887	0	0.978261	1.04811	0.995833	0.75082	0.832215	0.930052	1.12996	0.947368	1.03506	0.984127	1.02874	0.931818	1.02679	1.00467	1.03846	0.9375	1.15094	0.979472	0.929204	0.948339	0
HsCD00629986	FAM104B	1.31273	1.17341	1.01951	1.04944	1.03249	0.967236	0.933498	0.989362	0.947598	0.838583	0.79564	1.01282	1.0479	0	0.9801	0.892086	0.952703	1	0.861878	1.01965	1.03947	1.05521	0.971698	0	0.972826	1.05592	0.9875	0.908197	0.862416	0.96114	0.898917	0.867036	1.37085	1.19048	1.13362	0.926136	1.04018	1.01402	1.11058	0.9875	1.23585	1.00293	1.18584	0.900369	0
HsCD00834955	ANO7	1.07381	1.12726	0.917073	1.01695	0.938628	1.03205	1.01232	1.00532	0.97671	0.959318	0.93188	0.935897	1.16168	0	0.900498	0.978417	0.986486	0.971154	0.861878	0.971098	0.934211	1.00613	0.837736	0	0.891304	1.329	0.9875	0.967213	0.92953	0.927461	0.967509	0.803324	1.37638	1.30952	0.909483	0.931818	0.915179	1.19159	0.899038	0.9125	1.04717	0.961877	0.99115	1.17528	0
HsCD00639645	FAM161B	1.31008	1.10089	1.10244	1.0678	0.98556	0.985755	0.931034	1.10638	0.966521	0.855643	0.858311	1	1.04192	0	0.99005	0.942446	0.986486	1.01923	1.04972	0.995376	0.973684	0.98773	0.916981	0	0.967391	1.06372	1.025	0.911475	0.909396	1.00259	0.963899	0.836565	1.36531	1.1746	1.14368	0.926136	1.03125	0.985981	1.04327	0.9625	1.18396	0.958944	1.09292	1.0203	0
HsCD00734053	FAM186B	1.23309	1.08112	0.946341	0.985876	0.906137	0.953704	0.906404	1.02128	0.951965	0.84252	0.983651	1.02564	1.03593	0	0.950249	0.992806	0.932432	0.971154	1	0.946821	0.947368	0.969325	1.00377	0	0.940217	0.950585	0.9875	0.931148	1.00336	0.96114	0.945848	0.786704	1.0369	0.97619	1.11494	0.965909	0.973214	0.901869	1	0.875	1.01415	0.997067	1.06195	0.874539	0
HsCD00847233	CCDC27	1.2092	1.23274	0.946341	1.00989	0.99639	0.996439	0.945813	1.04787	0.982533	1.13517	1.00272	0.974359	1.03293	0	1.199	1.07914	1.89865	1.02885	1.06077	1.15925	0.986842	1.06748	0.896226	0	1.03804	1.0039	1.12083	1.04918	1.03691	1.04145	1.15884	0.883657	0.898524	1.15873	1.06753	0.948864	1.91964	1.03271	1.10577	0.99375	1.02358	1.20235	1.40708	0.920664	0
HsCD00630067	PHYHIP	1.4906	1.19978	1.21463	1.13136	0.98556	1.01781	0.945813	1.03191	0.92722	0.832021	0.86921	1.0641	1.02096	0	1.04478	0.920863	0.864865	1.00962	1.11602	0.95289	1.00658	1.08589	0.903774	0	1.08696	1.06242	1.075	0.796721	0.895973	1.12435	0.870036	0.858726	1.45018	1.39683	1.23707	0.965909	0.973214	1.01869	1.11058	0.98125	1.22642	0.973607	1.23009	0.861624	0
HsCD00834791	ADCY6	1.19726	1.08771	1.01463	1.00706	1.13718	0.950855	1.00985	1.12234	0.965066	1.17192	1.11444	0.948718	1.0509	0	0.920398	1.33813	1.08108	0.980769	1.01105	1.02572	1	1.02454	0.888679	0	0.983696	0.851756	1	1.14426	1.16107	0.953368	1.18412	0.792244	0.979705	1.03968	1.12213	1.02841	0.892857	1.01869	0.975962	1.01875	0.933962	1.02346	1.02655	1.1107	0
HsCD00640773	FAM160B1	1.41361	1.0152	1.18049	1.08898	0.98556	1.00855	0.817734	0.973404	0.803493	0.74147	0.86376	0.897436	0.991018	0	0.965174	0.856115	0.871622	0.971154	0.917127	0.892197	0.940789	0.957055	0.745283	0	1.00543	0.997399	1.02917	0.885246	0.899329	1.01813	0.794224	0.698061	1.04982	1.07937	1.27443	0.897727	0.852679	0.883178	0.985577	0.94375	0.933962	0.929619	1.09735	0.793358	0
HsCD00814723	FMN2	1.24106	1.04816	1.19512	1.02684	0.98917	1.02279	1.00246	1	1.00728	0.888451	1.02725	1.19231	1.01796	0	1.06965	1.07194	1.02027	1.00962	0.939227	0.983237	1.05921	1.02454	0.949057	0	0.994565	1.01821	0.958333	0.888525	1.11074	1.13212	0.891697	0.778393	1.18635	1.10317	1.1092	1.07386	1.03571	1.01869	1.23558	1.025	1.08962	1.14956	1.12832	0.946494	0
HsCD00639794	PDRG1	1.36981	1.06793	1.19024	1.13136	0.916968	0.994302	0.832512	0.994681	0.908297	0.591864	0.762943	1.16667	1.01497	0	0.870647	0.798561	0.837838	1.09615	0.828729	0.95896	0.789474	0.993865	0.711321	0	1.03804	1.06502	1.01667	0.82623	0.879195	1.01554	0.66065	0.795014	1.33026	1.07143	1.10057	0.818182	1.08929	0.96729	1.09135	0.99375	1.00943	0.956012	1.13717	0.791513	0
HsCD00814728	ILF3	1.17602	1.03497	0.921951	0.922316	1.14079	1.02208	0.982759	0.909574	0.915575	1.09843	1.17711	1.41026	1.00599	0	0.920398	0.971223	1.03378	1.00962	0.906077	0.983237	1.01316	1.0184	1.07358	0	0.951087	0.979194	0.908333	0.865574	1.04027	1.01295	1.07581	0.795014	1.00369	1	0.978448	0.994318	0.892857	0.934579	0.951923	0.94375	0.957547	1.03226	1.00885	0.953875	0
HsCD00734352	SPSB1	1.20655	1.12726	0.97561	0.860169	1.1083	1	0.940887	0.888298	0.885007	1.15617	1.13351	0.935897	0.982036	0	1	0.892086	0.925676	0.980769	0.81768	0.971098	0.993421	1.0184	0.971698	0	0.967391	0.911573	1.08333	0.898361	0.90604	1.05959	0.99639	0.800554	1.03321	0.920635	0.639368	0.960227	0.9375	0.934579	0.990385	0.8625	1	1.12317	1.0531	0.950185	0
HsCD00674773	SRSF9	1.33795	1.08771	0.926829	1.01977	0.837545	1.01781	0.970443	0.962766	1.08297	1.1168	1.0654	1.01282	1.02395	0	0.99005	0.928058	0.993243	1.01923	0.80663	1.02572	1.05263	0.93865	1.0717	0	1.11957	0.914174	0.983333	0.87541	0.939597	0.963731	1.02888	0.797784	1.10886	0.912698	0.95977	1.11932	1.00446	1.19626	1.06731	0.86875	1.01887	1.06745	1.0885	1.07565	0
HsCD00835492	FARP2	1.31539	1.06134	0.946341	0.908192	0.938628	0.979345	0.953202	0.994681	0.935953	1.09711	1.14714	0.910256	1.05988	0	0.925373	0.978417	0.972973	0.923077	0.779006	0.95896	0.934211	0.944785	1.06226	0	0.913043	0.940182	0.925	0.816393	0.97651	1.06477	0.99639	0.739612	0.957565	0.753968	1.08908	0.948864	0.767857	0.869159	0.961538	0.86875	0.95283	0.900293	1.00442	0.832103	0
HsCD00730668	STRADB	0.954353	1.46346	0.946341	0.830508	0.920578	1.00071	1.18473	0.989362	0.935953	1.02625	1.07357	0.833333	0.814371	0	0.955224	0.906475	0.993243	0.951923	0.900552	0.977168	0.868421	0.944785	0.901887	0	0.967391	0.954486	1	0.895082	0.959732	1.04404	0.98917	0.689751	0.905904	0.777778	0.985632	0.994318	0.78125	1.03271	0.923077	0.86875	0.853774	0.970674	1.02212	0.826568	0
HsCD00640284	ARHGEF19	1.04063	0.988827	0.931707	0.80791	0.98917	0.942308	0.857143	0.989362	1.04949	0.847769	1.0109	0.717949	0.886228	0	0.950249	0.848921	0.945946	1.00962	0.740331	0.95289	0.888158	0.93865	0.990566	0	0.902174	0.741222	1.00417	0.862295	0.869128	1.10363	0.866426	0.601108	1.19557	1	1.10057	0.9375	0.848214	0.981308	0.932692	0.76875	0.768868	1	1.0531	0.756458	0
HsCD00674544	RBMS3	1.18	1.00201	1.05366	0.983051	0.960289	1.16595	0.995074	0.93617	0.84425	0.988189	0.942779	1.0641	1.07186	0	0.940299	0.964029	0.966216	1.16346	0.966851	0.934682	1.01316	0.98773	1.52075	0	0.967391	0.86736	0.941667	0.911475	0.885906	0.966321	0.902527	1.05817	1.12362	1.07143	0.866379	1.01705	0.986607	0.96729	1.04327	1.0125	0.886792	0.997067	1.0177	0.916974	0
HsCD00834583	AGRN	1.00745	1.16682	0.970732	0.915254	0.98917	1.25285	0.884236	0.824468	0.828239	1.09711	0.880109	0.961538	1.20659	0	0.905473	0.834532	0.966216	1.02885	0.740331	0.86185	1.02632	1.02454	1.95094	0	0.880435	1.08973	0.883333	0.852459	0.832215	0.867876	0.833935	0.944598	1.11993	1.02381	0.813218	0.920455	1.36161	1.2243	1.04808	0.93125	0.759434	0.782991	0.964602	1.01476	0
HsCD00846320	TRIM71	1.25964	1.2657	0.912195	1.00847	0.967509	1.12678	0.953202	0.898936	0.887918	1.06824	0.950954	1.16667	1.32635	0	0.870647	1.05755	0.97973	1.08654	0.900552	0.928613	0.980263	1.06135	1.33208	0	0.940217	0.780234	0.8875	0.990164	0.932886	1.19171	0.891697	1.13019	1.30443	1.07143	0.968391	1.00568	1.08929	0.962617	0.966346	1.08125	0.707547	0.85044	0.955752	1.0203	0
HsCD00831331	ARMC8	1.06983	0.995419	0.995122	0.950565	0.935018	0.896724	0.933498	0.941489	0.835517	0.850394	1.01362	0.846154	0.871257	0	0.960199	0.913669	0.885135	1.10577	0.812155	0.801156	1.02632	0.96319	1.06226	0	0.907609	1.0104	1	0.990164	0.919463	0.914508	0.722022	0.941828	1.23985	0.944444	1.07615	0.977273	0.9375	0.864486	0.927885	0.96875	0.981132	0.85044	0.933628	0.863469	0
HsCD00784835	RNF207	1.14947	1.27888	1	1.01695	1.06137	1.04131	0.995074	1.00532	0.998544	0.933071	1.0545	1	1.10479	0	0.965174	1.14388	0.905405	1.06731	0.955801	0.886127	1.31579	1.03681	1.22264	0	1.20652	1.0091	1.02917	1.30492	1.0302	0.948187	0.906137	1.36288	0.946494	1.20635	1.03592	1.07955	0.982143	1.06075	1.05288	1.05	1	1.13196	1.26106	1.01661	0
HsCD00832665	PMM2	1.13885	1.3514	1.02439	0.998588	1	0.970798	0.94335	1.00532	1.02475	0.917323	1.03542	1	1.15569	0	1.02985	1.10791	0.864865	1.125	1	0.977168	1.27632	0.993865	1.09245	0	1.19565	1.04681	0.991667	1.08852	0.919463	0.971503	0.898917	1.23546	1.01292	1.15873	0.958333	1.0625	0.910714	1.05607	1.02885	1.09375	1.00943	1.29032	1.19912	0.98155	0
HsCD00732704	HOOK1	1.21053	1.11408	1.50732	1.08757	1.02166	1.02066	0.935961	1.02128	0.953421	0.923885	1.18256	1.05128	1.13174	0	1.00995	1.05036	0.75	1.20192	1.0442	1.03179	1.13158	1.09816	1.4283	0	1.18478	1.11183	1.19583	1.03607	0.885906	1.07772	0.880866	1.11357	1.45756	1.30952	1.11063	1.01136	1.03571	1.09813	1.125	1.0375	1.09906	1.08798	1.36726	0.95572	0
HsCD00831298	SDR39U1	1.0924	1.15363	1.02439	1.02542	0.898917	0.92735	0.899015	0.957447	0.896652	0.940945	0.986376	1.16667	0.991018	0	1.06965	0.913669	0.817568	1.09615	0.823204	1.00751	1.14474	0.981595	1.00377	0	1.08696	1.07152	1.05833	1.03279	0.879195	1.02073	0.963899	1.01385	1.32288	1.12698	1.01724	1.02273	1.12946	1.15888	1.00481	0.9125	0.995283	1.06452	1.06637	0.937269	0
HsCD00733679	PPM1K	1.30079	1.28547	1.04878	1.01977	1.02166	0.994302	0.938424	1.00532	0.895197	0.858268	0.989101	1.03846	1.14072	0	1.04975	1.02878	1.06081	0.990385	0.889503	1.01965	1.17105	1.03067	1.12642	0	0.978261	1.19246	0.95	0.904918	0.828859	1	0.851986	1.06925	1.3155	1.19841	0.991379	0.960227	1.13393	1.01402	1.04327	0.94375	1.15094	0.961877	1.22124	0.894834	0
HsCD00076731	GOSR2	1.24238	1.32503	0.912195	1.03955	1.54874	1.12393	1.44581	0.803191	1.0786	1.75722	1.34332	1.10256	1.0988	0	1.0995	0.935252	1.16892	1.02885	1.24862	1.29277	1.29605	1.17791	1.32264	0	1.22283	1.19896	1.04583	1.16066	0.989933	1.07513	1.43682	1.23823	1.01292	1.0873	0.899425	1.10227	1.24107	1.18224	0.995192	1.025	1.12264	1.04985	1.13274	1.28413	0
HsCD00831586	HDDC3	1.43219	1.22615	1.0878	1.12288	1.01083	0.917379	0.894089	1.08511	0.985444	0.887139	0.923706	1.08974	1.04192	0	1.04478	1.02158	1.69595	1.14423	1.03315	1.01358	1.14474	1.06135	1.4717	0	1.02174	1.14564	0.979167	0.95082	1.03691	1	0.98917	0.933518	1.23985	1.13492	1.09914	0.920455	1.06696	1.0514	1.08654	1.11875	1.18396	1.08798	1.19469	0.964945	0
HsCD00835321	P3H2	1.21318	1.22615	0.995122	1.05085	1.02888	0.985043	1.00246	0.93617	1.01019	1.1273	0.934605	1.03846	1.08683	0	1.02488	1.05755	1.10135	0.951923	1.16575	1.23208	1.03947	1.07362	1.18302	0	1.05435	1.19376	0.979167	1.03934	0.989933	1.04663	1.20578	1.1662	1.01107	1	0.885057	1.02273	1.08482	0.962617	1.02885	1.1625	1.01415	1.1261	0.955752	1.00923	0
HsCD00730810	GJA5	1.19327	1.18	1.12195	1.06215	0.978339	0.980057	1.09852	1.15957	1.13683	1.14304	1.02997	1.0641	1.01198	0	0.985075	1.05036	1.10811	0.951923	1.02762	1.10462	1.07895	1.0184	1.39623	0	0.983696	1.06892	1.05417	1.07869	1.12752	0.966321	1.20217	0.908587	0.964945	0.984127	1.0273	1.01136	0.995536	1.09346	1.0625	0.96875	1.08019	1.02053	1.06195	1.18635	0
HsCD00356271	SIRPG	1.04461	1.13385	0.990244	1.07345	0.942238	0.878917	0.908867	1	1.04221	0.854331	0.836512	0.948718	0.982036	0	0.935323	0.985612	0.905405	0.932692	0.944751	1.04393	0.967105	0.993865	1.18113	0	0.978261	1.013	1.03333	0.940984	0.996644	0.906736	0.953069	0.831025	1.00554	0.984127	1.13937	0.886364	0.924107	0.939252	1.02885	0.89375	0.948113	0.944282	1.04425	0.843173	0
HsCD00835601	MYOF	1.17336	1.12067	1.00976	0.970339	1.08664	0.966524	0.921182	0.978723	1.01164	1.13123	1.01907	0.974359	1.03593	0	1.06468	1.04317	1.03378	0.951923	0.895028	1.14104	1.01316	1.03067	0.988679	0	1.03804	1.0117	1.04167	0.990164	1.13087	1.04922	1.05776	0.869806	1.01107	1.06349	1.07328	0.982955	0.977679	0.957944	1.02885	0.8625	1.01415	1.04399	1.12832	0.961255	0
HsCD00733653	PNMA2	1.05789	1.02838	1.06829	0.990113	1.09386	0.98433	0.884236	0.909574	0.951965	0.863517	0.912807	0.884615	0.94012	0	0.935323	0.913669	0.891892	0.903846	0.828729	1.07428	0.947368	0.96319	1.13208	0	0.951087	0.959688	0.908333	0.855738	0.97651	0.976684	0.725632	0.819945	1.15498	1.03175	1.02299	0.965909	0.897321	0.906542	0.932692	0.89375	1.01415	0.923754	1.02655	0.769373	0
HsCD00846589	CCDC186	1.02868	1.03497	1.01951	1.02542	0.971119	1.03205	1.00493	0.962766	1.07715	0.82021	1.0109	1.83333	1.2006	0	0.995025	1.05755	1.02027	1.11538	1.38122	1.82081	0.980263	1.16564	1.20189	0	1.11413	0.920676	0.9875	0.888525	1.1443	1.3057	0.743682	0.875346	1.28229	1.04762	1.0158	0.954545	1.04464	0.88785	1.04808	0.95625	1.26887	0.894428	1.11062	0.756458	0
HsCD00846728	XCL2	1.12956	1.04156	0.931707	1.00141	0.913357	0.891738	0.817734	1.14894	0.877729	0.965879	1.11989	1	0.976048	0	0.970149	0.856115	0.939189	0.913462	0.756906	0.95896	0.907895	0.96319	0.911321	0	0.961957	0.885566	0.954167	0.885246	0.885906	0.984456	0.808664	0.720222	1.1476	0.952381	0.988506	0.926136	0.879464	0.925234	0.942308	0.8375	1.02358	0.870968	0.986726	0.922509	0
HsCD00639184	ZMYM5	1.20389	1.41073	0.931707	0.810734	0.812274	0.935185	1.31034	1.15426	1.15721	1.01444	0.991826	0.897436	1.00299	0	0.850746	0.935252	0.945946	0.942308	0.80663	0.977168	0.835526	0.92638	1.06604	0	0.875	0.871261	1.0125	0.862295	1.14094	1.31088	0.920578	0.731302	1.02583	1.12698	1.02874	0.863636	0.950893	1.24766	1.41346	0.8	1.01887	0.920821	1.10177	0.767528	0
HsCD00835729	CC2D1B	1.62067	0.936089	0.97561	0.816384	1.77256	0.997863	0.921182	1.01064	0.962154	1.01575	1.08447	1.73077	1.02994	0	0.880597	0.863309	0.952703	0.855769	0.828729	0.95896	0.947368	0.90184	1.12264	0	0.836957	0.890767	0.858333	0.793443	1.04027	0.896373	0.870036	0.606648	0.904059	0.785714	1.02443	0.920455	0.794643	0.934579	0.923077	0.78125	0.820755	1.45161	0.986726	0.828413	0
HsCD00835650	RFFL	1.16805	0.922905	0.980488	0.774011	0.866426	1.15313	0.896552	1.03191	0.997089	1.01706	1.02452	0.730769	0.766467	0	0.79602	0.820144	0.972973	0.932692	0.790055	1.03179	0.914474	0.92638	1.13019	0	0.934783	0.625488	0.995833	0.908197	0.919463	1.21503	0.815884	0.67313	1.02768	0.865079	0.99569	0.931818	0.758929	0.953271	0.918269	0.71875	0.825472	0.926686	0.911504	0.887454	0
HsCD00631557	LGALS9	1.10169	1.0086	0.84878	0.905367	0.971119	0.905983	0.921182	0.914894	0.915575	0.893701	0.915531	1.07692	0.973054	0	0.880597	0.81295	0.885135	1.01923	0.78453	0.995376	0.953947	0.883436	1.21132	0	0.815217	0.890767	0.866667	0.836066	0.798658	0.867876	0.765343	1.10803	0.869004	1.01587	0.706897	0.960227	0.848214	0.897196	0.817308	0.94375	0.896226	0.868035	1.00442	1.10332	0
HsCD00640870	MAGOHB	1.21584	1.02179	1.12683	0.949153	0.99278	0.975783	0.938424	0.893617	0.815138	1.04068	1.10354	0.897436	0.889222	0	0.915423	0.892086	0.898649	1.05769	1.01657	1.00751	1.05263	0.96319	1.11509	0	0.934783	0.840052	0.9125	0.944262	0.848993	0.917098	0.866426	1.03601	0.885609	1	0.873563	1.00568	0.9375	0.990654	0.855769	0.88125	0.943396	0.879765	1.0177	0.911439	0
HsCD00078471	TMEM161B	1.04328	1.04156	0.926829	1.01836	0.942238	1.12678	0.884236	1.05319	0.84425	0.826772	0.959128	0.910256	0.913174	0	0.915423	1.17266	0.837838	1	0.900552	0.892197	1.01974	0.883436	0.783019	0	0.896739	0.924577	0.870833	0.990164	0.983221	0.836788	1.08664	1.06648	0.939114	0.936508	0.977011	1.02841	1.11161	0.934579	0.985577	1.0625	0.900943	0.994135	0.90708	0.9631	0
HsCD00674464	PRAMEF15	1.10965	0.942682	0.897561	0.990113	1.0722	0.935897	1.04187	1	0.906841	1.00394	1.15804	0.987179	0.928144	0	1.04975	1.05036	0.959459	0.990385	0.922652	0.977168	1.01974	1.02454	1.04528	0	1.0163	0.912874	0.9375	1.13115	0.899329	0.937824	0.819495	1.06094	0.964945	1	0.968391	1.07386	1	1.00935	0.961538	1.03125	0.891509	1.54839	0.960177	1.00923	0
HsCD00404926	SNX21	1.0924	1.0152	0.882927	0.918079	1.03971	1.00997	1.30296	0.952128	0.928675	1.15354	1.19891	1.19231	1.00599	0	1.02488	1.18705	0.905405	0.951923	1.14917	0.989306	1.07895	0.97546	1.10755	0	1.19022	1.60338	0.95	1.16066	0.875839	1.06218	1.02166	1.09418	0.850554	0.952381	0.913793	1.09091	0.955357	1.01402	0.932692	1.06875	0.929245	0.935484	1.0177	1.28598	0
HsCD00674484	KIAA0895	1.20389	1.32503	0.907317	0.932203	1.02888	0.945869	0.916256	0.93617	0.917031	1.01706	1.11172	1.03846	1.03593	0	1.23383	0.94964	0.939189	1.05769	0.906077	1.00751	1.01974	1.02454	1.03208	0	1.05978	1.0052	1.075	1.15082	0.90604	1.0544	1.05415	1.1108	1.02399	1.43651	1.0977	1.05682	1.20982	1.24766	1.00962	0.99375	1.03774	1.01466	1.05752	1.02214	0
HsCD00404938	C9orf123	1.12956	1.17341	0.858537	1.05508	0.960289	0.95584	0.970443	1.00532	0.924309	0.964567	0.948229	0.948718	0.97006	0	0.970149	0.94964	0.925676	1.00962	1.04972	1.08035	1.03947	0.981595	1.09811	0	1.03261	0.983095	0.975	1.02623	0.909396	0.968912	1.06498	1.03601	1.01845	1.01587	0.91954	1.04545	1.02232	1.07944	0.990385	0.99375	0.938679	0.985337	1.02655	1.04613	0
HsCD00629491	ZNF253	1.15478	1.19978	0.756098	0.903955	1.1444	0.979345	1.18719	0.957447	0.950509	1.31496	1.18529	1.01282	1.07784	0	1.09453	1.1223	0.972973	1.09615	0.922652	1.09249	1.03289	1.30675	0.981132	0	1.09239	0.994798	1.03333	1.17049	1.00336	0.976684	1.27076	0.99446	0.998155	1	0.849138	1.02841	1.29911	1.13551	1.01923	1.0375	0.976415	1.04106	1.04425	1.63469	0
HsCD00834986	NDUFC2-KCTD14	1.17469	1.02179	0.834146	0.973164	1.29964	0.989316	0.931034	1.03723	0.885007	0.807087	0.983651	0.987179	1.03892	0	1.02985	1.02158	0.952703	0.932692	1.00552	1.1289	1	1.01227	0.95283	0	1.0163	1.0026	0.958333	1.01639	0.869128	0.932642	1	0.922438	1.10332	0.992063	0.87931	0.965909	0.84375	1.00935	0.927885	0.9	0.924528	1.42815	1.00442	1.02768	0
HsCD00734199	PRDM11	1.15478	1.24592	0.965854	1.14124	1.20578	1.03989	0.992611	1.44681	1.23872	1.44751	1.15259	0.974359	1.04491	0	1.00995	0.942446	0.97973	0.923077	1.02762	1.2685	1.11184	1.06135	1.0566	0	1.04891	1.03381	0.975	0.996721	0.92953	1.00518	1.4296	1.00277	0.972325	0.984127	0.803161	1.03409	1.37054	1.06075	0.985577	0.85625	1.11321	0.944282	0.960177	1.10701	0
HsCD00847051	UBIAD1	1.35919	1.37777	0.858537	0.987288	1.213	1.04915	1.04926	1.28723	0.997089	1.31496	1.16894	1.05128	1.19461	0	1.02985	0.971223	0.993243	0.980769	0.972376	1.16532	1.13816	1.05521	1.19245	0	1.07065	1.10403	0.95	1.08852	1.12752	0.989637	1.41155	0.980609	1.01661	0.857143	0.913793	1.02841	1.16071	1.1028	0.942308	0.825	0.985849	0.982405	0.849558	1.1476	0
HsCD00641928	ZNF138	1.15744	1.12067	0.960976	1.07627	0.98917	1.00855	1.05911	1.06915	1.01892	1.02625	1.10899	1	0.92515	0	1.02488	1.10072	1.02027	0.894231	0.955801	1.01965	1.04605	1.09816	1.03774	0	1.02174	0.972692	0.9625	1.02951	1.05034	0.963731	1.23466	0.977839	0.937269	1.01587	1.03879	0.926136	1.02679	1.68224	1.04808	1.01875	0.886792	0.973607	1.07965	1.11439	0
HsCD00834741	CRLS1	1.35654	1.75352	0.960976	1.02825	1.09386	1.02279	1.41133	1.04787	1.03639	1.17323	1.03815	0.987179	1.0509	0	1.00498	1.10072	1.00676	0.932692	1.22652	1.16532	1.125	1.06135	1.01887	0	1.0163	0.93368	1	1.16393	0.993289	0.906736	1.23105	1.07756	0.97417	1.04762	1.08477	1	1.01786	1.55607	0.975962	1.225	1.03774	1.06158	1.16372	1.30074	0
HsCD00404486	GRAMD1A	1.75872	1.19318	0.892683	0.988701	1.05415	0.967236	0.926108	0.920213	0.975255	0.732283	0.964578	1.01282	1.01796	0	1.01493	1.05036	1.03378	1.28846	0.994475	1.24422	1.03289	1.07975	0.94717	0	0.983696	1.08062	0.95	1.04262	1.07047	0.943005	1.15162	1.2133	0.948339	0.928571	1.01006	1.01136	1.08929	0.96729	0.985577	1.15625	0.990566	1.17595	0.960177	0.935424	0
HsCD00357261	METTL7A	1.16407	1.21955	0.946341	0.987288	1.00722	0.967236	0.871921	0.914894	0.989811	0.965879	0.896458	1	1.01497	0	0.955224	0.964029	0.97973	0.913462	0.983425	1.12283	1.07895	1.06135	1.0434	0	1.00543	1.12484	0.9625	1.07869	0.979866	0.92228	1.06137	0.905817	1	0.97619	0.969828	0.994318	1.05804	0.985981	0.980769	0.9	1.01887	0.98827	1.00442	0.922509	0
HsCD00730235	HAVCR1	1.22778	1.20637	0.960976	1.07345	0.880866	1.07764	1.02463	1.19149	1.13246	0.91601	0.855586	0.987179	0.943114	0	0.960199	0.985612	0.824324	0.971154	1.18785	0.989306	1.03289	1.02454	0.856604	0	1	1.02081	0.879167	1.37377	1.08054	0.88342	0.953069	0.886427	0.876384	1.10317	0.954023	0.897727	0.879464	1.02336	0.995192	0.96875	0.811321	1.06158	1.11504	1.00185	0
HsCD00734779	PIGZ	1.29813	1.31844	0.941463	0.998588	1.09386	1.19801	1.0197	1.06383	1.07424	1.39239	1.14714	1.12821	1.0988	0	0.995025	0.928058	0.966216	0.913462	1	1.11069	1.16447	1.11656	1.13208	0	1.18478	0.979194	1.12917	1.12459	1.05369	1.01295	1.33213	0.980609	0.846863	1.03175	0.997126	0.994318	1.04911	1.19626	1.02885	1.0625	0.957547	1.04692	1.07522	1.63838	0
HsCD00734731	ZNRF3	1.23177	1.12067	0.917073	0.997175	1.00361	0.995014	0.918719	0.962766	0.982533	1.1601	0.882834	1.01282	0.95509	0	1.10945	0.884892	0.885135	0.913462	0.861878	1.15318	0.986842	0.957055	1.07358	0	0.967391	0.93498	0.975	0.954098	0.966443	1.00259	1	0.878116	0.896679	1.07937	1.10201	0.903409	0.888393	1.00467	1.03365	0.8625	0.966981	1.07038	0.99115	1.11255	0
HsCD00733178	SCAND1	1.16274	1.18659	1.67317	0.894068	1.0722	1.12607	1.14039	0.957447	1.11354	1.14829	1.24251	1.0641	0.97006	0	1.67662	0.870504	1.13514	0.875	1.69061	1.10462	0.993421	1.05521	1.12264	0	1.0163	1.15735	0.975	1.03607	1.06711	1.08549	1.15162	0.98338	0.835793	1.03968	0.989943	0.965909	0.991071	1.07944	1.00481	0.95	0.962264	1.02933	1.0177	1.7214	0
HsCD00846652	ANKRD46	1.33397	1.29866	1.19512	1.50565	1.15162	0.974359	1.04187	1.04255	0.967977	1.51837	1.3515	1.16667	1.08383	0	1.1194	0.928058	0.966216	1.15385	1.01105	1.1896	1.06579	1.00613	1.04906	0	1.02717	1.14694	1.14583	1.51475	1.37248	1.27461	1.30325	0.930748	0.835793	1.07937	1.10057	0.994318	1.00893	1.07009	1.04808	1.1625	1.09434	1.14663	1.17257	1.20849	0
HsCD00629468	ASTN2	1.18796	1.21296	0.990244	1.05791	0.98556	0.947293	0.889163	1.14894	0.941776	1.04199	0.997275	0.923077	1.0509	0	0.925373	1.16547	0.966216	0.903846	1.09392	1.08642	1.00658	1.01227	0.986792	0	0.967391	0.946684	0.954167	1.03607	1.17114	1.00777	1.12996	0.847645	0.915129	1	1.25575	0.943182	0.861607	1.03738	0.980769	1.00625	0.948113	0.997067	1.03097	0.972325	0
HsCD00356759	TPST2	1.32733	1.18659	0.960976	0.977401	1.14801	1.06766	1.12562	1.01596	0.975255	1.42651	1.19074	1.0641	1.02096	0	0.9801	1.01439	1	0.884615	0.950276	1.12283	1.04605	1.05521	1.16226	0	1.0163	1.14564	0.983333	1.05902	1	0.971503	1.13718	0.875346	0.916974	1.02381	0.936782	1	0.986607	1.03271	0.975962	0.95625	0.938679	0.953079	1.12389	1.42066	0
HsCD00642128	ADPGK	1.35654	1.2657	0.970732	0.913842	1.13718	1.03989	1.02463	0.973404	1.02038	1.3832	1.10627	0.974359	1.0988	0	0.9801	1	0.939189	1.03846	0.961326	1.14711	1.05263	0.957055	1.17736	0	1.03804	1.0078	1.07917	1.0623	1.01678	1.0285	1.20939	0.897507	0.905904	0.97619	1.03448	0.994318	0.901786	1.09346	1.01442	0.9125	0.966981	0.97654	1.10177	0.944649	0
HsCD00642028	LYPD1	1.20256	1.14704	1.01951	0.992938	0.99639	1.06766	0.881773	0.946809	0.941776	0.93832	0.991826	0.897436	0.901198	0	0.945274	1.06475	1.02703	1.03846	0.922652	1.06821	0.960526	1.0184	1.13962	0	0.929348	0.910273	0.9	0.908197	1.04698	1.02332	0.924188	0.861496	0.804428	1.24603	1.03448	0.954545	0.96875	1.04673	0.990385	1.00625	1.05189	0.879765	0.977876	1.17897	0
HsCD00834921	ST3GAL6	1.20256	1.10089	0.985366	0.987288	1.02166	1.07906	0.884236	0.941489	0.962154	0.867454	1.05177	1.85897	0.943114	0	1.02985	0.978417	1.01351	0.951923	0.950276	1.04393	0.993421	0.993865	1.12264	0	1.05978	0.937581	0.954167	0.954098	1.0604	0.997409	0.99278	0.875346	0.97417	1.00794	0.941092	1.01136	1.27679	0.943925	0.961538	0.9875	1.02358	0.86217	1.05752	0.806273	0
HsCD00831606	DHODH	1.10169	1.05475	0.936585	0.833333	0.99639	0.955128	1.04926	0.93617	0.949054	1.04331	1.06812	0.871795	1.00898	0	0.950249	0.985612	1.01351	0.980769	0.812155	0.983237	0.907895	0.93865	0.998113	0	0.923913	0.914174	0.983333	0.940984	0.973154	1.19171	1.03971	0.797784	0.939114	1	1.00718	0.965909	0.839286	0.943925	0.985577	0.8375	0.995283	0.938416	1.11947	1.11255	0
HsCD00077067	SLC23A3	1.20389	1.16022	0.965854	0.846045	1.01083	0.932336	0.950739	1	0.944687	0.905512	1.03815	0.871795	1.07186	0	0.975124	0.964029	0.837838	0.951923	0.801105	1.00145	1.01316	0.969325	1.01132	0	0.98913	0.970091	1.02917	0.881967	0.963087	0.92228	1	0.714681	0.907749	1.07143	1.03736	0.920455	0.8125	0.939252	0.961538	0.79375	0.863208	1	1.07965	0.889299	0
HsCD00303133	RDH8	1.2384	1.16022	0.82439	1.14831	0.938628	1.0292	1.10591	1	0.975255	1.48556	1.24796	0.794872	1.00898	0	0.820896	0.985612	0.891892	1.01923	0.834254	1.09249	1.05921	0.883436	1.09434	0	1.11957	0.912874	1.075	1.03934	0.959732	1.0544	1.07581	0.786704	0.885609	0.865079	0.948276	1	1	0.995327	0.889423	0.725	0.900943	0.997067	1.04867	1.10332	0
HsCD00834919	MBOAT4	1.05523	0.936089	1.00488	0.998588	0.963899	0.92094	1.05419	0.946809	0.88064	1.02756	1.04905	1.02564	0.973054	0	0.845771	0.884892	0.898649	1.07692	0.707182	1.01965	1.01316	0.91411	1.12264	0	0.956522	0.797139	0.8875	0.95082	0.875839	0.823834	0.963899	1.13296	0.902214	0.97619	0.883621	1.00568	0.883929	0.864486	0.826923	1.00625	0.84434	0.900293	0.964602	1.23801	0
HsCD00831575	TRIM65	1.18664	1.02838	1	0.920904	1.06498	0.992165	1.19458	0.888298	0.90393	1.40682	1.05995	0.961538	1.11377	0	0.920398	0.892086	0.898649	1.13462	1.03315	0.989306	1.07895	0.957055	1.10943	0	0.869565	0.846554	0.904167	1.22951	0.885906	0.914508	1.06137	1.10526	0.780443	0.944444	0.923851	1.01136	0.910714	0.915888	0.894231	0.9	0.910377	0.944282	1.01327	1.0572	0
HsCD00834558	QSOX2	1.32601	1.48983	0.902439	0.991525	1.05776	1.02778	1.40148	1	1.04221	1.58005	1.35967	1.12821	1.53892	0	1.05473	1.23741	1.06081	1.25	1.18785	1.1289	1.79605	1.18405	1.6	0	1.2663	1.04941	1.25	1.16721	1.12416	0.968912	1.29603	1.55402	0.784133	1.39683	0.837644	1.05682	1.05804	1.1215	0.947115	1.09375	0.985849	1.31965	1.5885	1.45941	0
HsCD00403471	TRIM49L2	1.36317	1.58872	0.863415	1.0226	1.04332	1.02066	1.09606	1.0266	1.03202	1.1273	1.01907	1.05128	1.60479	0	1.0398	1.36691	1.2027	1.10577	1.03315	1.06821	1.58553	1.29448	1.71321	0	1.32609	1.02861	1.12917	1.40984	1.03356	0.974093	1.33574	1.4349	0.948339	1.46825	0.887931	1.13636	1.05804	1.21495	0.985577	1.35	1.04717	1.27566	1.56637	1.15867	0
HsCD00846611	SART3	1.25168	1.02838	0.95122	0.992938	1.00722	1.00783	1.13054	1.02128	0.965066	1.18504	1.13351	0.987179	1.33533	0	1.00498	1.09353	1.05405	1.00962	0.939227	1.00145	1.17105	1.06135	1.03396	0	1.05978	0.981795	0.904167	1.07869	0.889262	0.914508	0.953069	1.20776	0.872694	0.944444	0.928161	1.11364	1.08929	1.01402	0.927885	1	0.924528	1.02346	1.10619	1.08672	0
HsCD00303008	ABCC12	0.986209	1.10089	0.892683	0.946328	0.98556	0.959402	1.03202	0.861702	0.874818	0.994751	1.01362	0.974359	1.03892	0	0.835821	0.899281	0.871622	0.961538	0.823204	0.928613	1.03947	1.00613	0.913208	0	0.978261	0.842653	0.941667	0.895082	0.922819	0.88342	0.855596	1.08587	0.944649	1.02381	0.951149	0.988636	1.00893	0.943925	0.899038	0.95625	0.830189	0.900293	0.969027	0.979705	0
HsCD00847002	STARD3	1.03001	1.30525	0.926829	0.957627	1.15523	1.42949	1.07882	0.957447	0.915575	1.28084	1.11444	1.07692	1.07784	0	1.00995	0.978417	0.939189	0.980769	1.0221	0.934682	1.16447	1.04908	1.04906	0	1.14674	0.90117	0.925	1.00656	0.932886	0.917098	1.16245	0.99446	0.990775	1.23016	1.01006	1.07386	1.11161	1.19626	0.980769	0.95	0.957547	0.982405	1.12832	1.19557	0
HsCD00835564	TIPRL	0.978245	1.86559	0.946341	1.00847	1.01083	1.07479	0.985222	1.04255	0.866084	0.951444	1.13896	0.974359	0.988024	0	0.985075	1.08633	1.00676	0.961538	0.845304	0.922543	1.03289	0.969325	1.10189	0	0.961957	0.889467	0.925	1.2	1.00336	0.904145	1.07942	1.00554	1.04982	0.928571	0.989943	1.07955	1.04911	0.929907	1	1.06875	0.948113	1.0088	1.01327	1.0203	0
HsCD00834532	SLC5A10	1.08178	1.19318	1.00488	0.998588	0.963899	1.04345	1.15517	1.06383	0.983988	1.14042	1.23978	1.08974	1.22156	0	1.04975	1.07914	1	1.16346	0.906077	1.00751	1.07895	1.06748	1.08113	0	1.04891	1.0143	1.09167	1.15738	0.993289	0.955959	1.11913	1.16898	0.894834	0.936508	0.945402	1.06818	1.00893	1.13084	0.947115	1.0875	0.891509	0.935484	0.915929	1.27306	0
HsCD00078588	SH3PX3	1.05125	1.15363	0.921951	1.05932	0.935018	1.01425	0.982759	1.03723	0.949054	1.03018	1.05177	1	1.06587	0	1.1791	1.00719	1.02027	1.04808	1.10497	1.00751	1.06579	1.00613	1.06038	0	1.05435	1.05722	0.9625	1.17377	0.939597	0.997409	1.05776	1.14404	0.857934	0.97619	0.971264	1.08523	1.33482	1.21495	1.06731	0.975	1.10849	0.973607	1.0708	1.03506	0
HsCD00846841	PLEKHB2	1.13222	1.0943	0.921951	1.02825	1.04332	1.00285	0.945813	1.0266	0.938865	0.926509	1.04087	0.974359	1.11377	0	1.08955	0.827338	0.804054	0.971154	0.878453	1.05	1.21711	1.03681	1.02264	0	1.07065	1.03121	0.891667	1.16393	0.95302	1.01036	0.877256	1.13573	1.00554	0.920635	0.883621	1.01136	1.12054	1.03738	0.947115	0.93125	0.933962	0.991202	0.924779	0.97417	0
HsCD00835689	CIRBP	1.14814	1.12726	0.936585	0.99435	1.0722	0.966524	1.04187	0.973404	0.918486	1.2126	1.05995	0.923077	1.0479	0	1.09453	0.899281	0.804054	1.00962	0.878453	1.15925	1.07237	1.08589	1.06604	0	1.1413	1.08583	0.979167	1.16066	0.949664	1.04145	1.15523	1.01939	0.920664	0.904762	0.87069	1.07955	1.08929	1.01869	1	0.99375	0.966981	1.02639	1.00885	1.12177	0
HsCD00356889	MGST3	1.04328	1.19978	0.931707	1.05791	1.05415	1.01425	1.32266	1.10638	0.989811	1.14567	1.14986	1.01282	1.01198	0	1.0597	1.02158	1.12838	0.980769	0.961326	1.05607	1.20395	1.0184	1.37736	0	1.05978	1.06502	1.0125	1.17705	1.09396	0.953368	1.53069	0.911357	0.918819	1.00794	1.01006	1.06818	1.02232	1.14953	0.990385	1.1	1.01887	1.02933	0.977876	1.47232	0
HsCD00846894	RPA3	1.70695	1.29207	0.97561	1.14407	1.02166	0.969373	1.04187	1.1383	1.10044	1.19948	1.01635	1.05128	1.03892	0	1.13433	1	1.08784	1.04808	0.933702	1.09855	1.11842	1.06748	1.23208	0	1.00543	1.02861	1.0125	1.07213	1.06376	1.01295	1.31408	0.936288	0.972325	1.0873	1.17385	0.994318	1.02232	1.15888	1.0625	1.075	1.18396	1.02639	1.15044	1.14576	0
HsCD00734285	RABL2B	1.10965	1.45028	0.995122	1.11017	0.945848	0.985043	0.948276	1.06915	1.21689	0.66273	0.910082	1	1.05389	0	0.995025	1.07914	1.13514	0.971154	0.983425	1.66301	1.17105	1.14724	1.05849	0	1.125	1.35761	1.075	1.5082	1.15101	1.06736	1.1083	1.33518	0.95941	0.936508	0.905172	1.00568	1.04911	0.981308	1.0625	1.3375	0.985849	1.1349	0.964602	1.00554	0
HsCD00831657	CHRD	1.7189	1.29207	1.46829	1.10028	1.01444	1.00427	1.0936	0.978723	1.12227	1.16798	0.961853	1.01282	1.1018	0	1.00995	1.05036	1.04054	0.951923	1.07735	1.38382	1.07237	1.07975	1.15472	0	1.10326	1.22887	1.00417	1.39672	1.1443	1.03368	1.34657	1.14404	0.913284	0.968254	0.91092	1.10227	1.14732	1.0514	1	1.0375	1.00472	0.979472	0.973451	1.22325	0
HsCD00834871	ALOX5AP	1.12823	1.31844	0.980488	1.11864	0.945848	0.994302	0.997537	1.16489	1.28384	1.13648	1.01635	1.07692	1.17665	0	1.0597	1.15827	1.18243	0.980769	1.0221	1.20173	1.10526	1.11043	1.43019	0	1.1087	1.11834	1.12083	1.36066	1.2651	1.08031	1.28159	1.03878	0.833948	1.05556	1.04454	0.977273	1.06696	1.14953	1.09615	1.05	1.0283	1.09971	1.09292	1.10886	0
HsCD00733775	MRPL3	1.21584	1.28547	0.907317	1.08616	0.938628	0.978632	0.982759	1.03723	1.09753	0.996063	0.940054	1.01282	1.08383	0	0.985075	1.00719	0.966216	0.961538	1.01657	1.23815	1.08553	1.05521	1.23962	0	1.05978	1	1.00417	1.16393	1.2047	1.13472	1.09025	1.01108	0.845018	1.12698	1.14224	0.965909	1.08929	1.04673	1.07212	0.9625	1.11792	1.07331	1.13274	1.04797	0
HsCD00831371	PIGC	1.31141	1.18	0.82439	0.935028	1.52708	1.02422	1.6798	1.04255	1.0655	1.41864	1.25341	1.08974	1.11377	0	0.995025	0.920863	0.898649	0.942308	0.98895	1.15318	1.03947	1.09202	1.28491	0	1.07609	1.06372	1.12917	1.03279	1.10738	1.01813	1.27798	1.03324	0.911439	1.04762	1.05172	0.982955	0.96875	1.1729	1.05288	0.85	1.02358	1.03812	0.946903	1.4428	0
HsCD00834737	OBP2A	1.41361	1.25251	0.853659	1.21328	1.08664	1.15313	1.01724	0.973404	1.17613	1.45144	1.13624	1.10256	1.15269	0	1.02488	0.906475	0.945946	1.02885	0.994475	1.2078	1.06579	1.23926	1.28302	0	1.07609	0.975293	1.12083	1.25902	1.04698	1.2487	1.19134	0.927978	0.913284	1.00794	0.966954	1.02841	1.04018	1.09813	1.08173	0.89375	1.16509	1.00587	0.942478	1.40959	0
HsCD00834662	FCGR2C	1.25433	1.18	0.873171	1.21893	1.08664	0.962963	1.39655	0.994681	1.06259	1.27165	1.11989	1.11538	1.11078	0	1.00498	0.920863	0.885135	1.02885	0.889503	1.1896	1.03947	1.12883	1.23208	0	1.00543	1.04031	1.04167	1.03279	1.06376	1.24093	1.07581	0.903047	0.797048	1.07143	0.925287	0.971591	1.00893	1.10748	1.0625	0.8625	1.08019	0.970674	1.01327	1.23801	0
HsCD00641749	ALG11	1.19195	1.16682	0.960976	1.01271	1.02888	0.97792	0.913793	1.08511	0.995633	1.17848	1.13351	0.935897	1.04192	0	1.02985	1.07194	0.912162	0.923077	0.906077	1.14104	0.973684	1.04294	1.09434	0	1.04348	0.946684	1.01667	1.06557	1.06376	1.01036	1.09386	1.02493	0.865314	1.00794	1.13937	0.988636	0.861607	0.971963	0.980769	0.95625	1.02358	1.01173	1.06195	0.896679	0
HsCD00846740	SCAMP5	1.27557	1.14704	0.965854	1.10593	1.01805	1.03704	1.08128	1.02128	1	1.29528	1.12807	1.07692	1.12575	0	1.05473	0.971223	0.986486	0.951923	1.01105	1.10462	0.973684	1.07362	1.09245	0	1.05435	1.0117	1.0125	1.08852	1.01007	1.09326	1.15162	0.867036	0.861624	1.04762	1.15374	0.994318	0.986607	1.07944	1.00962	0.9125	1.16509	0.997067	1.15929	1.09041	0
HsCD00302622	CHRDL2	1.26362	1.18	0.907317	0.95904	1.13718	1.10256	1.24631	0.978723	0.991266	1.29528	1.3406	0.974359	1.08982	0	0.9801	0.942446	0.966216	0.942308	1.30939	1.09249	1.00658	1.09202	1.08113	0	1.03261	0.992198	0.991667	1.09836	1.07047	1.2487	1.16245	0.908587	0.785978	0.936508	0.991379	0.994318	0.995536	1.14019	1.01923	0.90625	0.976415	0.926686	1.0885	1.47232	0
HsCD00834829	POMGNT1	1.30875	1.16022	0.926829	0.980226	1.04332	1.09615	1.26601	1.01596	1.02038	1.3622	1.25886	1.0641	1.0988	0	1.00498	1.27338	1.02703	1.00962	1.10497	1.10462	1.06579	1	1.19434	0	1.03261	0.954486	1.01667	1.06885	1.10738	1.01295	1.11191	0.822715	1.26199	1.00794	0.933908	1	0.946429	1.25234	0.990385	0.9625	0.948113	1.09384	1.14159	1.38561	0
HsCD00834972	PCDHGA12	1.09372	1.10749	0.921951	0.94209	1.03249	1.10328	1.42611	0.946809	0.967977	1.20997	1.15531	0.987179	0.958084	0	0.99005	1.05036	0.925676	0.942308	0.845304	1.05607	0.960526	1	1.11698	0	1.02174	1.23017	0.970833	0.993443	1.08725	1.08031	0.981949	0.969529	0.850554	0.928571	0.933908	0.965909	1	1.09813	0.995192	0.86875	0.943396	0.950147	1.02212	1.53875	0
HsCD00835460	TRIM72	1.20787	1.10749	1.03415	1.03814	0.971119	1.11396	1.01478	0.994681	1.01456	1.01444	1.02452	1.44872	0.988024	0	0.99005	0.942446	1.02703	0.990385	1	1.06214	0.921053	1.0184	1.02264	0	0.983696	0.923277	0.954167	0.84918	1.11409	1.00518	1.01444	0.853186	1.53875	0.984127	1.0158	0.977273	0.8125	0.953271	1.10096	0.95625	1	0.906158	1.12832	1.01476	0
HsCD00641762	SNTB2	1.18398	1.24592	0.965854	0.974576	1.03971	1.03205	0.881773	0.952128	0.994178	1.00787	1.13896	0.948718	0.979042	0	0.950249	1.23022	0.966216	1	0.977901	1.08642	1.11184	0.96319	1.18679	0	0.923913	0.907672	0.933333	0.888525	1.08725	0.992228	0.960289	0.822715	0.946494	0.968254	1.03305	0.965909	1.34821	0.985981	1.03846	0.925	0.957547	0.938416	1.0885	1.0941	0
HsCD00733525	TRIM15	1.29017	1.33162	0.985366	1.07486	1.15884	1.04416	1.26601	0.984043	1.15284	1.50394	1.29973	1.07692	1.23653	0	1.01493	1.02158	1.00676	1.04808	1.06077	1.15925	1.22368	1.07975	1.43208	0	1.06522	1.07542	1.11667	1.05246	1.14094	1.03109	1.32491	0.944598	0.798893	1.07143	1.11638	1.02841	1.40625	1.14019	1.06731	1.01875	1.21698	1.12023	0.969027	1.32288	0
HsCD00847084	TRIM39	1.23708	1.38436	0.907317	0.957627	1.01083	0.99359	1.93103	1.04787	1.03057	1.16798	1.15804	0.961538	1.10778	0	0.970149	0.964029	0.864865	1.11538	0.98895	1.13497	1.05263	1.03067	1.1283	0	1.0163	0.884265	0.9625	1.03607	1.06711	1.03627	1.05054	0.750693	0.811808	0.97619	0.91954	1.01705	0.861607	1.05607	1.03846	0.9625	0.990566	1.04985	1.01327	0.891144	0
HsCD00831994	SLC11A1	1.14151	1.99743	0.97561	0.868644	0.909747	0.897436	0.837438	0.867021	0.864629	0.954068	0.923706	0.974359	0.88024	0	0.731343	0.94964	0.804054	1.05769	0.740331	0.801156	0.907895	0.846626	1.06981	0	0.76087	0.854356	0.8625	0.763934	0.818792	0.779793	0.797834	0.891967	0.865314	0.912698	0.801724	0.926136	0.848214	0.827103	0.836538	0.8875	0.877358	0.809384	0.884956	0.874539	0
HsCD00835850	EPB41L3	1.05656	0.96905	0.892683	0.888418	1.10469	0.923077	1.23153	0.925532	0.828239	1.14173	1.06267	0.935897	0.967066	0	0.81592	0.971223	0.858108	0.971154	0.767956	0.971098	1.00658	1.13497	1.00566	0	0.826087	1.24447	1.00417	0.931148	0.865772	0.966321	0.956679	1.32687	0.95572	0.896825	0.932471	1.00568	1.52232	0.808411	0.841346	0.95625	0.966981	1.62463	1.0177	0.883764	0
HsCD00846524	MAN2C1	1.25168	1.05475	0.926829	0.990113	0.913357	0.964387	0.916256	0.909574	0.901019	1.00262	0.882834	1	1.07485	0	0.835821	0.935252	0.945946	0.990385	0.823204	0.946821	1.01974	0.93865	1.16038	0	0.842391	1.05462	0.9875	0.92459	0.879195	0.901554	0.819495	1.0831	0.830258	0.968254	0.936782	1.00568	1.15179	0.878505	0.889423	1.14375	1.02358	0.929619	0.977876	0.859779	0
HsCD00832119	TRPV4	0.979573	0.922905	0.863415	0.94774	1.08303	0.905271	0.827586	0.824468	0.822416	0.870079	1.02725	0.846154	0.817365	0	0.840796	0.870504	0.831081	0.942308	0.900552	0.837572	0.940789	0.92638	1.10943	0	0.820652	0.875163	0.908333	0.977049	0.899329	0.834197	0.841155	1.07202	0.924354	0.857143	0.896552	0.965909	1.07589	0.82243	0.846154	0.94375	0.839623	0.870968	0.876106	0.743542	0
HsCD00847044	KLHL34	1.06054	0.955866	0.873171	0.923729	0.931408	0.894587	0.830049	0.893617	0.839884	0.944882	0.855586	0.871795	0.889222	0	0.835821	0.892086	0.891892	0.942308	0.751381	0.825434	0.934211	0.907975	0.971698	0	0.804348	0.842653	0.895833	0.885246	0.83557	0.779793	0.693141	1.00831	0.97048	0.888889	0.899425	0.971591	0.888393	0.827103	0.8125	0.9	0.825472	0.806452	0.871681	0.763838	0
HsCD00832643	SLC23A1	0.988864	0.988827	0.907317	1.00706	1.02527	0.938746	0.85468	0.962766	0.895197	0.828084	0.93733	0.871795	1.08383	0	0.900498	0.992806	0.939189	0.884615	0.81768	0.904335	0.855263	0.883436	1.08113	0	0.891304	0.923277	0.9125	0.980328	0.932886	0.823834	0.837545	0.98338	0.854244	0.84127	0.912356	1	0.964286	0.841121	0.879808	1.05625	0.882075	1.07038	0.880531	0.856089	0
HsCD00831402	DUSP8	1.13753	1.0152	0.985366	1.00424	0.942238	1.20798	0.884236	0.898936	0.994178	0.927822	0.99455	0.858974	0.92515	0	0.965174	1.48921	0.831081	0.884615	0.966851	0.934682	0.927632	0.846626	1.0434	0	0.880435	0.890767	0.925	0.970492	0.899329	0.909326	0.776173	1.10526	0.837638	0.896825	0.916667	0.988636	0.816964	0.859813	0.9375	1.2875	0.957547	0.829912	0.915929	0.854244	0
HsCD00831961	IL23R	0.983555	1.00201	0.946341	1	0.909747	0.91453	0.770936	0.925532	0.89083	0.792651	0.926431	0.858974	0.958084	0	0.865672	1.41727	0.756757	1.15385	0.756906	0.86185	0.980263	0.865031	0.915094	0	0.902174	1.18856	0.891667	0.977049	0.869128	0.834197	0.776173	1.17175	0.99262	0.944444	0.941092	1.02273	0.78125	0.850467	0.9375	1.125	0.867925	0.865103	0.915929	0.848708	0
HsCD00674611	CCL3L3	1.04461	1.14704	0.941463	1.02401	0.906137	1.01068	0.894089	0.941489	0.816594	0.817585	0.915531	0.948718	1.00898	0	1.0995	0.964029	0.831081	0.971154	0.972376	0.989306	0.927632	1	1.03208	0	0.967391	1.07672	1.0875	1.01639	0.869128	0.976684	0.815884	1.10249	1.04797	0.952381	1.00718	0.971591	1.00893	1.27103	0.995192	0.98125	1.15566	0.923754	0.915929	0.852399	0
HsCD00733509	FBXL14	1.09771	1.14045	0.921951	1.0226	1.01083	1.02066	0.96798	0.893617	0.899563	1.08399	0.934605	1.05128	1.03293	0	0.950249	0.856115	0.918919	0.951923	0.900552	1.10462	0.986842	1.04294	1.17736	0	0.972826	1.06892	0.875	1.02951	0.832215	0.979275	1.13718	1.21884	1.04059	0.928571	0.951149	0.982955	1.12946	1.03271	0.927885	1.06875	1.06132	1.06452	0.90708	1.13838	0
HsCD00846847	COPS6	0.804364	0.850391	0.868293	0.95904	1.05054	1.00285	0.743842	0.952128	0.770015	0.530184	0.686649	0.961538	0.946108	0	0.776119	0.856115	0.945946	0.865385	0.712707	0.904335	0.789474	0.815951	1.83019	0	0.826087	0.96749	1.00417	0.872131	0.875839	0.997409	0.563177	0.842105	1.1107	0.888889	0.946839	0.784091	0.857143	0.836449	0.875	0.8	0.811321	0.806452	1.24336	0.621771	0
HsCD00732167	VPS25	1.1654	1.17341	0.878049	1.01412	1.07581	1.04986	0.995074	0.994681	0.949054	1.15748	1.0327	1	0.964072	0	1.00995	0.913669	1.00676	0.932692	1.0221	1.12283	1.01316	1.09202	1.24717	0	1.0163	1.05332	0.991667	0.990164	0.88255	0.948187	1.05054	0.98615	1.10332	0.904762	0.883621	0.988636	1.13839	1.04673	0.951923	0.90625	1	0.932551	0.995575	1.07749	0
HsCD00846419	A2M	1.107	0.995419	0.795122	0.95904	0.906137	0.895299	0.807882	0.845745	0.978166	0.87664	0.779292	1.53846	0.961078	0	0.900498	0.848921	0.810811	0.903846	0.767956	0.989306	0.914474	0.96319	0.90566	0	0.902174	0.953186	0.979167	0.82623	0.926174	0.873057	0.797834	0.883657	1.01476	1.05556	0.969828	0.880682	0.915179	0.957944	0.889423	1.0625	1.17925	0.847507	0.849558	0.931734	0
HsCD00846609	OPA1	1.04196	0.942682	0.868293	0.975989	0.971119	0.939459	0.844828	0.893617	0.959243	1.08268	0.773842	0.935897	0.92515	0	0.890547	0.899281	0.925676	0.865385	0.834254	1.05	0.940789	0.969325	1.09811	0	0.831522	1.02471	0.995833	1.00984	1.04362	0.888601	1.02527	0.99723	0.883764	0.912698	0.893678	0.875	0.941964	0.929907	0.894231	0.9375	0.924528	0.961877	0.977876	0.798893	0
HsCD00814719	FBXO46	1.27955	1.25911	0.892683	0.966102	1.03249	0.991453	1.14532	1.12766	1.10335	1.35302	1	1.17949	1.03892	0	1.0199	0.985612	1	0.875	0.955801	1.26243	1.07895	1.03067	1.21132	0	1.05435	1.0156	1.075	1.00984	1.01342	1.0285	1.11552	0.944598	0.878229	0.944444	0.903736	0.988636	1.05357	1.01869	0.995192	0.9625	1.16038	0.912023	1.02212	1.47601	0
HsCD00733632	MDP1	1.1508	1.05475	0.995122	1.08051	0.981949	0.970085	0.8867	1.05319	0.946143	0.877953	0.934605	0.923077	0.95509	0	0.985075	0.985612	0.864865	0.817308	1.01657	0.995376	0.901316	1.01227	1.06038	0	0.923913	0.988296	1.0875	0.990164	1.06376	1.02073	0.877256	0.958449	0.937269	1.03175	1.08908	0.914773	0.919643	1.01869	0.956731	0.9875	0.915094	0.98827	1.03982	0.983395	0
HsCD00641768	SCGN	1.2238	1.11408	0.960976	0.975989	0.913357	1.01425	0.901478	1.03191	0.919942	0.955381	0.893733	0.897436	1	0	0.970149	1.00719	1.00676	0.875	0.889503	1.04393	0.875	1.00613	0.983019	0	0.972826	0.947984	0.966667	0.95082	1.01342	0.979275	0.880866	0.822715	0.835793	1.04762	1.04023	0.903409	0.915179	0.971963	1	0.95	0.962264	0.938416	1.07965	0.874539	0
HsCD00832690	FBXO32	1.29548	1.13385	0.921951	1.02542	0.971119	1.04131	1.03202	1.01064	0.954876	1.0315	1.08174	0.871795	0.913174	0	1	0.899281	0.918919	0.759615	0.922652	1.12283	0.953947	1.03681	1.16038	0	1.01087	0.920676	0.945833	0.977049	1.00336	0.966321	0.949458	0.850416	0.892989	0.960317	1.06466	0.971591	0.986607	1.0514	0.947115	0.95	1.04245	0.868035	1.0708	1.17712	0
HsCD00734332	MGME1	1.29681	1.16022	1.01951	1.09746	1.04693	1.10897	1	1.05319	1.01456	1.03675	1.09809	1.05128	0.94012	0	1	1.08633	1.05405	0.980769	0.883978	1.09855	0.980263	1.07975	1.02075	0	1.09783	0.973992	1.00417	1.04918	1.09396	1.03368	1.16245	0.911357	1.16974	1.11111	0.887931	0.994318	1.27232	0.953271	0.942308	1.04375	1.15094	0.970674	1.10177	0.933579	0
HsCD00846939	WBP2	1.21451	1.04156	0.95122	0.980226	1.01805	1.05128	0.906404	0.930851	0.953421	1.24672	1.05995	1	0.988024	0	0.940299	0.892086	1.01351	1	0.883978	1.06214	0.980263	0.96319	1.24528	0	1	0.876463	1.09583	0.95082	0.983221	0.976684	0.967509	1.04432	0.891144	1	0.880747	0.931818	1.13839	0.985981	0.961538	1.0125	0.933962	0.944282	1.03097	0.907749	0
HsCD00835272	CYP2F1	1.1508	1.08112	0.873171	0.785311	0.971119	0.962963	0.931034	0.87766	0.892285	1.20079	1.11989	0.846154	1.05389	0	0.920398	0.863309	0.905405	0.923077	0.762431	1.01965	0.927632	0.969325	1.02453	0	0.967391	0.828349	0.9375	0.937705	0.963087	0.971503	0.920578	0.759003	0.845018	0.928571	0.962644	0.9375	0.803571	0.976636	0.923077	0.84375	0.900943	0.824047	0.942478	0.892989	0
HsCD00835459	LCE3B	1.08709	1.00201	0.941463	0.971751	0.823105	0.883903	0.802956	0.989362	0.922853	0.871391	0.986376	0.833333	1.02994	0	0.895522	0.978417	0.797297	0.923077	0.889503	1.01965	0.953947	0.907975	1.12642	0	0.956522	0.83225	0.9625	0.806557	0.949664	0.943005	0.895307	0.725762	0.913284	0.912698	0.928161	0.909091	0.772321	0.901869	0.947115	0.89375	0.919811	0.914956	0.977876	0.743542	0
HsCD00831215	DENND6B	0.994173	1.0152	0.892683	0.771186	0.750903	1.22507	0.955665	1.00532	0.914119	1.22966	0.978202	0.717949	0.847305	0	0.885572	0.834532	0.77027	1.08654	0.751381	0.965029	0.894737	0.95092	0.932075	0	0.891304	1.09233	0.941667	0.878689	0.936242	1.39119	0.888087	0.584488	0.939114	0.714286	0.966954	1.02273	0.700893	1.3271	0.903846	0.74375	0.839623	0.841642	0.867257	0.924354	0
HsCD00734052	PUS7L	1.12691	1.27888	0.834146	0.857345	0.927798	0.952279	1.15271	0.851064	0.861718	1.17192	1.11717	1.0641	0.913174	0	0.880597	0.863309	0.844595	1	0.900552	0.977168	0.855263	1.04908	0.943396	0	0.934783	1.0104	0.9875	1.09508	1.49329	0.849741	0.888087	1.36011	0.857934	0.936508	0.791667	1.08523	1.43304	1.07477	0.817308	1	0.839623	1.25513	0.955752	1.12915	0
HsCD00078028	DNAJB5	1.09505	0.936089	0.97561	0.987288	0.888087	0.954416	0.901478	0.920213	0.780204	0.925197	1.00817	1.03846	0.853293	0	0.875622	0.870504	0.810811	1.15385	0.867403	0.880058	0.927632	0.969325	0.984906	0	1.19022	0.895969	0.975	0.809836	0.802013	0.948187	0.743682	0.99446	0.97786	0.920635	0.920977	1.00568	0.946429	0.85514	0.918269	0.8625	0.882075	0.994135	1	0.874539	0
HsCD00834910	VEGFA	1.08974	1.31844	0.956098	1.01412	0.99639	0.995726	1.00493	0.994681	0.938865	1.04593	1.35695	0.987179	1.18862	0	0.925373	1.00719	1.00676	1.80769	0.950276	0.965029	1.01974	0.93865	1.58868	0	0.907609	0.940182	0.933333	0.934426	0.973154	0.880829	0.956679	1.26039	0.892989	0.936508	0.831897	1.03977	0.910714	0.915888	0.875	1.05625	0.924528	0.973607	0.929204	0.940959	0
HsCD00356417	DNAJC11	1.04859	1.08771	0.97561	0.913842	1.01444	1.08333	1.133	1.32979	0.898108	1.15486	1.04087	1.07692	0.967066	0	0.9801	0.992806	1.02027	1.05769	1	0.989306	1	0.98773	1.13962	0	0.842391	0.90117	0.933333	1.04918	0.95302	0.891192	1.07942	1.03324	0.911439	1.01587	0.813218	1.08523	1.01786	1.68692	0.855769	0.9375	0.858491	0.935484	0.893805	1.08303	0
HsCD00629751	RFTN1	1.06319	1.0152	1.08293	0.902542	0.971119	1.24573	1.40394	0.952128	0.905386	1.1168	1.02725	1.03846	1.49102	0	1.14925	0.956835	1	1.09615	0.895028	1.00751	1.01974	1.07362	1.12075	0	0.956522	0.928479	1.05833	1.00984	1.00671	0.948187	0.99639	1.01939	0.929889	0.896825	0.83046	1.08523	1.83036	0.88785	0.899038	1.13125	0.900943	1.16422	1.0177	0.889299	0
HsCD00835348	DENND1A	1.04063	1.0943	0.863415	1.01412	0.98556	1.02635	1.00985	1.06383	0.908297	0.976378	1.07902	0.948718	0.98503	0	1.04478	1	0.891892	1	1.06077	1.05	1.08553	1	0.983019	0	0.961957	1.16255	1.09583	1.58033	0.993289	1.01295	0.870036	1.34349	0.98524	0.944444	0.840517	0.977273	1.01786	0.920561	0.903846	1.0625	0.924528	1	0.951327	0.948339	0
HsCD00403645	RIPPLY2	1.21053	1.27888	1	1.06215	0.949458	1.00926	1.04187	1.06383	0.941776	1.03412	0.93733	1.01282	1.00599	0	1.0398	0.985612	1.02703	1.00962	1.07182	1.04393	1.03289	0.97546	1.09623	0	1.00543	1.06892	1	1.03279	1.16107	1.00518	1.06859	1.10803	1.14945	1.16667	1.02299	0.971591	1.16518	0.985981	1.09135	0.9875	1.37736	0.98827	1.11062	1.05904	0
HsCD00857900	BBS10	1.23575	1.33821	0.956098	0.949153	1.04693	1.10114	1.31773	1.0266	0.954876	1.32808	1.00545	1.0641	1.27844	0	1.1194	1.02878	1.04054	1.00962	1.02762	1.41416	1.19079	1.06135	1.28491	0	1.15761	1.38492	1.15417	1.23607	1.02349	1.02332	1.36101	0.98338	1.13284	1	0.984195	1.10227	1.21875	1.07944	1.05769	0.95625	1.10849	1.09971	1.04425	1.30627	0
HsCD00630768	QPRT	1.02205	1.14045	0.902439	0.995763	1.0361	1.02279	1.24631	1.07447	1.03202	0.992126	0.975477	0.897436	0.931138	0	1.0398	0.985612	1.02703	0.971154	1.0884	1.15318	1.06579	1.10429	1.23396	0	1.07609	1.18466	0.9625	1.17377	1.05705	1.01554	1.22383	1.15789	0.889299	0.992063	0.936782	0.965909	1.05804	1.09346	0.956731	1.175	0.891509	0.994135	0.973451	1.11255	0
HsCD00834657	CLEC7A	1.1216	1.06134	1.02439	1.03955	0.906137	0.982906	0.975369	1.20213	1.18632	0.912073	0.866485	0.974359	0.877246	0	0.910448	1.07914	1.10135	0.875	0.977901	1.05	1.00658	1.03067	1.28302	0	0.940217	0.980494	0.925	1.02623	1.2047	0.880829	1.00361	0.886427	1.05904	1.00794	0.95977	0.954545	0.946429	0.943925	0.942308	1.0875	0.919811	0.88563	0.964602	1.23432	0
HsCD00835813	ASB2	1.09903	1.23274	0.921951	1.02684	1.02166	0.960114	0.94335	0.952128	0.967977	0.958005	0.888283	0.948718	0.856287	0	0.950249	0.877698	0.912162	0.923077	0.883978	0.989306	0.960526	0.98773	1.14717	0	0.918478	1.02601	0.975	0.901639	0.946309	0.963731	1.05415	0.759003	1.04244	0.968254	1.06609	0.943182	0.933036	0.96729	1.05288	0.9	0.981132	1.05279	0.986726	0.976015	0
HsCD00857944	MMP20	1.42423	1.04816	0.956098	0.696328	0.862816	0.980057	0.832512	1.0266	1.00291	0.92126	0.907357	0.961538	0.967066	0	0.905473	0.856115	0.871622	1.02885	0.98895	1.00145	0.901316	0.98773	1.02264	0	0.869565	0.953186	1.14583	0.957377	0.895973	0.932642	0.801444	0.853186	0.898524	0.984127	1.07184	0.982955	0.915179	0.939252	0.971154	0.9375	0.995283	0.929619	1	0.830258	0
HsCD00674439	DOK7	1.21053	1.23274	1.05366	0.992938	0.99639	1.01282	0.990148	1.07979	1.00728	1.25197	0.953678	1.11538	1.03593	0	1.03483	1.01439	1	0.913462	0.972376	1.10462	0.947368	1.03681	1.08868	0	1.07065	0.941482	1.55417	1.05246	1.01342	1.03368	1.20578	1.68698	0.911439	1.03968	1.08621	1.01136	0.96875	1.29439	1.01442	1.0125	0.90566	0.903226	1.0354	1.03875	0
HsCD00857997	RGS8	1.22115	1.20637	0.990244	0.991525	0.949458	1.02137	0.918719	1.01064	0.997089	0.942257	0.93733	0.961538	0.952096	0	0.9801	0.978417	0.925676	0.903846	1.03867	1.08642	0.940789	1.0184	1.11509	0	1.02717	0.938882	0.958333	0.839344	0.966443	0.984456	0.978339	0.894737	0.892989	1.06349	1.14224	0.954545	1.25893	1.02804	1.03846	0.9625	0.966981	0.926686	1.11504	0.918819	0
HsCD00831165	NPEPL1	1.10036	1.03497	0.97561	1.02966	0.880866	0.977208	0.91133	1.00532	1.03202	0.824147	0.891008	0.923077	0.89521	0	0.965174	0.971223	0.986486	0.865385	1.06077	1.05	0.842105	0.97546	1.10189	0	0.956522	0.89987	0.9375	0.963934	1.0604	0.92228	0.920578	0.880886	0.939114	1.00794	0.975575	1	0.933036	0.864486	0.884615	0.96875	0.981132	0.86217	0.995575	0.948339	0
HsCD00357252	NAT15	1.38043	1.04156	0.917073	0.995763	0.906137	1.00427	0.862069	0.93617	0.975255	1.02887	0.929155	1.02564	1.02695	0	0.940299	0.892086	0.804054	0.961538	1.02762	1.03786	0.914474	0.92638	1.12264	0	0.972826	0.885566	1.0875	0.95082	1	1.15544	0.862816	0.800554	0.822878	0.928571	1.03736	0.960227	0.915179	1.02336	0.9375	0.8625	0.966981	0.847507	1.03097	0.905904	0
HsCD00733341	IQCE	1.31273	0.936089	0.985366	0.936441	0.855596	1.02564	0.953202	0.888298	0.959243	1.00787	0.970027	0.820513	0.877246	0	1.0597	0.863309	1.05405	0.913462	0.983425	1.13497	1.30263	1.05521	1.02075	0	0.88587	0.80104	1.075	0.97377	1.10403	1.02591	0.888087	0.717452	0.946494	0.920635	1.0273	0.909091	0.665179	0.897196	0.836538	1.3625	0.816038	1.00293	0.982301	1.18635	0
HsCD00858074	SMOC2	1.01143	1.08771	0.926829	0.943503	0.916968	1.21439	1.73892	1.02128	0.917031	0.919948	0.934605	1.71795	0.98503	0	1.18905	0.920863	0.952703	0.980769	0.729282	1.04393	0.875	0.92638	0.966038	0	0.918478	0.985696	0.9125	0.852459	0.899329	0.963731	0.808664	0.933518	0.904059	0.912698	0.941092	0.920455	0.8125	0.906542	0.966346	0.825	0.849057	0.970674	0.915929	0.876384	0
HsCD00732516	RAD17	1.25035	1.04816	0.960976	0.871469	0.848375	0.995014	1.08621	1.07447	0.982533	1.04987	1.29155	0.923077	1.0479	0	0.950249	1.02158	0.966216	1	0.955801	1.14711	0.973684	0.932515	1.16604	0	0.961957	1.01691	1.10417	0.993443	1	0.994819	0.942238	0.903047	0.784133	0.928571	0.814655	1	0.763393	1.0514	1.02404	0.8125	0.891509	1.02933	0.942478	0.957565	0
HsCD00858102	FLRT3	1.08709	1.18659	0.843902	0.793785	0.765343	1.33974	1.28571	1.03723	0.972344	1.04724	0.940054	1.24359	0.952096	0	0.865672	0.928058	0.918919	0.980769	0.773481	1.00145	0.967105	0.877301	1.13208	0	0.978261	0.921977	1.05833	0.947541	0.88255	0.927461	0.99278	0.686981	0.97417	0.960317	1.02155	0.982955	0.647321	0.925234	0.985577	0.7125	0.820755	0.941349	0.889381	0.880074	0
HsCD00858087	SYT10	1.08443	1.61508	0.912195	0.862994	0.862816	0.94943	1.01724	0.952128	0.851528	1.0105	0.972752	1.02564	0.904192	0	0.825871	0.81295	0.844595	1.04808	0.745856	0.831503	0.868421	0.865031	0.958491	0	0.815217	0.819246	0.945833	0.842623	0.818792	0.803109	0.920578	0.950139	0.911439	0.888889	1.04167	0.960227	0.946429	0.85514	0.783654	0.91875	0.915094	0.844575	0.924779	1.25092	0
HsCD00858121	STRN	1.22911	1.24592	0.985366	0.99435	0.884477	0.957265	1.07635	1.07447	0.924309	0.97769	0.852861	0.987179	1.04491	0	1.01493	1.07914	0.851351	1.09615	0.966851	1.09249	0.980263	0.877301	1.55094	0	0.891304	0.944083	0.970833	0.583607	0.946309	0.935233	1.05054	1.18283	0.839483	1	0.916667	0.914773	0.928571	0.88785	0.923077	1.25625	1.07547	1.0088	0.942478	0.894834	0
HsCD00859470	MRC2	1.18265	1.24592	1.02439	0.973164	0.942238	1.02137	1.08867	0.941489	0.871907	1.15354	0.833787	0.948718	1.00599	0	0.935323	1	1.00676	1.04808	0.861878	0.983237	1.02632	0.852761	1.35472	0	0.826087	0.853056	1.06667	0.92459	0.885906	0.88601	1.05054	1.01108	0.785978	0.952381	0.932471	0.994318	0.982143	0.929907	0.889423	0.99375	0.966981	1.0088	0.823009	1.14391	0
HsCD00863294	PNPLA7	1.09107	1.12726	0.946341	0.995763	0.963899	1.03419	0.997537	0.914894	0.829694	1.00262	0.893733	0.987179	0.934132	0	0.950249	0.906475	0.844595	0.980769	0.867403	0.95896	0.953947	0.889571	1.31698	0	0.831522	0.89857	1.25	0.87541	0.872483	1.22021	1.00722	1.08033	0.883764	0.960317	0.909483	0.977273	0.955357	0.915888	0.889423	1.0375	1.01887	0.961877	0.862832	0.990775	0
HsCD00859123	EFNA4	1.01276	1.27229	0.931707	1.05791	0.956679	1.09687	1.00246	0.909574	0.842795	0.864829	0.891008	0.897436	0.901198	0	0.850746	1.07914	0.878378	0.980769	0.933702	0.995376	0.868421	0.877301	0.784906	0	0.869565	0.890767	0.895833	1.0459	0.949664	0.818653	0.909747	0.975069	0.898524	0.904762	0.96408	1	1.11607	1.06542	1.20192	1.15625	1.00943	1.03519	0.933628	1.00554	0
HsCD00859468	IRGM	1.07647	1.02179	0.941463	1.03107	0.855596	0.980057	0.985222	1.05851	0.924309	0.860892	1	0.897436	0.907186	0	0.945274	1.21583	0.932432	1.09615	1.27624	1.90578	0.921053	0.877301	1.00755	0	0.940217	0.895969	1	1.25902	0.92953	0.992228	0.859206	0.927978	0.946494	0.97619	1	1.15909	0.928571	0.990654	0.975962	1.05	0.924528	1.02933	0.90708	0.902214	0
HsCD00859099	L3MBTL4	1.83172	1.11408	1.0878	0.95904	1.04332	1.02991	0.987685	0.984043	0.863173	0.909449	0.959128	0.910256	0.901198	0	0.955224	1.03597	0.925676	0.961538	1.0221	1.05	0.947368	0.97546	0.996226	0	0.929348	1.0039	1.12917	1.0459	0.949664	0.976684	0.98917	1.38781	1.12915	1	1.08764	0.960227	0.941964	1.00935	0.951923	1.25	0.981132	1.27859	0.960177	1.0203	0
HsCD00859119	SIAH2	1.08974	1.21296	0.834146	1.27825	0.891697	0.982906	0.916256	0.824468	0.901019	1.0748	0.730245	0.923077	0.934132	0	0.925373	0.841727	0.817568	0.980769	1.03315	1.05607	0.875	0.90184	0.790566	0	0.98913	1	0.966667	0.931148	0.852349	1.0285	0.873646	1.14681	1.38745	0.936508	1.07471	0.9375	1	0.985981	1.00962	0.93125	0.924528	0.98827	0.964602	0.924354	0
HsCD00859717	DCLK1	1.21849	1.27229	0.931707	0.720339	0.981949	0.975071	0.950739	1.01596	0.981077	0.994751	0.891008	1.01282	0.964072	0	0.960199	0.935252	0.993243	1.03846	0.911602	1.00145	1.06579	0.97546	1.15472	0	0.907609	1.02471	0.975	0.927869	0.963087	0.870466	1.22022	1.1108	0.913284	0.960317	1.01437	1.01136	1.02232	0.957944	1.00962	1.04375	1.05189	0.964809	1.02655	1.06642	0
HsCD00831355	MXD4	1.25699	1.29866	0.995122	1.03107	1.04693	1.03775	0.980296	1.02128	0.983988	1.02887	0.953678	1.07692	1.03892	0	1.02488	1.01439	1.02027	0.990385	1.12155	1.08035	1.42763	1.00613	1.19811	0	1.0163	1.05202	1.05833	1.15082	0.969799	0.963731	1.15884	1.0554	1.08672	1.10317	0.979885	1.00568	1.11607	1.02804	1.07212	1.05	1.2217	1.04985	1.03982	1.13838	0
HsCD00859097	POLG	1.14682	1.0943	0.980488	1.02401	0.945848	0.990741	0.990148	1.15426	0.992722	1.04331	0.975477	1.0641	0.937126	0	0.960199	1.20144	1.11486	0.961538	1.14365	1.11069	1.06579	1.02454	1.13962	0	0.961957	0.977893	0.9625	1.20328	1.13758	0.940415	1.25632	0.98338	0.905904	1	1.08333	1.01136	1.04018	0.953271	0.9375	1.175	1.0283	1.00293	1.01327	1.33579	0
HsCD00859715	ASIC2	1.20655	1.4305	0.863415	0.961864	0.880866	0.94943	0.965517	0.941489	0.988355	0.976378	0.880109	0.910256	0.877246	0	0.950249	0.856115	0.885135	0.894231	0.922652	1.01358	0.953947	0.920245	0.984906	0	0.902174	0.944083	1.04167	0.832787	0.872483	0.888601	0.967509	0.850416	1.02399	1.09524	1.00862	0.943182	0.897321	0.976636	0.985577	0.83125	1.03302	0.98827	1.03982	1.24723	0
HsCD00859110	MAP3K20	1.15611	1.15363	1	1.01412	0.916968	0.968661	0.908867	1.09574	0.950509	1.01575	0.910082	0.897436	0.92515	0	0.930348	1.10791	0.918919	0.923077	0.906077	1.05	0.940789	0.98773	0.966038	0	0.923913	0.973992	1.01667	1.05902	1.0302	0.979275	1.01805	1.00554	0.922509	1.03175	1.09626	0.948864	0.910714	1	1.03846	1.275	0.971698	0.941349	1.05752	0.922509	0
HsCD00835498	RPS24	1.10036	1.05475	0.941463	0.970339	0.888087	0.997863	0.847291	1.04787	0.967977	0.994751	0.874659	0.923077	0.982036	0	0.975124	0.956835	1.44595	0.884615	0.850829	0.989306	0.907895	0.95092	1.01321	0	1	0.877763	0.975	1.03279	1.04362	1.01036	0.967509	0.941828	0.819188	1.03175	1.08046	0.960227	0.879464	0.995327	0.985577	0.99375	0.962264	0.914956	1.07965	0.859779	0
HsCD00859734	FUT2	1.17602	1.08771	0.926829	1.01554	0.974729	1.02422	1.06404	0.973404	0.895197	0.948819	1.07357	0.833333	1	0	0.970149	0.964029	0.945946	1.00962	0.823204	1.06821	1.09868	1.05521	1.00189	0	1.1413	0.877763	1.13333	0.963934	0.959732	1.42228	0.931408	0.847645	0.976015	1.11111	0.939655	0.931818	1.07143	1.22897	1.00481	0.9125	0.962264	1.02933	1.23451	0.940959	0
HsCD00859697	INSR	1.12425	1.00201	0.882927	0.812147	0.841155	1.17165	1.15271	0.93617	0.889374	0.984252	0.959128	0.769231	0.931138	0	0.945274	0.884892	0.925676	0.923077	0.690608	0.995376	0.855263	0.92638	1.06981	0	0.875	0.925878	1.05833	0.911475	0.862416	1.14767	0.851986	0.728532	0.859779	0.777778	1.00862	0.926136	0.736607	1.16355	0.966346	0.8625	0.834906	0.909091	0.942478	0.937269	0
HsCD00832206	GNAT3	1.23442	1.45028	0.97561	0.90678	1.03971	1.22293	1.28818	0.952128	0.928675	1.1063	0.980926	1.11538	1.00299	0	1.02985	1.04317	1.06081	1.15385	1.01105	1.03786	1.06579	1.0184	1.23962	0	1.16304	1.3199	1.0625	0.885246	0.90604	0.948187	0.981949	1.14681	0.928044	0.992063	1.38937	0.943182	0.910714	1.32243	1.40385	0.94375	0.915094	1.11437	1.04867	1.7583	0
HsCD00835670	PRR5L	1.31937	1.66123	0.965854	1.00989	0.787004	0.886752	0.950739	0.835106	0.847162	0.959318	0.782016	1.05128	1.02695	0	0.9801	0.748201	0.756757	0.961538	0.906077	0.86185	0.861842	0.932515	0.662264	0	0.945652	0.971391	0.95	1.48197	1.09396	0.937824	0.65343	1.08033	1.16605	1.00794	0.814655	0.909091	0.946429	1.11682	0.860577	0.85	1.27358	0.903226	0.858407	1.00923	0
HsCD00734477	GDF2	1.12292	1.11408	1.02439	0.990113	0.920578	1.03989	1.02217	1.04787	0.89083	0.947507	0.899183	0.948718	0.967066	0	0.965174	1.05755	0.851351	0.971154	0.889503	0.965029	0.986842	0.969325	0.966038	0	0.891304	1.06112	0.970833	0.918033	0.97651	0.948187	0.826715	1.31856	0.972325	1.00794	0.95546	0.982955	0.959821	1.06075	0.9375	1.05	0.990566	1.02053	0.884956	1.00554	0
HsCD00835854	CLNK	1.16805	1.5162	0.936585	0.968927	1.19134	1.32692	1.02709	1.03723	1.00291	0.929134	0.978202	1.4359	1.42216	0	1.21393	1.00719	0.952703	0.913462	1.00552	1.6448	0.980263	0.98773	1.36792	0	0.972826	1.06112	0.991667	0.960656	1.08389	0.937824	1.09025	0.944598	1.24723	0.968254	1.04741	1.38636	1.04018	1.2243	0.932692	0.93125	1.08962	0.914956	0.995575	1.06642	0
HsCD00835636	IL16	1.00612	1.44369	0.97561	1.02542	0.924188	0.941595	1.02709	1.13298	1.0655	0.884514	0.852861	0.961538	0.922156	0	0.955224	1.02158	0.986486	0.913462	0.950276	1.01358	0.980263	0.93865	1.1434	0	0.869565	0.959688	0.9625	0.872131	1.10403	0.888601	1.07942	0.867036	0.95572	0.944444	1.04454	0.9375	0.946429	1.11215	0.961538	1.075	0.957547	0.853372	0.942478	0.918819	0
HsCD00076711	SRPR	1.16009	1.14045	0.907317	1.09887	0.938628	0.974359	0.849754	0.962766	0.983988	0.959318	0.970027	0.974359	0.988024	0	0.940299	0.992806	1.14865	0.903846	0.972376	1.17139	1	1.00613	1.15849	0	1.22826	1.12614	0.920833	1.00984	1.04698	0.909326	1.01805	1.13019	0.972325	1.01587	0.939655	0.954545	1.02232	0.925234	0.971154	1.00625	0.962264	0.973607	1.04867	0.905904	0
HsCD00834694	SUSD4	1.11363	1.4305	0.995122	1.09322	0.98556	0.960114	0.894089	1.04787	1.01601	1.10105	0.945504	1.0641	1.03593	0	1.06965	1.17986	1.10135	0.951923	0.872928	1.14711	1.04605	1.04294	1.06415	0	1.03261	1.14824	1.04583	1.2459	1.16443	0.992228	1.13357	1.13296	1.06089	1.13492	1.03736	1.03409	1.16518	0.976636	0.961538	1	1.03302	0.897361	0.942478	0.95941	0
HsCD00835391	CENPI	1.0831	1.62168	0.97561	1.06921	0.920578	1.01282	0.995074	1.21809	1.16157	1.05381	0.950954	1.02564	0.949102	0	0.9801	1.07914	1.20946	0.903846	1.07182	1.11676	1.01974	1.0184	1.28679	0	1.00543	0.923277	0.954167	1.45246	1.22819	0.963731	1.05776	0.927978	1.09594	1.03968	0.952586	1.07955	1.02232	0.934579	0.908654	1.13125	1.00943	1.00293	0.977876	1.37638	0
HsCD00734463	LITAF	1.32202	1.39754	1.03415	1.08333	1.01444	1.10256	1.2266	1.0266	1.03639	0.964567	0.950954	1.11538	1.11078	0	0.99005	0.985612	1.00676	0.942308	1.24309	1.13497	1.10526	1.15337	1.31698	0	0.956522	1.09753	1.12083	1.10164	1.00671	1.04922	1.15162	0.800554	1.32103	1.19048	1.09483	1.02273	1.06696	1.04673	1.03846	0.96875	1.21698	1.22874	1.17257	1.09225	0
HsCD00732995	TFIP11	1.38574	1.38436	0.902439	1.46045	1.12996	1.09758	1.28818	1.08511	1.10044	1.40814	1.13079	1.15385	1.0509	0	1.06965	1.10072	1.14865	0.980769	1.05525	1.14711	1.46053	1.13497	1.22264	0	1.03804	0.924577	1.13333	1.11803	1.08725	1.0829	1.20217	1.05817	1.09963	1.12698	1.15805	1.04545	1.07143	1.15888	0.947115	1.025	1.11792	1.31085	1.0708	1.26199	0
HsCD00730268	SNRPN	1.36583	1.15363	0.907317	1.05226	1.00361	1.0235	0.975369	0.941489	1.05095	1.13123	1.0545	1.87179	1.06587	0	1.15423	1.01439	1.00676	0.932692	1.08287	1.17139	0.993421	1.05521	1.37925	0	1.41848	0.988296	0.979167	0.931148	1.16107	1.07513	1.19495	0.825485	1	1.05556	0.926724	1.04545	1	0.990654	0.923077	0.9875	1.10849	1.21408	1.0531	0.950185	0
HsCD00733631	C1orf210	1.10567	1.08771	0.936585	1.06215	0.920578	0.897436	0.889163	0.925532	0.973799	0.906824	0.948229	1.69231	1.01497	0	0.875622	0.892086	0.871622	0.884615	0.80663	1.06214	1.05921	0.981595	1.03774	0	0.951087	0.854356	1.04167	0.855738	0.95302	0.911917	0.790614	0.739612	1.01845	0.952381	1.03736	0.892045	0.825893	1.07944	0.951923	0.86875	0.900943	0.961877	1.07965	0.845018	0
HsCD00865947	JCAD	1.03267	1.00201	1	0.922316	0.906137	1.00926	1.01724	1.19681	1.07715	0.984252	0.956403	1.03846	0.997006	0	0.875622	1.02158	0.912162	1.04808	0.922652	1.1289	1.01316	1.06135	1.89434	0	0.782609	1.25098	1.14583	0.947541	0.869128	0.927461	0.974729	1.13019	0.909594	0.912698	0.810345	1.00568	0.946429	0.901869	0.855769	0.925	1.36321	1.06158	1.38496	1.02214	0
HsCD00835919	MYH3	1.12823	1.02179	1.05854	0.937853	0.945848	0.87037	0.992611	0.914894	0.908297	1.05381	0.967302	1	0.88024	0	1.22388	1.17986	0.959459	1.07692	1.09392	0.989306	1.05921	0.91411	1.0566	0	1.15217	0.951886	0.966667	1.04262	0.90604	0.896373	0.971119	1.12742	1.02768	1.07937	1.10345	1	1.08929	1.35047	0.903846	1.16875	0.976415	1.04106	1.06195	0.95203	0
HsCD00733685	ADAP2	1.18531	0.949274	0.936585	1.01271	0.920578	0.978632	0.901478	0.904255	0.876274	0.913386	0.901907	0.884615	0.88024	0	0.945274	0.992806	0.844595	0.980769	0.872928	0.989306	1	0.920245	1.0283	0	0.951087	0.892068	0.9375	0.980328	0.879195	0.870466	0.953069	1.04986	1	0.920635	0.931034	0.965909	1.08482	0.953271	0.927885	1	0.849057	1.08211	0.986726	0.957565	0
HsCD00832680	TAB3	1.23309	1.08771	1.23902	0.95339	0.99278	1.03276	1.01724	0.994681	0.937409	0.868766	0.950954	0.974359	1.02994	0	0.955224	0.992806	1.06757	1.10577	1.04972	1.05	1.02632	0.98773	1.07547	0	1.18478	1.08843	1.2625	1.05574	0.869128	0.963731	1.09025	1.27978	1	0.97619	0.942529	1.03409	1.16518	1.07944	0.947115	1.2125	1.1934	1.15836	1.00885	1	0
HsCD00865305	CCDC187	1.01674	1.02838	1.04878	0.95904	0.949458	1.00214	0.921182	1	0.922853	0.895013	0.831063	1.02564	0.94012	0	0.895522	1.09353	0.918919	1.01923	0.872928	1.1289	0.947368	0.944785	0.95283	0	0.994565	1.11313	0.979167	0.954098	0.885906	0.896373	0.960289	1.19391	0.946494	0.936508	0.942529	0.954545	1.01339	0.925234	0.947115	1.13125	0.95283	1.03226	0.964602	0.878229	0
HsCD00865330	C6orf201	1.12027	1.21955	1.01463	1.02119	0.974729	0.980769	0.948276	1.13298	0.94032	0.817585	0.828338	1.11538	0.922156	0	0.975124	1	0.993243	1.00962	1.04972	1.03786	1.01974	0.993865	0.958491	0	1.0163	1.06762	1.06667	0.990164	1.08389	0.979275	1.02527	0.861496	1.16052	1.04762	1.0704	0.926136	1.0625	1.01402	1.02885	1.0625	1	1.03519	1.00885	0.881919	0
HsCD00832026	PER1	1.24504	1.24592	0.809756	0.971751	0.99639	0.967949	0.913793	1.05319	0.9869	0.946194	0.841962	1	0.994012	0	0.925373	0.892086	1	0.923077	1.16022	1.06214	0.986842	1.13497	1.3566	0	0.956522	0.944083	1.04167	1.03934	0.959732	1.03368	1.16968	0.842105	0.944649	0.97619	1.06466	0.977273	0.950893	0.948598	0.971154	0.9625	1.03774	0.941349	1.02212	0.931734	0
HsCD00866016	ZNHIT2	0.975591	1.16682	0.941463	0.970339	0.927798	1.25997	1.07143	0.952128	0.928675	0.934383	0.80654	0.923077	0.844311	0	0.940299	0.935252	0.959459	0.913462	0.983425	1.17139	1.00658	0.91411	1.09434	0	1.16304	1.27438	1.04167	1.02295	0.959732	0.971503	0.98917	1.0554	0.874539	1.03968	0.971264	0.948864	0.928571	1.04673	1.02885	0.925	0.962264	0.888563	0.964602	0.933579	0
HsCD00847074	PHF19	1.10169	1.14704	0.956098	1.02684	0.935018	1.02422	0.955665	1.00532	1.10626	1.00919	0.920981	1.01282	0.967066	0	0.935323	0.978417	1.14189	0.961538	0.939227	1.14104	0.953947	1.04294	1.06415	0	0.972826	1.06242	1.04167	1.07869	1.20805	1.0285	1.0361	1.30194	1.0369	1.00794	1.06753	1.01705	0.991071	0.976636	0.923077	1.1125	1.03302	1.01466	0.977876	1.12546	0
HsCD00865539	CISD3	1.14151	1.12067	1	1.0339	0.949458	0.960114	0.894089	1.00532	1.07715	0.874016	0.956403	1.02564	0.934132	0	0.905473	1.02158	1.08108	0.980769	1.04972	1.19566	1.00658	1.03681	1.07358	0	1.0163	1.08843	1.00417	1.07213	1.11074	1.0285	1.11191	0.98892	1.03875	1.04762	1.07759	1.02273	0.995536	1.07944	1.07692	1.11875	1.07547	1.05572	1.09735	1.0369	0
HsCD00865473	ARMH1	1.1946	1.21955	0.863415	0.990113	0.880866	0.929487	0.830049	0.920213	0.925764	0.892388	0.831063	0.897436	0.937126	0	0.925373	0.877698	0.851351	0.923077	0.972376	0.989306	0.927632	0.993865	0.941509	0	0.902174	0.96619	0.9375	0.977049	0.895973	0.950777	0.841155	0.891967	1.10517	1.0873	0.981322	0.943182	1	0.943925	0.966346	0.88125	1.10849	0.835777	1.00885	0.894834	0
HsCD00865985	SARDH	1.05789	1.06793	0.892683	0.977401	0.938628	0.966524	0.958128	0.941489	0.960699	0.914698	0.888283	0.948718	0.92515	0	0.925373	0.892086	0.898649	0.923077	0.950276	1.04393	0.888158	0.969325	1.12642	0	0.918478	0.869961	0.983333	0.983607	1.07047	0.943005	0.931408	0.966759	0.857934	0.960317	1	1.01136	0.964286	0.953271	1.3125	0.85625	0.948113	0.85044	0.938053	1.23432	0
HsCD00832657	MYBBP1A	1.22513	1.10089	0.843902	0.985876	0.909747	1.01425	0.935961	0.957447	0.989811	1.01575	0.855586	1.03846	0.952096	0	1.09453	0.841727	0.871622	0.942308	1.1105	1.13497	0.934211	1.03067	1.13019	0	0.972826	0.951886	1.1	0.990164	1.0302	1.08808	1.35379	1.03324	0.915129	0.968254	0.991379	1.0625	0.959821	0.943925	0.985577	1	0.943396	0.997067	1.07522	0.98893	0
HsCD00865523	LOC388436	1.49591	1.23274	0.936585	1.05791	0.945848	1.02208	0.849754	0.984043	0.994178	0.925197	0.847411	1.62821	1.00898	0	0.890547	0.942446	0.918919	0.894231	0.883978	1.08642	0.881579	1.02454	1.13396	0	1.10326	0.971391	1.00417	1.00328	0.946309	1.05181	0.98917	0.922438	1.12915	1.13492	1.02874	1.01705	1.03125	0.981308	1.05288	1.01875	1.10377	0.973607	1.13274	0.830258	0
HsCD00866194	ZCCHC18	1.41627	1.20637	0.921951	1.03814	0.924188	0.992877	0.844828	0.957447	0.917031	0.788714	0.912807	0.910256	1.11677	0	0.895522	0.892086	0.885135	0.990385	0.856354	1.01965	0.921053	0.957055	0.945283	0	1.11413	0.908973	0.9625	0.878689	1.04362	0.997409	0.808664	0.889197	1.21771	1	1.25431	0.965909	0.888393	0.985981	0.980769	0.9625	0.90566	0.835777	1	0.894834	0
HsCD00831948	KDM4A	1.14018	1.47665	0.887805	0.970339	1.31769	0.979345	0.931034	0.87766	0.909753	0.874016	0.956403	0.846154	0.91018	0	0.825871	0.834532	1.00676	1.00962	0.79558	0.95289	0.986842	0.96319	0.979245	0	0.880435	0.821847	1	0.832787	0.942953	1	0.902527	0.739612	0.876384	0.992063	1.02299	0.9375	1.12946	0.915888	0.961538	0.89375	0.90566	0.847507	1.0354	0.741697	0
HsCD00865484	FAM181A	1.10965	1.03497	1.02927	1.01836	0.956679	0.940171	0.864532	0.904255	0.951965	0.843832	0.972752	0.897436	0.877246	0	0.776119	0.899281	1.33784	0.961538	0.79558	1.08642	1	0.98773	0.981132	0	0.913043	0.858257	1.07917	1.06557	1.07047	1.16321	1.0361	0.759003	0.939114	0.952381	1.05316	0.971591	1.00446	0.873832	0.971154	1.04375	0.900943	0.818182	1.0177	0.791513	0
HsCD00866172	CCDC38	1.16274	0.988827	0.907317	0.806497	1.01444	0.903846	1.08867	1.03723	0.89083	0.860892	0.926431	0.820513	0.838323	0	0.930348	1.04317	0.891892	0.884615	0.751381	1.02572	0.868421	0.883436	0.873585	0	0.907609	1.09363	1.00417	0.937705	0.872483	1.04663	0.754513	0.65651	0.946494	0.746032	1.14368	0.954545	0.741071	1.02336	0.923077	0.86875	0.773585	1.13783	0.858407	0.776753	0
HsCD00866157	CTAGE6	1.07116	1.06793	0.917073	0.836158	0.963899	0.906695	0.85468	0.989362	0.899563	0.958005	0.970027	1.08974	0.91018	0	0.855721	1.20144	0.858108	1.00962	0.850829	0.843642	1	1.04908	0.890566	0	1.02174	1.23797	0.983333	0.881967	1.00336	0.792746	0.772563	1.10803	1.02399	0.912698	0.867816	0.977273	0.803571	0.901869	0.778846	1.275	0.957547	1.02053	1.08407	0.926199	0
HsCD00867581	NLRP11	1.03267	1.06793	0.965854	0.857345	0.888087	0.930912	0.894089	1.00532	0.944687	0.948819	1.04087	0.833333	0.904192	0	0.935323	1.42446	0.878378	1.00962	0.850829	0.904335	1.84211	1.00613	0.94717	0	0.98913	0.859558	0.9375	0.885246	0.865772	0.873057	0.772563	1.05263	1.0738	0.968254	0.926724	0.971591	1.33482	0.869159	0.788462	1.175	0.900943	1.02346	1.19027	1.02583	0
HsCD00866177	KCP	1.30344	1.21955	1.07317	0.864407	0.870036	0.939459	1.11823	0.962766	0.915575	1.07218	0.847411	0.910256	0.991018	0	0.885572	1.06475	1.02703	1	0.812155	1.00145	1.09868	0.920245	1.04717	0	0.798913	0.957087	0.920833	0.901639	0.802013	0.774611	0.880866	1.14404	0.797048	0.888889	0.886494	0.988636	0.9375	0.850467	0.908654	1.19375	0.924528	0.944282	0.823009	1.07934	0
HsCD00866521	ETV3L	1.2384	1.0086	1.06341	0.872881	0.844765	0.885328	1.00985	0.87766	0.858806	0.891076	0.735695	0.923077	0.98503	0	0.930348	1	0.871622	1.00962	0.812155	0.880058	0.901316	0.91411	0.909434	0	0.869565	1.01821	1.06667	0.803279	0.788591	0.816062	0.700361	0.880886	1.04059	1.05556	0.988506	0.971591	0.946429	0.920561	0.884615	1.05625	0.962264	0.961877	0.933628	0.878229	0
HsCD00867108	MRPL24	1.21717	1.14045	1.07805	0.919492	0.924188	0.909544	0.96798	0.957447	0.892285	1.00131	0.918256	0.935897	0.988024	0	1.00995	1.10791	1.02703	1.00962	0.878453	0.916474	0.973684	0.95092	1.09434	0	0.918478	1.02211	1.00833	0.95082	0.85906	0.84456	0.826715	1.32964	1.05535	1.02381	0.916667	0.971591	1.04464	0.911215	0.932692	1.23125	1	0.912023	0.933628	0.944649	0
HsCD00866529	GDPD4	1.06585	1.03497	1	0.978814	0.884477	0.899573	0.926108	1	0.915575	0.975066	0.926431	0.948718	0.928144	0	1.02488	1.28058	0.864865	1	0.906077	0.904335	1.03947	0.932515	1.04906	0	0.956522	0.923277	0.966667	0.901639	0.875839	0.896373	0.963899	1.01939	1.01845	1.03968	1.01724	0.982955	0.928571	0.878505	0.961538	1.11875	0.933962	0.950147	0.902655	0.924354	0
HsCD00867129	C15orf39	1.02205	0.975642	1.01463	0.878531	0.953069	1.06695	0.859606	0.973404	1.05386	0.94357	0.820163	0.871795	0.913174	0	0.920398	1.07914	1.59459	1.04808	1.28729	0.965029	1.01974	0.93865	1.22264	0	0.836957	1.0026	1.00833	1.10164	0.942953	0.873057	1.58484	0.889197	1.19557	0.968254	0.920977	0.977273	1.19196	0.920561	0.923077	1.1	0.834906	1.12903	0.924779	1.07749	0
HsCD00866575	SPEM2	1.06319	1.0086	0.995122	0.977401	0.870036	0.896724	0.992611	0.968085	1.00437	0.849081	0.915531	0.910256	0.904192	0	0.960199	1.45324	0.932432	0.980769	0.983425	0.904335	0.960526	0.877301	1.12453	0	0.972826	0.973992	0.9	1.07213	0.916107	1.08031	0.935018	1.12188	0.898524	0.952381	0.939655	0.9375	0.808036	0.96729	0.961538	1.2625	0.816038	0.956012	0.969027	0.907749	0
HsCD00867088	NDUFAF5	1.05921	1.06793	0.917073	0.913842	0.779783	1	0.866995	0.898936	0.871907	0.884514	0.80109	0.948718	0.898204	0	0.960199	0.827338	0.77027	1.07692	0.917127	0.983237	0.875	0.907975	0.692453	0	0.934783	1.15605	1.0375	0.914754	0.862416	0.878238	0.649819	1.241	1.10148	1.01587	0.936782	0.920455	0.986607	0.948598	0.971154	0.80625	0.966981	1.16716	0.840708	0.791513	0
HsCD00867603	C8orf89	1.66315	1.16682	0.892683	1.00565	1.87365	1.03989	0.970443	0.925532	0.970888	0.946194	0.760218	1.03846	0.991018	0	1.0199	0.784173	0.817568	1.01923	1.06077	1.04393	0.973684	1.04908	0.884906	0	0.978261	1.06632	0.995833	1.05574	0.966443	1.01813	0.949458	1.06648	1.20664	1.03175	0.949713	1.16477	1.21875	1.20561	0.975962	0.79375	1.36321	1.16716	0.915929	0.98893	0
HsCD00866164	DISP3	1.27557	1.0943	1.0439	0.935028	0.880866	1.02137	1.14532	0.946809	0.906841	1.00131	0.847411	0.961538	1.03892	0	0.771144	0.906475	0.939189	1.07692	0.928177	1.03179	0.914474	0.920245	1.1	0	0.945652	1.09233	0.995833	0.940984	0.899329	0.911917	0.98556	1.2687	0.854244	0.873016	0.875	0.982955	1.02232	0.920561	0.908654	1.05	0.957547	1.0176	0.884956	1.03137	0
HsCD00867097	KRT36	1.08709	1.02838	1.0878	0.971751	0.935018	0.985043	0.8867	0.930851	0.858806	0.854331	0.73297	0.935897	0.922156	0	0.925373	0.856115	0.891892	1.02885	0.900552	0.946821	0.914474	1.02454	1.02264	0	0.934783	1.10793	1.01667	0.852459	0.825503	0.937824	0.830325	1.03047	1.13838	1	0.988506	0.931818	1.01339	0.925234	0.956731	1.04375	1.18868	1.02639	1.01327	0.924354	0
HsCD00867911	SFXN5	1.06983	1.15363	1.0439	0.903955	0.927798	0.990028	0.935961	0.914894	0.943231	0.965879	0.833787	0.974359	0.946108	0	1.09453	0.920863	1.02027	0.980769	1.0442	1.09855	0.927632	1.93865	1.09623	0	0.951087	1.04681	0.966667	0.990164	0.848993	0.948187	0.981949	1.1856	0.937269	1.03175	0.91092	1.05114	1.12946	0.962617	0.923077	1.15	1.16038	0.973607	0.893805	0.920664	0
HsCD00867080	SGCZ	1.03267	1.14045	1.03415	0.977401	0.963899	0.950855	0.980296	1.06915	1.10189	0.948819	0.833787	1	0.943114	0	0.950249	1.01439	1.17568	1.07692	1.09945	1.03179	1	0.97546	1.08679	0	0.967391	0.990897	1.0625	1.45246	1.02349	1.0544	1.11552	0.99446	0.950185	1.06349	1.0431	1.47159	0.986607	1.00467	0.995192	1.23125	1.21226	1.09384	1.04867	0.96679	0
HsCD00866542	LOC102724843	1.18531	1.18659	1.00976	1.03531	0.949458	1.00855	0.975369	0.994681	0.902475	1.01706	0.934605	1.02564	1.00299	0	0.995025	0.906475	1.43243	1	1.01105	1.28671	1.01316	1.0184	1.25472	0	1.10326	1.07802	1.01667	1.06885	1.0302	1.00777	1.15162	1.14958	1.06827	1.02381	1.04741	0.977273	1.12054	1.04673	1.01923	1.03125	1.11792	1.03519	0.938053	1.0738	0
HsCD00867068	MPP3	1.05125	1.18	0.995122	0.889831	1.03249	1.00783	0.931034	1.10638	0.978166	1.09186	0.978202	1.0641	1.11078	0	1.01493	0.992806	1.2027	0.971154	1.1326	1.23815	1.04605	1.05521	1.09434	0	1.13043	1.17425	0.970833	1.16721	1.0906	1.00259	1.25271	1.06094	1.0941	1.00794	1.00431	1.01136	1.16071	1.04673	1.01442	1.03125	1.06132	1.27273	1.04867	1.02952	0
HsCD00867606	PAXX	1.08045	1.21296	1.02927	1.0226	0.873646	0.948718	0.837438	0.978723	1.00146	0.817585	0.817439	1.47436	1.01198	0	0.960199	0.964029	1.00676	0.971154	1.19337	1.15925	1	1.0184	1.01132	0	0.972826	1.12484	1.00833	1	0.973154	0.92487	0.953069	0.977839	1.15867	1.11905	1.10201	0.931818	1.03125	0.915888	1.04327	0.96875	1.06604	0.97654	1.11062	0.846863	0
HsCD00866518	TRIM64C	0.995501	1.07453	1.02439	1.12853	0.877256	0.990741	0.916256	1.15426	1.06405	0.893701	0.850136	0.987179	0.976048	0	0.940299	1.10791	1.2027	0.961538	1.09945	1.12283	0.967105	0.91411	1.17358	0	0.961957	0.919376	0.954167	1.2	1.18121	0.901554	1.05415	0.883657	0.964945	1.01587	1.0158	1.05114	0.924107	0.96729	0.951923	1.2	0.95283	0.944282	0.951327	1.21587	0
HsCD00867077	TPRKB	1.02868	1.12067	0.95122	1.0565	1.22022	0.969373	0.876847	1.1117	0.992722	0.933071	0.893733	0.974359	0.904192	0	1.0398	1.06475	0.972973	0.971154	1.07182	1.04393	1.00658	0.944785	1.17358	0	1.02717	0.873862	0.920833	1.02295	1.08389	0.878238	1.07581	0.894737	1.03506	1.06349	1.05172	0.994318	0.991071	0.943925	0.951923	1.00625	0.981132	1.73607	0.938053	1.28967	0
HsCD00867616	OR10P1	1.10036	0.995419	0.917073	1.02684	0.913357	1.02849	0.926108	1.0266	0.944687	0.944882	0.80109	0.935897	0.916168	0	0.885572	1.06475	0.891892	0.990385	0.939227	1.06214	0.875	0.95092	1.03962	0	0.907609	0.942783	0.9375	0.986885	0.88255	0.873057	0.963899	0.855956	0.894834	1.01587	1.03305	0.892045	0.861607	0.878505	0.966346	0.88125	0.985849	0.932551	0.933628	0.942804	0
HsCD00866519	NBPF7	1.17867	1.41073	0.95122	0.967514	0.870036	1.01923	0.901478	1.03191	0.981077	0.875328	0.847411	0.858974	0.943114	0	0.920398	1.08633	0.905405	0.961538	0.944751	0.989306	0.875	1.03067	1.02264	0	1.02717	0.962289	0.979167	0.934426	1.08054	0.950777	0.99278	0.900277	0.869004	1.04762	1.03305	0.965909	0.924107	0.985981	0.985577	1.00625	0.933962	1.13783	0.986726	0.935424	0
HsCD00866936	PRR23D1	1.29548	1.08112	1.02927	1.05226	0.859206	0.990741	0.862069	1	0.973799	0.808399	0.765668	0.974359	0.907186	0	0.970149	0.899281	0.891892	1.49038	0.911602	0.983237	0.868421	1.01227	1.12642	0	1.09239	0.993498	1.15	0.921311	0.912752	0.989637	0.768953	0.781163	1.16974	1.05556	1.22126	0.943182	0.933036	0.985981	1.05288	0.9	1.20755	1.04399	1.12389	0.874539	0
HsCD00866543	LOC102724219	1.18796	1.12067	0.926829	1.06356	0.924188	1.01923	0.876847	0.978723	0.975255	0.926509	0.852861	1.92308	1.00299	0	0.9801	1.02878	0.932432	1.01923	1.02762	1.15925	0.875	0.97546	1.30189	0	1.02174	0.983095	1.01667	1.07213	1.08054	1.05181	0.99639	1.00554	0.798893	1.00794	1.09626	0.994318	0.946429	0.934579	0.966346	1.05625	1.09906	0.944282	0.955752	0.880074	0
HsCD00866584	KRTAP20-2	1.35388	1.08771	0.936585	1.00706	0.963899	1.01852	0.958128	0.962766	1.05095	0.912073	0.99455	0.897436	0.919162	0	0.945274	0.964029	1.18243	0.961538	0.895028	1.01358	0.960526	1.0184	1.23585	0	1.05978	0.889467	1.04167	0.980328	1.05369	1.02332	0.960289	0.889197	1.01107	1.05556	1.06178	0.9375	0.973214	0.920561	0.966346	1.05	1.11321	0.941349	0.986726	0.929889	0
HsCD00866551	LOC101929372	1.21053	1.05475	0.941463	1.03107	0.927798	1.10613	0.938424	0.93617	0.911208	0.980315	1.07902	0.820513	0.937126	0	0.885572	0.94964	0.918919	1.01923	0.917127	1.02572	1.03947	1.04908	1.15472	0	1.02717	0.911573	1.025	0.940984	0.969799	0.940415	0.945848	0.756233	0.931734	0.936508	1.0704	0.965909	0.955357	0.962617	1.01442	0.94375	0.938679	0.917889	1.07522	0.911439	0
HsCD00867564	FBXO38	1.24769	1.04156	0.878049	1.04379	1.00361	1.08903	1.04433	0.978723	1.05095	1.06693	1.11989	0.833333	0.979042	0	1.06965	0.964029	0.97973	0.923077	0.834254	1.01358	1.03947	1.03067	1.22075	0	1.11957	0.83355	1.35833	0.957377	1.00336	1.04404	0.963899	0.778393	0.918819	0.952381	1.11207	1.00568	0.973214	0.971963	0.966346	0.90625	0.910377	1.07038	1.00885	1.0941	0
HsCD00867594	LBHD2	1.11894	0.988827	0.917073	0.990113	1.73646	0.904558	1.15764	0.989362	0.919942	0.913386	0.920981	0.858974	0.98503	0	0.845771	1.02158	0.945946	0.971154	0.740331	1.04393	0.894737	0.93865	0.981132	0	1.0163	0.814044	1.1375	0.885246	0.895973	1.09585	0.812274	0.795014	1.06827	0.944444	1.04167	0.903409	0.799107	0.943925	0.980769	0.88125	0.966981	0.997067	0.99115	0.861624	0
HsCD00863352	URAD	1.09505	1.04816	0.897561	0.919492	0.830325	0.933048	0.805419	1.17021	0.803493	0.901575	0.844687	0.935897	0.91018	0	0.915423	1	0.810811	1.01923	1.09945	0.965029	1.00658	0.852761	0.94717	0	0.86413	1.17425	0.958333	0.845902	0.828859	0.772021	0.693141	1.01662	0.953875	0.992063	0.988506	0.931818	0.839286	0.897196	0.783654	1.00625	0.886792	0.950147	1.05752	0.892989	0
HsCD00863322	SOWAHD	1.26229	1.32503	0.907317	0.867232	1.12635	1.0641	1.02463	1.0266	0.886463	1.04593	1.01362	0.974359	1.02395	0	1.22388	0.928058	0.986486	0.990385	0.850829	1.2078	1.53947	0.981595	0.996226	0	0.98913	0.886866	0.966667	0.921311	0.795302	0.76943	0.602888	1.19391	1.42251	1.47619	0.852011	0.909091	1.00893	1.09813	1.11058	0.89375	1.48585	0.935484	1.0177	1.18081	0
HsCD00863369	LCN10	1.69899	1.45687	0.912195	0.85452	0.841155	1.10114	1.00246	0.867021	0.89083	0.950131	0.787466	1.33333	1.55389	0	0.865672	0.899281	0.709459	1.31731	0.740331	1.32919	1.19737	1.11656	0.541509	0	0.88587	0.829649	1.2125	0.940984	0.852349	0.800518	0.642599	1.14958	1.46125	1.25397	1.14368	0.914773	0.986607	1.09813	1.14904	1.0125	0.924528	1.35191	1.18584	0.946494	0
HsCD00863344	ZNF507	1.50652	1.4305	0.990244	0.84322	0.898917	0.962251	0.977833	1.07447	0.930131	0.927822	0.93733	0.923077	0.994012	0	0.970149	1.23022	0.885135	0.971154	0.939227	0.995376	1.01974	0.93865	1.00566	0	1.06522	0.936281	1.175	0.888525	0.842282	0.88342	0.866426	1.03878	1.51845	1.31746	1.46408	0.960227	0.991071	1.20093	1.04327	1.24375	0.867925	1.00587	0.90708	0.878229	0
HsCD00867610	ACYP1	1.107	1.13385	0.995122	0.95339	0.898917	1.12108	0.871921	1.06915	0.874818	0.805774	0.986376	0.871795	0.904192	0	0.915423	1.66906	0.925676	1.32692	0.883978	1.02572	0.973684	0.920245	0.956604	0	0.951087	0.938882	1.00833	0.983607	0.916107	0.849741	0.819495	1.08864	0.99631	0.920635	0.863506	0.977273	1.08929	0.953271	0.903846	1.31875	0.896226	1.09971	0.893805	0.798893	0
HsCD00868028	SRRM4	1.00346	1.0943	0.995122	1.03107	0.978339	1.06909	0.977833	1.07979	1.08588	0.730971	0.820163	0.961538	1.04491	0	0.885572	0.906475	0.959459	0.980769	0.828729	1.15925	0.993421	1.0184	1.15472	0	0.918478	0.985696	0.933333	1.6918	0.97651	0.919689	1.1083	1.01108	1.13284	1.04762	0.948276	0.960227	0.973214	0.985981	0.971154	0.91875	1.07075	0.973607	0.933628	0.918819	0
HsCD00868038	LRRC47	1.04328	1.10749	0.936585	1.02825	0.960289	1.00214	0.884236	1.09574	1.05531	0.951444	0.893733	0.923077	0.886228	0	0.910448	1.09353	0.959459	0.990385	0.972376	1.13497	1.03289	1.02454	1.04717	0	0.929348	0.960988	1.0375	1.02623	1.07383	1	1.09747	0.941828	1.06642	1.03175	1.18103	0.977273	0.90625	0.981308	0.9375	1.09375	0.882075	0.953079	0.942478	0.953875	0
HsCD00863570	OR2T3	1.32202	1.13385	0.946341	1.01271	0.981949	1.01781	0.913793	0.962766	0.967977	1.06168	0.907357	1.01282	0.976048	0	0.915423	1.11511	0.858108	0.971154	0.983425	1.07428	0.986842	1.04294	1.12642	0	0.994565	0.915475	0.995833	0.983607	0.993289	0.958549	1.11191	0.867036	0.907749	1.02381	1.14368	0.988636	0.933036	0.971963	0.980769	0.98125	0.976415	0.923754	1.02212	0.878229	0
HsCD00863524	SSH2	1.41759	1.44369	0.980488	1.02966	0.953069	0.987892	0.96798	0.994681	1.07132	0.947507	0.888283	1.66667	1.11677	0	0.945274	1.21583	0.851351	0.855769	0.98895	1.00145	0.967105	0.944785	1.12075	0	0.934783	0.958388	0.991667	1.02295	1.02685	0.930052	1.06498	0.803324	1.00369	1.50794	1.0704	0.977273	0.915179	1.1215	1.02404	1.09375	1	1.03226	1.13274	1.04613	0
HsCD00863716	ZMYND15	1.20522	1.08771	0.84878	1.15678	0.862816	1.00926	0.876847	1.01596	1.05968	1.17979	0.907357	1.70513	0.95509	0	0.905473	1.15108	0.810811	1.02885	0.944751	1.06821	0.967105	0.90184	1.43019	0	0.929348	0.836151	1.00833	1.07869	0.899329	0.914508	1.03249	0.767313	0.953875	1.06349	1.10057	0.982955	0.875	0.953271	0.956731	0.9375	0.985849	0.929619	1.0531	0.848708	0
HsCD00863517	C15orf40	1.17867	1.46346	0.892683	0.951977	0.949458	1.00142	0.827586	0.882979	0.9869	0.968504	1.0436	0.923077	0.964072	0	0.955224	0.913669	1.12838	1.02885	0.98895	1.01358	0.993421	1.01227	1.05849	0	1.13043	0.841352	0.991667	0.82623	1.01678	0.974093	0.931408	0.825485	1.02768	1.11905	1.0158	0.954545	0.910714	0.981308	1	0.91875	0.95283	1.02346	1.28319	0.741697	0
HsCD00863592	SIGLEC16	1.57024	1.16022	0.912195	0.990113	0.938628	1.02849	0.881773	0.888298	0.94032	0.963255	1.02997	0.794872	0.952096	0	0.950249	1.07194	0.851351	0.980769	0.883978	1.01965	1.05263	0.993865	1.11887	0	1.03804	0.864759	1.00833	0.927869	1.17785	0.981865	0.949458	0.808864	1.03506	0.896825	0.984195	0.948864	0.910714	0.957944	1.01923	0.9	0.966981	0.906158	1.09735	0.894834	0
HsCD00835585	MYH2	1.20256	1.76011	0.95122	1.07768	0.978339	1.08262	1.07389	0.994681	1.06114	1.0853	1.16076	0.871795	1.0509	0	1.12935	1.2518	0.972973	1.23077	1.83425	1.08035	1.09868	1.02454	1.13585	0	1.33696	0.928479	1.08333	0.918033	1.05034	1.24352	1.09386	0.900277	1.23616	1.74603	1.0546	1.1875	1.27679	1.04673	1.16346	0.9375	1.01887	1.15249	1.0177	0.937269	0
HsCD00863710	SPINK8	1.01939	0.982235	0.868293	0.974576	0.870036	0.978632	0.815271	0.957447	0.871907	0.880577	0.910082	0.820513	0.95509	0	0.915423	0.820144	0.831081	0.932692	0.790055	1.02572	0.861842	0.920245	0.881132	0	0.907609	0.79844	1.0375	0.842623	0.902685	0.906736	0.794224	0.781163	1.05351	0.97619	1.07328	0.897727	0.776786	1.00935	0.927885	0.86875	0.858491	0.909091	1.0531	0.712177	0
HsCD00863330	C5orf52	1.2092	1.96447	0.84878	0.985876	0.902527	0.991453	0.842365	0.957447	0.938865	1.09449	1.10899	0.884615	1.0479	0	0.915423	1.06475	0.959459	0.990385	0.972376	0.940751	0.980263	0.889571	1.0283	0	0.98913	0.86736	1.85	0.836066	0.986577	0.955959	1	0.689751	0.942804	0.968254	1.04454	0.982955	0.808036	0.859813	0.923077	0.96875	0.877358	0.879765	1.0177	0.702952	0
HsCD00863509	TRAPPC6B	0.938425	1.03497	0.834146	0.922316	0.891697	0.898148	0.876847	1.05851	0.858806	0.96063	0.972752	0.794872	0.949102	0	0.920398	1	0.932432	1.03846	1.03867	0.95896	0.921053	0.91411	0.820755	0	0.951087	1.07802	1.07083	0.829508	0.956376	1.00518	0.938628	0.745152	0.907749	0.769841	1.04167	0.920455	0.758929	0.901869	1.10096	0.86875	0.825472	0.964809	0.955752	0.780443	0
HsCD00863583	SPRYD7	0.906569	1.0152	0.843902	0.754237	0.837545	0.953704	0.928571	0.994681	0.972344	0.912073	0.893733	0.794872	0.853293	0	0.885572	0.992806	0.972973	1.26923	0.933702	1.02572	0.934211	0.932515	0.864151	0	0.940217	0.869961	1.10833	0.921311	0.899329	0.878238	0.808664	0.731302	0.918819	0.753968	1.07471	1.02841	0.714286	0.883178	0.985577	0.8875	0.820755	0.935484	0.89823	0.739852	0
HsCD00863693	FAM178B	1.0539	0.995419	0.956098	0.833333	0.870036	0.930199	1.07389	0.957447	0.906841	1.06037	0.904632	0.935897	0.889222	0	0.875622	1.05755	0.932432	1.75	0.839779	0.922543	1.02632	1.20859	1.34906	0	0.972826	0.786736	0.9375	0.911475	0.845638	0.746114	0.830325	1.03878	0.848708	1.15873	0.903736	0.971591	0.852679	0.878505	0.711538	1.025	0.882075	0.844575	1.06637	1.04797	0
HsCD00863900	STT3B	0.990191	0.96905	1.03902	0.885593	0.841155	0.900285	0.884236	0.978723	0.832606	0.85958	0.877384	0.974359	0.961078	0	0.875622	0.913669	0.851351	0.961538	0.734807	1.01965	1.09868	0.96319	0.937736	0	0.771739	0.863459	0.9875	0.977049	0.909396	1.12176	0.732852	1.18283	0.931734	0.97619	0.783046	0.903409	1.21429	0.850467	0.721154	0.9625	0.872642	0.932551	0.969027	0.861624	0
HsCD00864436	WDR45B	1.14151	0.96905	1	1.22175	0.895307	0.89886	0.960591	0.984043	0.89083	0.912073	0.885559	1.01282	1.00898	0	0.955224	1.05036	0.885135	1.22115	0.944751	1.01358	1.11184	1.06135	1.09623	0	0.755435	1.21717	1.07917	0.918033	0.889262	1.09845	0.693141	1.2133	0.97786	0.984127	0.856322	0.977273	1.1875	0.911215	0.745192	1.05625	0.891509	0.97654	1.12389	0.789668	0
HsCD00863927	ZC3H3	1.12956	1.19978	1.00976	0.902542	0.848375	1.12821	1.02217	1.05319	0.947598	1.01312	0.953678	1.32051	0.931138	0	0.905473	1.15827	0.885135	1.10577	0.812155	0.983237	1	1.02454	1.2566	0	1.01087	0.964889	1.02083	0.832787	0.912752	0.873057	0.693141	1.09972	0.870849	0.992063	0.846264	0.965909	1.08482	0.96729	0.850962	0.86875	0.679245	1.02346	0.929204	1.27675	0
HsCD00864488	DEFA1B	0.983555	1.58212	1.01463	0.892655	0.960289	0.921652	0.96798	0.973404	0.918486	0.877953	0.871935	0.948718	0.979042	0	0.970149	1	0.831081	0.951923	0.861878	1.05	1.02632	0.957055	0.926415	0	1.05435	0.93498	1.04167	0.895082	0.932886	0.901554	0.765343	1.04986	0.953875	0.944444	0.850575	1	1.12946	0.995327	0.918269	1.25	0.839623	1.21408	0.951327	1.01845	0
HsCD00863905	DHX34	1.0539	1.38436	1.16585	0.920904	0.851986	1.0114	0.982759	0.957447	0.919942	0.85958	0.945504	0.935897	0.841317	0	0.940299	1.83453	1.08784	1.06731	0.889503	1.02572	0.986842	0.91411	0.950943	0	0.88587	0.912874	1.04167	0.885246	0.989933	0.805699	0.884477	1.06371	0.821033	0.888889	0.875	0.971591	0.8125	0.953271	0.865385	1.075	0.754717	1.11437	0.938053	1.10886	0
HsCD00864433	MRPL14	1.05523	1.04156	1.07805	0.935028	1.01444	0.960826	1.08621	0.962766	0.97671	0.923885	0.953678	1.19231	0.889222	0	1.00995	1.30935	0.871622	1.60577	0.906077	1.04393	0.967105	0.993865	0.977358	0	1.26087	1.02211	1.4	1.05902	1.04698	0.997409	0.844765	1.32964	0.833948	1.19841	0.895115	1.24432	0.825893	1.03271	0.942308	1.74375	0.853774	1.28446	0.964602	0.972325	0
HsCD00865008	PCDHGC4	1.14151	1.6019	1.12195	0.943503	0.888087	0.951567	0.953202	0.989362	0.938865	1.04593	1.03815	1.02564	1.07186	0	1.01493	1.02878	0.959459	1.06731	0.878453	1.04393	1.06579	0.981595	1.05472	0	1.00543	1.0065	0.9875	1.11803	1.08054	1	0.967509	1.2687	0.937269	0.968254	1.03305	1.20455	0.991071	1.06075	0.951923	1.0875	1.14623	1.01173	0.929204	0.922509	0
HsCD00863860	PDE4A	1.13487	1.0943	1.09268	0.902542	0.909747	0.950855	1.00985	1.06383	1.03785	0.880577	0.871935	0.935897	1.00299	0	1	0.942446	0.952703	1.18269	1.03315	1.01358	0.927632	1.31902	1.12075	0	0.978261	0.950585	0.958333	0.990164	1.07718	1.53109	0.945848	0.905817	1.11993	1.03175	1.17672	0.971591	0.879464	0.995327	1.23077	0.9875	0.915094	0.98827	0.871681	1.01476	0
HsCD00865120	CCDC14	1.03134	1.31844	0.965854	1.02825	0.877256	0.962251	1.04433	1.06915	1.06987	1.05906	1.00272	1.07692	0.901198	0	0.955224	1	1.0473	1.11538	0.911602	1.17139	1.03947	1.04908	1.2283	0	1.02717	0.903771	1.07917	1.18033	1.15101	1.30311	1.05415	0.891967	1.04059	1.07143	1.01437	0.994318	0.883929	1.05607	1	0.91875	0.995283	1.58065	0.938053	1.01476	0
HsCD00863935	PNISR	1.06718	1.05475	0.956098	1.0565	0.935018	0.985755	0.896552	1.14362	1.05386	0.93832	0.910082	1.02564	1.0509	0	0.960199	1.11511	0.959459	1.05769	1.01657	1.1289	0.907895	1.11656	1.20943	0	0.994565	1.04031	1.07083	1.17705	1.12752	1.01813	1.08303	0.925208	1.04244	1.02381	1.01868	1.08523	1.02679	0.915888	1.03846	1.14375	1.01887	1.07038	1.0885	0.916974	0
HsCD00865084	ELFN1	0.903915	1.05475	0.912195	1.03531	0.870036	0.931624	0.862069	1.02128	0.995633	0.874016	0.891008	0.974359	0.982036	0	0.965174	1.03597	0.824324	0.942308	0.950276	1.05	0.868421	0.969325	1.00377	0	0.858696	0.977893	0.9375	1.01967	0.983221	0.888601	0.862816	0.806094	0.95203	1.20635	1.01006	1	0.84375	0.869159	0.961538	0.9625	0.962264	0.994135	0.982301	1.01845	0
HsCD00865049	TECPR2	1.25035	1.54916	0.892683	0.954802	1.00361	1.20655	0.96798	0.989362	0.981077	0.791339	0.836512	0.820513	0.961078	0	0.791045	1.06475	0.932432	0.980769	1.54696	1.2685	0.934211	1.04908	1.05283	0	1.04348	1.0156	0.9875	1.0623	1.0302	0.976684	0.971119	1.26316	0.99631	1.07143	0.897989	1.11932	0.959821	1.29907	0.884615	0.95	1.09906	1.00293	0.955752	1.2417	0
HsCD00865093	SHLD2	1.14947	1.14704	1.04878	1.0678	1.01805	0.948718	0.85468	0.962766	1.01164	0.828084	0.901907	1.91026	0.973054	0	0.910448	0.928058	0.898649	0.990385	0.950276	1.09855	0.953947	0.969325	0.990566	0	1.05435	0.979194	0.995833	1.1082	0.979866	1.04663	0.953069	0.944598	1.1845	1.04762	1.09052	0.9375	0.901786	0.911215	0.985577	1.0125	1.15566	1.03226	1.0708	0.811808	0
HsCD00863908	TBC1D9B	1.34724	1.18659	0.946341	1.03107	0.916968	1.10684	0.958128	0.93617	1.08443	0.975066	0.991826	0.820513	1.0479	0	0.925373	1.00719	0.986486	1.00962	0.900552	1.07428	0.940789	0.993865	1.3717	0	0.98913	0.923277	1.08333	0.898361	1.09396	1.11917	0.949458	0.861496	1.01107	1.01587	0.985632	0.965909	0.897321	0.939252	0.918269	1.03125	1.05189	1.02933	0.964602	0.918819	0
HsCD00865031	CEACAM18	1.24238	1.25911	0.892683	1.02401	0.945848	1.00997	0.839901	0.946809	0.969432	0.850394	0.972752	0.884615	0.997006	0	0.940299	0.956835	0.858108	0.990385	0.878453	1.00751	1.03947	1.01227	1.09811	0	1.2337	0.940182	1.05833	0.970492	1.00336	1.06995	0.855596	0.822715	1.04428	0.944444	1.01868	0.977273	1.15625	0.971963	1.29808	0.9875	0.95283	0.929619	0.982301	0.832103	0
HsCD00863943	NBEAL2	1.15478	0.949274	0.829268	0.984463	0.920578	1.11182	1.05911	0.845745	0.966521	0.933071	1.01907	0.794872	0.904192	0	0.825871	0.920863	0.885135	0.923077	0.823204	1.01358	0.934211	0.96319	1.09057	0	0.826087	0.877763	1.07083	0.901639	0.922819	1.04663	0.949458	0.756233	0.712177	0.920635	0.880747	1	0.933036	0.897196	0.908654	0.85	0.816038	0.929619	0.986726	0.891144	0
HsCD00865103	CEP97	0.930461	0.982235	0.75122	0.911017	0.956679	0.976496	0.894089	0.930851	0.934498	0.922572	0.896458	0.974359	0.964072	0	0.895522	0.899281	0.837838	0.903846	0.745856	1.09855	0.848684	0.93865	0.918868	0	0.902174	1.21847	0.970833	1.00328	0.949664	1.48446	0.815884	0.731302	1.01845	0.888889	0.96408	0.931818	0.84375	1.08411	1.27404	1.025	0.886792	0.868035	1.00442	0.987085	0
HsCD00863951	FAM83B	0.887987	0.962458	1.56098	0.792373	1.05054	0.946581	0.849754	1.00532	1.19796	1.01706	0.989101	0.923077	0.856287	0	0.870647	0.94964	0.918919	0.971154	1.23757	0.965029	0.894737	0.920245	1.18302	0	1.36957	1.11313	1.13333	1.78361	1.07047	1.26166	0.935018	0.770083	1.10886	1.00794	1.10201	1.00568	0.808036	0.948598	1.01442	1.06875	1.60377	1.88856	1.11062	0.861624	0
HsCD00865109	MTIF2	0.945062	0.856983	0.887805	0.682203	0.895307	1.63105	1.9064	0.957447	0.959243	1.06693	1.00545	0.74359	0.901198	0	0.890547	0.992806	1.23649	0.903846	0.994475	1.14711	0.875	0.957055	1.03019	0	0.880435	0.79974	1.15833	0.944262	0.939597	1.16062	0.931408	1.11911	0.809963	0.761905	1.0273	0.971591	0.857143	1.68224	0.971154	1	0.886792	0.991202	0.800885	0.944649	0
HsCD00865115	SLIT1	1.04196	0.955866	0.926829	0.812147	0.859206	0.895299	0.91133	0.973404	0.778748	0.989501	0.926431	0.948718	0.937126	0	1.00498	0.769784	0.844595	0.971154	0.740331	0.886127	0.921053	0.92638	1.05472	0	0.907609	0.716515	0.920833	0.87541	0.795302	0.898964	0.841155	1.00831	0.822878	0.865079	0.716954	1	0.870536	0.85514	0.721154	1.08125	0.773585	0.815249	0.845133	1.08118	0
HsCD00078143	IFNGR2	1.10434	1.50302	0.990244	0.957627	0.815884	1.13034	0.963054	0.946809	0.847162	0.951444	0.809264	1.05128	0.919162	0	0.865672	0.920863	0.945946	1.02885	0.79558	1.02572	0.907895	0.877301	0.920755	0	1.03804	0.873862	0.975	0.944262	0.845638	0.904145	0.776173	1.21884	0.907749	0.912698	0.824713	0.931818	0.9375	1.06075	0.783654	0.93125	0.896226	1.29619	0.827434	0.97417	0
HsCD00834552	CD22	1.12027	1.05475	0.843902	0.829096	0.801444	0.946581	1.20197	0.920213	0.829694	0.961942	0.809264	0.974359	1	0	0.900498	0.884892	0.75	1.00962	0.767956	1.01358	0.888158	0.889571	0.890566	0	0.967391	1.342	0.9375	0.927869	0.815436	1.06995	0.830325	1.30194	0.791513	0.960317	0.83046	0.948864	0.883929	0.957944	0.807692	1	0.240566	0.912023	0.752212	0.841328	0
HsCD00865039	RUFY3	1.03798	1.10749	1.06341	0.919492	0.866426	0.890313	1.07143	1	0.850073	0.851706	0.820163	1	1.20359	0	0.955224	1.06475	0.885135	0.903846	0.900552	0.940751	0.914474	0.91411	0.960377	0	0.951087	0.840052	0.954167	0.940984	0.902685	0.88342	0.696751	1.10526	0.939114	0.952381	0.833333	1.02273	0.90625	0.957944	0.918269	0.95	0.924528	0.879765	0.836283	0.835793	0
HsCD00865199	AAMDC	1.07116	1.31844	0.990244	0.929379	0.891697	0.952991	0.960591	0.920213	0.847162	0.984252	0.891008	0.884615	0.89521	0	0.950249	1.66906	0.824324	0.980769	0.950276	0.977168	0.914474	0.981595	0.988679	0	0.994565	0.853056	0.8875	1.01311	0.919463	0.940415	0.779783	1.09418	0.920664	0.904762	0.918103	0.943182	1.16964	1.03738	0.855769	1.04375	0.957547	0.859238	0.871681	1	0
HsCD00865111	SLC34A3	1.03665	0.942682	1.28293	0.902542	0.884477	0.956553	0.847291	1.00532	0.858806	0.959318	1.0109	0.948718	0.89521	0	0.975124	1.64748	0.912162	0.961538	0.972376	0.965029	1.00658	0.98773	0.933962	0	0.826087	0.83485	0.883333	1.08197	0.902685	0.818653	0.754513	1.06371	0.883764	0.880952	0.880747	0.965909	1.00446	0.939252	0.899038	1.275	0.787736	1.04106	0.818584	0.848708	0
HsCD00865158	PACS2	1.02603	0.96905	1	0.957627	0.870036	1.1047	0.945813	0.978723	0.917031	0.87664	1	0.923077	0.853293	0	0.950249	1.8777	1.05405	1.05769	0.878453	0.934682	0.927632	0.993865	0.875472	0	0.880435	0.862159	1.02917	1.0459	1.05369	0.88342	0.729242	0.952909	0.874539	0.928571	0.895115	0.943182	0.808036	0.920561	0.913462	1.30625	0.816038	0.958944	0.884956	0.907749	0
HsCD00835551	NAT1	1.28884	1.12067	1.21463	1.05932	0.98556	0.997863	0.881773	1.0266	0.797671	0.929134	0.839237	1.02564	0.946108	0	1.0199	0.942446	0.804054	1.18269	1.01105	1.03786	0.993421	1.01227	1.15283	0	0.956522	1.05852	0.95	1.06885	0.845638	0.974093	0.736462	1.00554	1.33026	1.10317	1.12356	0.982955	1.11161	1.09346	1.06731	1.175	1.22642	1.00587	1.07522	0.861624	0
HsCD00835684	WDR82	1.0539	1.03497	1.1122	0.963277	1	0.928775	0.852217	0.952128	0.826783	0.7021	0.839237	0.923077	0.958084	0	0.945274	0.906475	0.810811	1.02885	0.889503	0.934682	0.934211	0.907975	0.803774	0	0.880435	0.992198	0.933333	0.908197	0.85906	0.898964	0.718412	1.0277	1.12362	1.01587	0.922414	0.880682	0.973214	0.906542	0.956731	0.9625	1.12736	1.03226	0.942478	0.787823	0
HsCD00865207	OR4E1	1.0393	1.38436	1.00488	0.939266	0.902527	1.00712	0.980296	0.973404	0.893741	1.14436	0.986376	0.987179	0.943114	0	0.9801	0.992806	0.918919	1.06731	0.80663	1.13497	0.967105	1.11656	1.08302	0	1.02717	0.915475	1.00417	1.07541	0.993289	0.940415	0.99639	1.01662	0.889299	0.920635	0.818966	0.971591	0.959821	1.03271	0.884615	1.09375	0.990566	0.932551	0.809735	1.33026	0
HsCD00846305	PDE4B	1.05523	1.25251	1.02439	0.963277	0.891697	0.997863	0.970443	1.31383	0.935953	1.05381	0.920981	0.974359	0.994012	0	1.0597	0.985612	0.952703	1.05769	0.845304	1.06214	0.967105	1.02454	1.01509	0	1.09783	0.924577	1.11667	1.03934	1.0604	1.04922	1.10469	0.99169	0.922509	0.968254	0.827586	1.03977	1.08482	1.02804	0.889423	1.05	1.10849	0.912023	0.920354	0.9631	0
HsCD00641920	ARG2	1.10434	1.17341	0.960976	1.00282	0.870036	1.09758	0.881773	1.10106	1.00437	0.891076	0.820163	0.974359	0.871257	0	1.0597	0.978417	0.939189	1.09615	0.961326	0.946821	0.967105	0.93865	1.03019	0	0.967391	0.9987	0.9625	1.14098	1.08054	0.880829	1.05054	0.99446	0.99262	0.968254	1.05316	0.9375	0.973214	1.01869	1	1.25625	0.990566	0.950147	0.911504	0.987085	0
HsCD00865130	ALDH9A1	1.05258	1.15363	0.97561	1.0791	0.859206	0.904558	0.874384	1.17553	1.01456	0.891076	0.852861	1	0.883234	0	1.03483	1.11511	1.05405	1.11538	0.983425	1.17139	0.940789	0.93865	1.03208	0	0.945652	1.12484	1.05833	1.38361	1.12752	0.932642	1.06859	0.858726	0.953875	1	0.95977	1.04545	0.950893	0.971963	1.05288	1.24375	1.14151	0.941349	1.42478	0.920664	0
HsCD00831297	LILRA5	1.00745	1.06793	0.892683	1.06497	0.902527	0.975071	0.948276	1.13298	0.930131	0.984252	0.882834	0.987179	0.976048	0	0.940299	1.08633	0.986486	1.04808	1.14917	0.989306	0.986842	0.969325	1.15094	0	0.956522	0.941482	0.875	1.25574	1.07718	0.943005	1.15884	0.853186	0.948339	1	0.903736	1.02273	0.96875	0.995327	0.947115	1.03125	0.957547	0.953079	0.938053	0.916974	0
HsCD00834898	NPSR1	1.06319	1.08112	0.980488	1.04802	0.826715	1.20442	0.94335	1.01064	0.96361	0.896325	0.858311	0.897436	0.919162	0	0.935323	1.18705	0.972973	1.03846	0.944751	1.08035	0.901316	1.02454	1.17358	0	0.88587	1.25488	0.891667	1.08197	1.11074	1.06736	1.05415	1.31025	0.898524	0.968254	0.979885	0.988636	0.866071	0.943925	0.932692	1.0625	0.948113	0.868035	0.920354	0.760148	0
HsCD00865238	OARD1	1.04196	1.06793	0.887805	1.00424	0.873646	0.957977	0.906404	1.07979	1.16012	0.891076	0.861035	0.961538	0.904192	0	0.880597	0.928058	0.878378	1.04808	1.1989	1.06821	0.947368	1.01227	1.03396	0	0.902174	0.93368	0.966667	1.03279	1.04698	0.901554	1.19134	1.04155	1.00185	0.952381	0.95546	1.88068	0.955357	0.925234	0.990385	1.04375	0.919811	0.944282	1.08407	0.990775	0
HsCD00402719	PIK3IP1	1.04594	1.02179	0.892683	0.990113	0.862816	0.939459	0.87931	0.930851	0.969432	0.84252	0.809264	0.974359	0.901198	0	1.0796	0.978417	0.939189	0.961538	0.911602	1.03786	0.914474	0.969325	1.09057	0	0.902174	0.895969	0.920833	1.02295	1.01342	0.854922	0.924188	0.850416	0.870849	0.952381	0.928161	1.02841	0.941964	0.906542	0.908654	1.05625	0.915094	0.853372	0.982301	1.00923	0
HsCD00834701	GRIN3B	1.15876	1.16022	0.921951	1.02542	0.920578	0.996439	0.963054	1.12766	0.981077	1.00919	0.888283	1.03846	0.92515	0	0.925373	1.30935	0.912162	0.980769	0.944751	1.15925	0.947368	1.07362	1.12453	0	0.951087	0.888166	1.09167	0.993443	1.12081	0.997409	1.18412	0.858726	0.880074	1.05556	1.2342	1.01136	0.915179	0.985981	0.947115	1.05625	0.981132	0.985337	1.01327	0.942804	0
HsCD00831905	GALR1	1.1362	1.08112	0.902439	0.966102	0.841155	0.951567	0.82266	0.978723	0.959243	0.889764	0.803815	1.98718	0.88024	0	0.905473	1.02878	0.797297	0.913462	1	1.03786	0.855263	0.920245	1.08491	0	0.902174	0.824447	1.0375	0.970492	1.00671	1.0829	0.895307	0.803324	0.916974	1.01587	1.05172	0.965909	0.821429	0.925234	0.927885	0.99375	0.915094	0.941349	0.951327	0.813653	0
HsCD00834767	TRPM3	1.24106	1.04156	0.84878	0.984463	0.931408	0.990028	0.899015	0.898936	0.96361	1.02493	0.912807	1.01282	0.95509	0	0.945274	0.956835	0.898649	0.759615	0.939227	1.14711	0.986842	1.03067	1.16226	0	0.918478	0.793238	0.975	1.03279	0.983221	1.03368	1.02166	0.894737	0.983395	0.912698	1.04885	1.02841	0.924107	0.929907	1.04808	0.9875	0.981132	0.891496	1	0.872694	0
HsCD00834648	OR56A1	1.16673	1.14704	0.897561	1.00847	1.01083	0.906695	0.884236	0.994681	0.960699	0.969816	0.904632	1.39744	0.919162	0	1.02488	1.10072	1.02703	1.05769	0.812155	1.1896	0.973684	1.04294	1.07358	0	1.13043	0.873862	1.07083	1.08525	1.00671	1.04922	0.949458	1	1.00923	0.960317	1.13793	0.988636	0.933036	0.925234	0.990385	1.025	1.15094	0.970674	1.10177	0.780443	0
HsCD00865204	SLC7A6OS	1.28353	1.05475	0.980488	0.977401	0.815884	1.05912	0.906404	1	0.934498	0.858268	0.93188	0.858974	0.937126	0	0.915423	1.05755	0.986486	1.07692	0.823204	1.04393	1	1	0.907547	0	1.07065	0.886866	1.02083	1.05246	1.0906	0.976684	0.960289	0.930748	0.979705	0.952381	1.12356	1.05114	0.973214	0.915888	0.995192	1.26875	1.09906	0.909091	1.11062	0.874539	0
HsCD00403722	GRM4	1.10434	1.02179	0.873171	1.04661	0.906137	1.00071	0.795567	1.01064	0.949054	0.919948	1.01907	0.910256	0.988024	0	0.945274	1.2518	0.986486	1.00962	0.872928	1.07428	1.06579	0.969325	1.03396	0	1.02174	0.837451	1.05	1.15738	1.17785	1.05181	1.16245	0.963989	1.03137	0.928571	1.02299	1.03409	0.946429	0.892523	1.06731	1.0875	1.03774	0.8739	0.986726	1.71956	0
HsCD00865206	DMAC2	1.03134	0.995419	0.839024	1.00847	1.22022	1.04345	0.884236	0.989362	0.887918	0.925197	0.983651	0.820513	0.916168	0	0.915423	0.892086	0.986486	0.961538	0.812155	0.995376	0.980263	0.957055	0.933962	0	0.934783	0.864759	1.0875	0.940984	0.946309	0.979275	0.906137	0.825485	0.776753	0.888889	1.04741	0.971591	0.977679	1.06542	0.985577	0.975	0.971698	0.909091	0.920354	0.806273	0
HsCD00731802	S1PR3	1.43883	1.15363	1.0439	1.14266	0.949458	1.02564	0.899015	0.962766	0.873362	0.774278	0.980926	0.974359	1	0	0.830846	0.956835	0.810811	1.19231	0.850829	1.05	0.980263	1.09202	0.969811	0	0.978261	1.06632	1.1375	0.888525	0.902685	1.10104	0.711191	0.781163	1.17159	1.18254	1.23276	0.903409	0.982143	1.07944	1.13462	0.95	1.12264	0.967742	1.06637	0.817343	0
HsCD00305276	GPR52	1.79323	1.18659	1.25366	1.2274	1.07581	1.21011	1.05172	0.968085	0.981077	0.727034	1.22888	1	1.12275	0	0.905473	0.942446	0.945946	1.27885	0.944751	1.07428	1.07895	1.12883	1.0566	0	1.05978	1.25228	1.25417	0.947541	0.986577	1.5285	0.729242	0.98615	1.54244	1.71429	1.54741	0.931818	1.06696	1.15421	1.3125	0.96875	1.36321	1.21408	1.4115	0.839483	0
HsCD00865157	TBC1D17	1.21451	0.909721	0.853659	0.95904	0.938628	0.930912	0.830049	0.941489	0.89083	0.912073	0.93188	0.884615	1.03293	0	0.860697	0.971223	0.891892	0.932692	0.734807	1.02572	0.960526	0.871166	1	0	0.907609	0.890767	1.05417	0.898361	0.902685	0.930052	0.848375	0.742382	0.891144	0.944444	1.02586	0.931818	0.763393	0.873832	0.932692	0.9125	0.806604	0.991202	0.977876	0.714022	0
HsCD00831967	NGFR	1.02736	0.929497	0.795122	0.855932	0.927798	0.858974	1.18719	0.898936	0.924309	0.959318	0.926431	0.833333	0.904192	0	0.845771	1.02878	0.918919	0.913462	0.773481	1.00751	0.875	0.883436	1.06981	0	0.929348	0.888166	1.05417	0.901639	0.926174	0.898964	0.902527	0.637119	0.881919	0.674603	1.06178	0.943182	0.669643	1.20093	0.942308	0.9375	0.778302	0.97654	0.880531	1.56642	0
HsCD00846381	ZNF880	0.994173	0.942682	0.985366	0.872881	0.823105	0.884615	1.09113	1.10106	0.818049	0.838583	0.877384	1.4359	0.973054	0	0.840796	0.884892	0.851351	1.03846	0.740331	1.00751	0.907895	0.883436	0.888679	0	0.76087	0.669701	0.904167	0.744262	0.855705	0.740933	0.736462	0.869806	0.933579	0.952381	0.748563	0.977273	1.06696	0.841121	0.841346	1.00625	0.79717	0.829912	0.90708	1.01476	0
HsCD00734734	GSK3A	0.968954	0.975642	1.02439	0.937853	1.71119	1.04772	0.945813	1.03191	0.969432	0.931759	0.850136	0.884615	0.892216	0	0.850746	1.21583	0.993243	1.11538	1.0442	0.940751	0.960526	0.932515	1.11321	0	0.929348	0.814044	1.4	0.878689	1.04698	0.898964	0.736462	1.35734	0.937269	0.904762	0.813218	0.965909	0.84375	1.14953	0.836538	1.06875	0.816038	0.906158	0.849558	0.815498	0
HsCD00835232	ZNF354C	0.949044	1.36458	1.05366	0.926554	0.859206	0.960826	0.94335	0.994681	0.871907	0.923885	0.983651	0.923077	1.21257	0	0.910448	1.70504	0.77027	0.980769	0.812155	0.916474	0.973684	1	1.01698	0	0.929348	0.804941	0.9125	0.957377	0.979866	0.836788	0.750903	1.09141	1.07749	0.888889	0.820402	0.954545	0.991071	0.995327	0.865385	1.13125	0.891509	0.832845	0.849558	0.872694	0
HsCD00730680	ADK	1.44016	1.19318	1.3122	1.15395	1.07942	1.05271	1.00739	1.04787	1.01456	0.805774	1.28883	1.11538	1.04491	0	1.01493	1.69065	0.932432	1.24038	1.01657	0.965029	1.04605	1.17791	1.24151	0	0.978261	1.17425	1.28333	1.06885	1.08054	1.31347	0.700361	1.00831	1.49077	1.22222	1.18534	0.994318	1.10268	1.02804	1.19231	1.1625	1.2783	1.14956	1.15487	0.918819	0
HsCD00846365	ZNF506	1.01939	1.0152	1.0878	0.967514	0.826715	0.952279	1.04187	1.06383	0.925764	0.826772	0.948229	0.948718	0.892216	0	0.900498	1.97842	1.50676	1.06731	0.950276	1.03786	0.894737	0.907975	1.16981	0	0.896739	0.942783	0.945833	0.963934	1.03356	1.17617	0.779783	0.955679	0.95203	0.944444	0.887931	0.948864	0.901786	0.948598	0.942308	1.25625	0.872642	0.941349	0.876106	0.872694	0
HsCD00732302	MAPK13	0.964972	1.66782	1.12683	0.919492	0.898917	0.989316	0.931034	1	0.899563	0.880577	0.861035	0.935897	0.973054	0	0.761194	1.13669	0.858108	1.00962	1.07735	1.05607	0.888158	1.03681	0.998113	0	1.60326	0.984395	1.09583	1	1	0.992228	0.935018	1.27424	1.14207	0.992063	1.04741	0.914773	0.897321	1.02336	1.41827	1.1375	0.90566	1.03226	0.827434	0.902214	0
HsCD00835806	FLAD1	1.03665	1.04816	1.17073	0.997175	1.66426	0.903846	1.25862	1.03191	0.954876	0.963255	0.934605	1	1.03892	0	0.945274	0.985612	0.952703	1.09615	0.878453	1.11069	1.02632	0.981595	1.09434	0	0.983696	1.03511	1.5125	0.544262	0.966443	0.88342	1.01083	1.23546	0.97417	0.928571	0.905172	1.00568	1.06696	1.51869	0.927885	1.2375	1.13208	0.973607	0.946903	1.2417	0
HsCD00403222	TEKT4	1.17867	1.0943	0.926829	0.951977	0.924188	0.895299	0.815271	0.994681	0.951965	1.00525	0.850136	0.897436	0.961078	0	0.970149	1.03597	0.851351	0.990385	1.27072	1.08035	0.980263	1	1.07925	0	0.967391	0.846554	1.03333	0.977049	1	0.997409	0.906137	0.883657	0.946494	1.05556	1.21264	0.982955	0.901786	0.948598	1.00481	1	0.981132	0.991202	1.08407	1.22694	0
HsCD00846994	ZNF710	1.0247	0.962458	0.795122	0.946328	0.736462	0.823362	0.714286	0.824468	0.815138	0.52231	0.645777	0.692308	0.784431	0	0.820896	0.81295	0.587838	0.884615	0.657459	0.880058	0.763158	0.846626	0.492453	0	0.875	0.785436	0.925	0.747541	0.969799	0.857513	0.530686	0.722992	1.02952	0.904762	1.01868	0.795455	0.736607	0.757009	0.865385	0.86875	0.882075	0.785924	0.960177	0.551661	0
HsCD00835396	ZW10	1.12691	1.25251	0.892683	1.00282	0.844765	0.998575	0.837438	0.904255	1.02183	0.828084	1.07084	0.782051	0.892216	0	0.970149	1.11511	0.831081	1.00962	0.850829	1.04393	1.86842	0.93865	1.06604	0	0.956522	0.838752	1.03333	0.996721	1.11409	0.994819	0.815884	0.786704	1.19188	0.912698	0.948276	0.954545	1.00446	0.953271	1.04327	1	1.00472	0.879765	0.920354	0.821033	0
HsCD00846659	TPM3	1.74544	1.41732	1.19512	1.14831	1.00361	1.11823	1.33744	1.01064	1.03057	0.751969	1.12534	0.820513	1.08683	0	0.885572	0.935252	0.945946	1.15385	0.994475	1.1289	1.02632	1.17178	1.14906	0	1.04348	1.31079	1.21667	1.05246	1.02685	1.17358	0.711191	1.18283	1.38561	1.34127	1.62644	0.914773	0.941964	1.10748	1.18269	0.98125	1.2217	1.10557	1.26991	0.874539	0
HsCD00847038	C19orf45	1.55298	1.04816	1.12683	0.968927	0.956679	1.39672	1.14286	1.00532	0.985444	0.914698	1.0545	0.923077	1.0479	0	0.99005	1.05755	0.817568	1.21154	0.966851	1.01965	1.13158	1.06748	1.14528	0	1.00543	1.08843	1.17917	0.898361	0.97651	1.1114	0.812274	0.778393	1.12731	0.97619	1.22414	0.960227	0.875	1.01402	1.11058	0.96875	1.01887	1.05865	1.14159	0.924354	0
HsCD00831604	ARVCF	1.11363	1.0086	0.892683	0.80226	0.963899	0.928063	1.18227	0.920213	0.873362	1.4685	0.910082	0.948718	0.856287	0	0.945274	1.97122	0.918919	1.14423	1.0884	0.916474	0.967105	0.846626	0.975472	0	0.869565	0.789337	0.995833	0.911475	0.83557	0.875648	0.851986	0.939058	0.832103	0.833333	0.718391	1.10795	1.16071	0.920561	0.759615	1.1375	0.915094	1.73314	0.995575	1.22325	0
HsCD00846605	SMARCAL1	1.08178	1.37117	0.887805	0.874294	0.855596	0.945869	1.00739	1.55319	0.925764	0.904199	0.912807	0.910256	1.2515	0	0.870647	0.920863	1.16216	1.01923	0.922652	1.21994	0.947368	0.957055	0.839623	0	1.01087	0.96749	1.89167	0.996721	0.95302	1.35233	0.815884	1.24654	0.876384	1.00794	0.949713	0.954545	0.879464	1.00467	0.884615	0.93125	1.17925	1.02053	0.995575	0.929889	0
HsCD00731209	JUNB	1.28088	1.25251	1.39512	1.46751	0.873646	1.03419	0.933498	1.02128	1.54294	0.730971	0.850136	0.974359	0.98503	0	1.06468	0.877698	0.986486	1.11538	0.861878	1.04393	0.947368	1.04294	1.0283	0	1.05435	1.09363	1.1875	0.914754	1.25168	1.03109	0.689531	1.27701	1.131	1.03175	0.936782	0.920455	0.915179	1	0.932692	1.66875	1.01887	1.63636	0.955752	0.867159	0
HsCD00846618	TCTEX1D4	0.957008	1.10089	1.02927	0.954802	0.848375	1.05342	0.987685	1.04787	0.892285	0.749344	0.86921	0.935897	1.26647	0	0.825871	1.07194	0.972973	1.01923	0.961326	0.934682	0.993421	0.889571	1.83396	0	0.918478	0.817945	0.9375	1.00328	0.922819	0.829016	0.65343	1.12465	0.953875	0.904762	0.83908	0.994318	1.11607	1.10748	0.908654	1.11875	0.853774	0.8739	0.862832	1.90406	0
HsCD00847116	SCMH1	1.29681	1.31844	1.2	1.03249	0.960289	0.910969	0.881773	0.962766	0.899563	0.759843	0.93188	1.26923	0.89521	0	1.00498	0.928058	1.52027	1.11538	0.861878	1.00751	1.00658	0.993865	1.02075	0	0.86413	1.06242	1.05	0.914754	1.12752	0.937824	0.740072	1.09695	1.369	1.13492	1.10057	0.943182	1.00893	1.02336	1.00962	1	1.14623	0.973607	1.13717	0.811808	0
HsCD00831973	NCOA1	1.48794	1.22615	1.12195	0.908192	0.978339	1.00712	0.85468	1.05851	0.981077	0.871391	0.93188	1.0641	1.0988	0	0.955224	1.15827	1.12838	1.17308	1.04972	1.03786	1.01316	1.66258	1.12264	0	0.929348	1.08583	1.23333	1.14754	1.04027	1.06995	1.05776	0.889197	1.39852	1.33333	1.22989	0.988636	1.09821	0.981308	1.10096	1.10625	1.37264	1.26979	1.25221	0.874539	0
HsCD00835100	BAZ1A	1.17602	1.08771	0.853659	1.00706	0.851986	0.955128	0.800493	1.02128	1.00873	0.787402	0.844687	0.871795	0.868263	0	0.880597	1.13669	0.966216	1.00962	0.955801	1.19566	0.901316	0.993865	1.22075	0	0.951087	0.907672	1.04167	1.2918	1.10067	1.01295	0.873646	1.04709	0.968635	1	1.0704	1	0.964286	0.934579	0.9375	1.09375	1.05189	0.970674	1.03097	0.785978	0
NAPPA Control Stock_pcite	pcite	0.951699	0.955866	0.931707	0.89548	0.779783	0.898148	0.96798	0.898936	0.829694	0.851706	0.836512	0.974359	1.01497	0	0.840796	1.02878	0.918919	0.942308	0.917127	1.01965	0.980263	1	0.962264	0	0.951087	1.54746	0.966667	1.06557	0.916107	1.03109	0.736462	1.05817	0.850554	0.928571	0.71408	0.965909	0.825893	0.943925	0.966346	1.0625	0.768868	0.917889	0.840708	1.12546	0
HsCD00835200	TFDP2	0.895951	1.76011	1.09268	0.870056	0.916968	0.944444	0.849754	1.10638	0.982533	0.766404	0.929155	0.897436	0.961078	0	0.835821	1.78417	0.966216	1.02885	1.53591	1.44451	0.980263	0.907975	0.884906	0	0.891304	1.19506	1.00833	1.23607	1.04698	0.950777	0.6787	1.27147	0.811808	1.74603	0.938218	1.0625	0.857143	0.859813	0.841346	1.3	1.20755	1.30499	0.867257	0.732472	0
HsCD00641076	DEAF1	1.08841	1.08771	1.10732	1.00282	0.884477	1.07194	0.918719	1.12766	1.34934	1.12205	1.00817	0.910256	0.892216	0	1.12935	1.38129	1.09459	1.08654	1.39779	1.09249	1.50658	1	1.84906	0	1.28261	1.08843	1.02083	1.25574	1.44631	0.870466	1.40433	0.952909	1.00554	1.10317	1.15948	1.17614	1.00446	1.09813	0.956731	1.3125	0.90566	1.08211	1	0.957565	0
HsCD00732138	CNN1	1.00346	1.18659	1.10244	1.0339	0.877256	0.980769	0.908867	1.23936	1.19505	0.866142	0.901907	0.948718	0.937126	0	1.03483	1.10791	1.14865	1.21154	1.36464	1.12283	1.59868	1.0184	1.60755	0	0.978261	1.05852	1.0375	1.16721	1.18121	0.948187	1.20578	1.0277	0.811808	1.07937	0.956897	1.14205	0.977679	1.02804	0.966346	1.425	0.867925	1.05572	0.982301	0.918819	0
HsCD00814726	GRID2IP	1.0778	1.10749	1.02927	1.00565	0.949458	0.896011	0.839901	1.25	1.02911	0.778215	0.844687	0.948718	0.916168	0	0.965174	0.920863	0.986486	1.09615	0.839779	1.14104	1.02632	1.0184	1.00943	0	0.891304	1.10143	1.02917	0.967213	0.949664	0.909326	0.823105	0.961219	1	0.968254	0.920977	0.920455	0.991071	0.953271	0.985577	1.3	0.882075	1.10557	0.960177	0.843173	0
HsCD00832697	CHMP4B	0.979573	1.71397	0.936585	1.05508	0.805054	1.0057	0.87931	1.20213	1.05531	0.804462	0.820163	1.0641	0.856287	0	0.950249	1.15108	0.966216	1.02885	1.1768	1.16532	1.17763	1.04294	1.26226	0	0.934783	0.863459	0.975	1.38689	1.20134	0.92228	1.11913	0.916898	1.36162	0.992063	0.897989	1.03977	0.982143	0.985981	1.14423	1.1375	0.915094	1.17009	1.00885	1.11439	0
HsCD00835764	SCP2	1.05523	1.19318	0.858537	0.977401	0.826715	1.01211	0.881773	1.11702	1.00728	0.922572	1.05995	0.910256	0.88024	0	0.895522	0.920863	1	1.07692	0.911602	1.06214	0.861842	0.932515	1.00943	0	0.956522	0.912874	1.0625	1.04262	1.0906	0.994819	0.833935	1.00554	0.843173	0.920635	0.909483	1.17614	0.946429	1.11682	0.961538	1.09375	0.825472	1.01173	0.942478	0.964945	0
HsCD00077324	FSCN1	1.1216	1.06793	0.931707	1.02401	0.855596	1.02279	0.85468	1.01596	0.925764	0.690289	0.809264	0.961538	0.967066	0	1.06468	0.964029	0.756757	1.05769	1.04972	1.02572	0.967105	1.02454	0.935849	0	0.961957	0.960988	1.10417	1.20328	0.996644	1.1658	0.787004	0.770083	1.11439	1.04762	1.02443	0.965909	0.879464	0.981308	1.11538	0.90625	1.00472	1.02639	1.01327	0.798893	0
HsCD00357036	ERMN	1.10036	1.08771	0.936585	0.971751	0.851986	1.07621	1.01232	0.893617	1.14702	0.829396	0.970027	0.897436	0.850299	0	0.905473	1.10791	1.94595	0.951923	1.01105	1.18353	0.960526	1.21472	1.36604	0	1.04891	0.86606	1.075	1.20656	1.16107	1.01295	0.927798	0.961219	0.586716	0.936508	0.91523	1.03977	0.9375	1.6028	1.02885	1.075	0.858491	0.917889	1.02212	0.99631	0
HsCD00831407	ACTL7A	1.04992	0.942682	0.863415	0.95904	0.848375	0.928063	1.03202	0.856383	0.985444	0.805774	1.00272	0.782051	0.94012	0	0.910448	1.00719	0.824324	0.961538	1.51934	1.94827	0.881579	0.96319	1.2434	0	0.961957	0.795839	1.12917	0.960656	1.08389	1.01554	0.844765	0.792244	0.833948	0.873016	1.03305	0.920455	0.803571	1.11215	0.947115	0.98125	1.36321	0.891496	0.99115	1.04244	0
HsCD00641254	CFL2	0.90126	1.0086	0.765854	0.700565	0.851986	0.921652	0.783251	0.93617	0.88064	0.874016	0.978202	0.692308	0.88024	0	1.04478	1.07914	0.959459	1.01923	0.872928	0.971098	1.02632	0.92638	1.2717	0	0.967391	0.854356	1.03333	0.960656	1.05034	0.906736	0.862816	0.722992	0.894834	0.746032	1.04454	0.965909	0.660714	0.850467	0.9375	0.98125	0.79717	0.906158	0.915929	0.680812	0
HsCD00831996	PDX1	1.36848	1.14704	1.18537	0.943503	1.13357	0.961538	1.05172	1.08511	1.19651	1.19029	1.05722	0.948718	0.994012	0	1.10448	1.10791	1.15541	0.971154	1.19337	1.01358	1.05263	1.05521	1.95283	0	1	0.973992	1.16667	7.32459	1.01678	1.00777	1.18051	0.833795	1.16052	1.03175	1.06322	0.960227	0.977679	1	1.02885	1.125	1.00943	0.929619	1.12832	1.08856	0.05
HsCD00631097	EPC1	1.08045	1.23274	1.07317	0.936441	0.873646	0.929487	0.977833	0.776596	1.04367	0.925197	1.54496	0.948718	0.961078	0	1.91542	0.978417	0.945946	1.125	0.883978	1.00145	1	1	1.14151	0	1.16304	1.04291	1.26667	0.977049	0.95302	0.966321	1	1.08033	1.31919	1.1746	0.972701	1.09091	1.28125	4.27103	1.07212	1.075	1.10849	1.98827	1.01327	0.898524	0.05
HsCD00630724	AVPR1A	1.39503	1.37117	1.13659	1.06638	1.76173	0.935897	0.958128	1.01596	1.06841	1.01181	0.975477	0.987179	1.09581	0	0.940299	0.863309	0.885135	0.913462	0.900552	1.4263	0.914474	0.96319	1.36226	0	1.04891	1.14954	1.0375	0.721311	1	0.997409	1.06137	1.02493	1.00738	0.944444	1.0158	0.943182	0.986607	0.948598	0.995192	0.78125	1.01887	3.85924	0.942478	0.95941	0.05
HsCD00641589	MSH5	1.3207	1.23274	1.05854	1.18644	1.04332	0.950142	0.913793	1.22872	0.991266	0.958005	1.00817	0.987179	0.91018	0	1.24378	0.877698	1.07432	0.903846	1.04972	1.01965	0.947368	0.93865	0.99434	0	0.945652	0.953186	0.879167	0.908197	0.973154	2.98705	1.05776	0.842105	1.31365	0.928571	0.913793	0.943182	0.883929	1.00467	0.932692	0.8	0.910377	0.961877	0.938053	0.909594	0.05
HsCD00631054	DFFB	1.17602	0.942682	0.956098	0.800847	0.916968	0.999288	1.05911	0.962766	0.959243	1.05643	1.09537	0.871795	0.994012	0	0.920398	0.870504	1.14865	0.961538	0.762431	0.989306	0.855263	0.93865	0.713208	0	0.831522	0.888166	2.25833	0.901639	1.03356	1.00777	0.797834	0.797784	1.04428	1	1.08477	0.920455	0.901786	0.892523	0.956731	0.85	0.886792	0.865103	0.920354	0.894834	0.05
HsCD00730877	XAB2	1.18929	1.06793	1.05366	1.01412	0.960289	0.9651	1.2734	0.861702	0.928675	0.908136	0.972752	0.961538	1.07186	0	0.925373	0.985612	1.03378	0.846154	0.812155	1.06214	1.02632	0.969325	1.03208	0	0.891304	0.959688	0.891667	0.885246	0.832215	0.940415	1	1.00554	0.944649	0.904762	1.02155	1.00568	0.977679	0.971963	1.08654	0.9	0.933962	0.847507	0.911504	2.03321	0.05
HsCD00300125	APLP2	1.42423	1.72056	1.92195	0.940678	0.99639	1.07835	1.74384	0.994681	0.997089	1.05906	1.28065	0.910256	1.55389	0	1.23881	0.870504	1.05405	0.875	0.78453	1.04393	0.940789	0.92638	0.94717	0	0.929348	1.09103	1.64167	0.8	1.01678	0.943005	1.1444	1.12465	1.06089	1.55556	4.45977	0.982955	0.955357	1.11682	1.10577	1.09375	1.33962	0.914956	1.28319	0.950185	0.05
HsCD00630008	ERP44	1.77066	1.58872	1.27805	0.951977	1.09747	1.1339	1.22414	1.05851	1.17467	1.38845	1.55858	1.05128	1.11377	0	1.06468	0.913669	1.02027	0.932692	0.961326	1.01358	1.14474	1	0.94717	0	1.11957	1.04941	0.933333	2.11148	1.14094	0.994819	1.22022	1.14681	0.987085	1.10317	0.846264	1.23295	1.03125	1.0514	1.05288	0.80625	0.957547	0.961877	1.03097	1.85055	0.05
HsCD00732814	EFEMP1	1.2092	1.21296	1.09268	0.983051	1.06859	1.01282	1.20443	1.00532	0.983988	1.21916	1.08174	1.07692	1.18263	0	1.06965	1.21583	1.29054	1.04808	0.883978	1.12283	1.15132	0.97546	1.4	0	1.0163	1.013	1.0125	1.17705	1.01678	0.911917	1.19134	0.99723	0.97048	1.04762	0.908046	1.10227	2.05804	0.962617	1.04808	1.03125	1.11321	0.85044	0.920354	1.35793	0.05
HsCD00674755	B4GALT6	1.49856	1.39754	1.10244	1.15678	0.891697	0.997863	1.37931	1.2766	1.39884	0.972441	1.11717	1.17949	1.24251	0	0.915423	0.935252	0.959459	0.855769	0.911602	1.35347	0.934211	1.1227	0.801887	0	1.36413	1.77633	1.14167	2.20656	1.83557	1.11658	0.981949	1.31025	0.892989	0.952381	0.989943	0.954545	0.892857	0.981308	1.06731	1.71875	0.929245	1.1261	0.960177	0.939114	0.05
HsCD00785025	THAP5	1.06054	1.14704	1.00488	0.90678	0.98556	0.942308	1.00985	0.909574	1.0131	0.951444	0.885559	1.0641	1.05689	0	1.04975	1.10791	1.00676	0.923077	1.05525	1.51127	0.973684	0.98773	0.996226	0	0.961957	1.39402	0.958333	0.977049	1.12081	1.05699	1.20939	1.06094	1.13838	1.01587	1.0704	0.982955	1.03571	1.01402	0.995192	1.8125	2.46698	0.991202	0.995575	0.889299	0.05
HsCD00630262	BHLHA15	1.22911	1.14045	1.09756	1.07627	0.953069	1.00142	0.982759	1.15957	1.06405	0.919948	0.953678	0.961538	0.94012	0	0.900498	1.05755	0.952703	0.903846	1.04972	1.03786	0.934211	0.993865	0.781132	0	0.961957	1.0078	1.02083	0.819672	1.02349	1.02332	0.916968	0.897507	1.19557	1.12698	1.2069	0.954545	0.857143	0.943925	1.04327	0.99375	0.985849	2.05572	1.15044	0.878229	0.05
HsCD00640981	PAK3	1.40697	1.21955	1.21951	1.14124	1.09025	1.08191	1.15271	1.11702	1.05531	1.00919	1.07084	1.08974	1.1497	0	1.06468	1.11511	1.04054	1.02885	1.03315	1.06821	1	1.12883	1	0	1.07065	1.08322	1.025	1.07869	1.30537	1.1658	1.01805	0.897507	1.32288	1.16667	1.36063	1.01705	0.964286	1.53738	1.13942	1.00625	1.31604	2.08798	1.29204	0.907749	0.05
HsCD00730881	STUB1	1.18929	1.08112	1.05366	0.888418	1.1083	1.04202	0.958128	1.01596	0.919942	0.829396	1.13896	1.03846	0.979042	0	1.00498	0.920863	1.06757	0.971154	0.845304	0.977168	0.934211	1.04908	0.773585	0	0.929348	0.895969	0.966667	0.891803	0.919463	0.974093	0.963899	0.775623	1.12731	1.06349	1.21695	0.960227	0.879464	0.957944	1.06731	2.9375	1.05189	1.02933	1.00442	1.03137	0.05
HsCD00732476	JUN	1.8649	1.28547	1.09756	0.920904	1.83394	1.00142	1.01232	1.04787	1.03202	1.06824	1.17439	0.923077	1	0	0.895522	0.906475	1.0473	0.980769	0.895028	1.04393	0.960526	0.98773	0.762264	0	0.972826	0.973992	1.025	0.878689	0.932886	1.09585	0.974729	1.59557	1.21771	1.07937	1.01149	0.903409	0.870536	1.07944	1.11058	0.93125	1.40566	3.04399	1.00885	0.961255	0.05
HsCD00784848	ZSCAN32	1.26362	1.38436	0.907317	0.963277	1.08664	0.937322	1.08867	1.00532	1.10917	1.4147	1.11444	0.935897	1.03293	0	1.0597	0.920863	0.966216	1.16346	1.07182	1.21994	0.973684	0.957055	1.13774	0	1.0163	1.72432	1.07917	0.881967	1.08054	1.14767	1.00722	0.98615	1.03137	0.992063	1.00287	0.982955	1.06696	0.990654	1.07692	0.8625	0.976415	2.67449	0.89823	0.935424	0.05
HsCD00731588	MED20	1.34592	1.25911	1.07805	1.09887	1.76534	0.976496	1.03202	1.03723	1.07132	0.935696	1.00817	1	1	0	0.975124	0.899281	1.10135	1.10577	0.911602	1.07428	0.960526	0.993865	0.969811	0	0.994565	1.12094	1.08333	0.940984	0.875839	1.04404	0.909747	0.828255	1.43173	1.18254	1.19397	0.914773	1.09821	1.12617	1.11058	0.81875	1.15094	2.84164	1.46018	0.854244	0.05
HsCD00835142	BHLHA9	1.04196	1.12726	0.97561	1	1.05776	1.099	1.20936	0.994681	0.937409	1.0853	1.08174	1.62821	0.952096	0	0.78607	1.06475	1.16892	0.923077	1.12707	0.916474	1.03947	1.01227	1.15472	0	0.907609	0.971391	0.945833	1.01639	0.946309	0.932642	0.920578	1	0.870849	0.904762	0.938218	1.10795	1.0625	0.925234	0.9375	1.00625	0.872642	2.66862	0.893805	1.0369	0.05
HsCD00630106	MB21D2	1.14549	1.63486	1	0.997175	1.23105	0.973647	1.28571	0.920213	1.23726	0.919948	1.01635	0.987179	1.17665	0	1.42289	1.04317	0.918919	1.80769	0.977901	0.873988	1.02632	1.06135	1.17925	0	0.902174	1.01951	0.9125	0.940984	0.973154	0.955959	1.20217	0.894737	1.04982	0.904762	0.994253	13.0227	1.16518	0.873832	0.961538	1	1.18396	1.55132	1.03097	1.15683	0.05
HsCD00733016	HYAL3	1.15478	1.10749	0.931707	0.991525	1	1.03348	1	1.0266	0.944687	1.20472	1.24251	1.05128	1.01497	0	1.0199	1	1.06757	0.923077	0.961326	1.01965	0.986842	1.09202	1.05094	0	1.01087	0.876463	0.904167	1.09836	1.08054	0.997409	1.1769	0.792244	0.99631	0.920635	0.984195	1.05682	1.00446	0.953271	0.975962	0.83125	1.0283	0.938416	1.00442	2.74723	0.05
HsCD00630333	EGFLAM	1.27955	1.12067	1.15122	0.984463	1.11552	1.05627	1.02709	1	1.01456	1.3189	1.20436	1.37179	1.07784	0	1.0199	1.10791	1.03378	0.990385	1	1.09855	1	1.46012	0.89434	0	1.11957	0.986996	0.895833	0.980328	1.10403	1.04145	1.04332	0.880886	1.21033	0.992063	1.09052	1.00568	0.924107	1.86449	1.75962	1.00625	1.31604	1.05572	10.2257	1.4059	0.05
HsCD00834786	COL5A1	1.16805	1.7667	0.863415	0.975989	1.01444	1.01353	1.00246	0.914894	0.931587	1.09318	0.956403	0.974359	1.17066	0	1.41294	1.03597	0.97973	1.01923	0.828729	0.977168	1.15789	1.03067	1.06604	0	1.13043	1.05592	0.9125	1.14098	0.845638	0.997409	1.12274	0.969529	0.97048	1.05556	0.83477	1	0.946429	1.04206	0.9375	0.86875	2.5283	0.906158	1.04867	1.10886	0.05
HsCD00835016	COL16A1	1.12425	1.12726	0.897561	1.03955	1.05054	0.987179	1.18473	1.06915	1.02911	1.1706	1.07084	1.12821	0.97006	0	1.09453	1.03597	1.08784	0.932692	1.23204	1.00751	1.06579	1.05521	1.59434	0	0.967391	0.994798	0.8875	1.12459	0.95302	1.67098	1.2491	0.975069	1.00369	0.944444	0.833333	1.07386	1.03125	0.96729	1	4.4125	1.07547	0.900293	0.969027	1.19742	0.05
HsCD00831565	DRP2	1.44812	1.25911	0.990244	1.02401	1.12274	1.11681	1.09113	0.957447	1.04658	1.12467	0.991826	1.02564	1.27246	0	1.1194	1.18705	1.08108	1.07692	1.51934	1.31098	1.07895	1.15951	1.24717	0	1.20652	1.25878	1.05417	0.908197	1.17785	1.11399	1.49819	2.28532	0.928044	1.05556	0.992816	1.05114	1.28125	1.13084	1.21154	1.2125	1.1934	1.17889	1.00885	1.14391	0.05
HsCD00835776	ATG13	1.07381	1.23933	0.907317	1.00282	0.920578	0.939459	0.960591	0.984043	0.972344	0.919948	1.02725	1.01282	1.11078	0	1.72637	1.11511	0.858108	1.06731	0.939227	0.965029	1.20395	1	1.16038	0	1.125	0.944083	1.03333	1.08852	0.912752	0.930052	0.974729	1.21884	0.97417	1.1746	0.952586	2.68182	0.901786	1.0514	1.05769	1.0625	0.948113	1.20821	1.27434	1.0203	0.05
HsCD00835555	MBP	1.17336	1.16682	1.0439	1.16384	0.974729	0.933048	0.972906	1.07447	1.15429	0.918635	0.940054	1.07692	1.04491	0	1.03483	0.971223	0.939189	1.70192	1.32044	1.07428	1.00658	1.29448	1.03585	0	1.05978	1.0104	1.26667	1	1.04698	1.01554	0.935018	0.911357	3.13838	1.09524	1.09914	0.909091	1.00893	1.03271	1.04808	0.90625	1.40094	1.17009	1.11504	1.27675	0.05
[truncated: 198 more rows]

## Sheet: PANDAS_Unique
Protein_ID	Protein_name	PS1	PS4	PS9	PS10	PS11	PS12	PS13	PS25	PS26	PS27	PS28	PS29	PS31
[truncated: 117 more rows]

## Sheet: wo_PS31
Gene	Protein_ID	PANDAS_pos_original_n13	PANDAS_pos_sensitivity_n12	PS31_positive	PS31_only	Status
[truncated: 116 more rows]
