# Supplementary material for: Unbiased autoantibody screening using nucleic acid protein programmable array in pediatric autoimmune neuropsychiatric disorder associated with streptococcal infections
Source: Front Behav Neurosci. 2026 Apr 29;20:1774848. doi: 10.3389/fnbeh.2026.1774848 (PMC13168177; doi:10.3389/fnbeh.2026.1774848)
Supplement: Supplementary file 6 [file Table_3.xlsx]

## Sheet: info
Comprehensive enrichment analysis of the 115 protein targets unique to PANDAS
Tool used:	https://davidbioinformatics.nih.gov/
EASE Threshold:	0.1
Count Threshold:	2

## Sheet: Functional annotation  chart
Category	Term	Count	List Total	Pop Hits	Pop Total	P-Value	Benjamini	Fold Enrichment	Bonferroni	FDR	Fisher Exact	User Ids
UP_SEQ_FEATURE	REGION:Disordered	92	105	13779	20669	9.48e-07	0.000487	1.31	0.000487	0.000487	7.17e-07	DENND1B,SH3GL3,ZNF572,CCDC121,CIITA,OLFML2B,CAAP1,SNX10,HCCS,MEIKIN,TGM1,NGRN,NKRF,ZNF280B,BCL7B,OLR1,DIRC1,SH2D6,ZNF687,ZNF445,DLEU7,SRGN,PRKAB2,LAG3,TPM4,TPM2,FBXO16,DNMT3A,SEBOX,KIF25,VRK2,ACTR8,FOXL1,HCFC2,PUS7,SYTL4,GAB4,MED26,TLE6,RUNX2,DUSP7,CLIP3,ELF2,BRMS1,TMX2,MTHFD2L,CCNI2,YME1L1,FAM32A,FATE1,SSX2IP,TRABD2B,HDAC4,RBPJL,HDAC5,ZNF395,CDCA2,EPAS1,DDX23,TAF9,ZNF518A,TULP3,TEX29,TCEAL8,NEU3…
UP_KW_CELLULAR_COMPONENT	Nucleus	52	90	5969	18195	1.66e-06	4.16e-05	1.76	4.16e-05	4.16e-05	9.32e-07	ZNF572,CIITA,NGRN,NKRF,ZNF280B,ZNF687,ZNF445,RPP38,DNMT3A,SEBOX,VRK2,ACTR8,FOXL1,HCFC2,PUS7,MED26,TLE6,RUNX2,ELF2,BRMS1,FAM32A,SSX2IP,HDAC4,RBPJL,HDAC5,ZNF395,CDCA2,EPAS1,DDX23,TAF9,ZNF518A,TULP3,FBXO45,TCEAL8,SCAF8,PMS2,ADAD2,TCF7L2,PRRX1,BCL11A,NFYC,PTPN11,ZBTB12,ARPC5,LBX2,ERCC3,LHX2,C19ORF84,BCL2,LPIN1,EIF4G1,LHX8
GOTERM_CC_DIRECT	nucleus	58	101	7054	20808	1.77e-06	0.000321	1.69	0.000321	0.000321	1.03e-06	ZNF572,CIITA,SNX10,NGRN,NKRF,ZNF280B,ZNF687,ZNF445,RPP38,PRKAB2,DNMT3A,SEBOX,VRK2,ACTR8,FOXL1,HCFC2,PUS7,MED26,TLE6,RUNX2,CLIP3,ELF2,BRMS1,CCNI2,FAM32A,SSX2IP,HDAC4,RBPJL,HDAC5,ZNF395,CDCA2,EPAS1,SHMT1,DDX23,TAF9,ZNF518A,TULP3,FBXO45,TCEAL8,SCAF8,PMS2,ADAD2,TCF7L2,PRRX1,BCL11A,NFYC,PTPN11,ZBTB12,ARPC5,LBX2,ERCC3,LHX2,C19ORF84,BCL2,LPIN1,CDK15,EIF4G1,LHX8
GOTERM_CC_DIRECT	nucleoplasm	40	101	4091	20808	6.01e-06	0.000544	2.01	0.00109	0.000544	2.93e-06	HDAC4,HDAC5,ZNF572,ZNF395,CIITA,CDCA2,EPAS1,SHMT1,DDX23,TAF9,TULP3,FBXO45,NGRN,SCAF8,NKRF,BCL7B,PMS2,OLR1,ZNF687,RPP38,TCF7L2,PRKAB2,PRRX1,BCL11A,NFYC,DNMT3A,ZBTB12,PTPN11,ACTR8,HCFC2,MED26,RUNX2,DUSP7,ELF2,BRMS1,ERCC3,C19ORF84,FAM32A,LPIN1,TRABD2B
UP_KW_BIOLOGICAL_PROCESS	Transcription regulation	32	74	2444	11605	2.85e-05	0.00137	2.05	0.00151	0.00137	1.36e-05	HDAC4,RBPJL,HDAC5,ZNF572,ZNF395,CIITA,EPAS1,TAF9,ZNF518A,TCEAL8,SCAF8,NKRF,ZNF280B,ZNF687,ZNF445,TCF7L2,BCL11A,NFYC,SEBOX,ZBTB12,ACTR8,FOXL1,MED26,TLE6,RUNX2,ELF2,LBX2,BRMS1,ERCC3,LHX2,LPIN1,LHX8
UP_KW_BIOLOGICAL_PROCESS	Transcription	32	74	2516	11605	5.16e-05	0.00137	1.99	0.00273	0.00137	2.53e-05	HDAC4,RBPJL,HDAC5,ZNF572,ZNF395,CIITA,EPAS1,TAF9,ZNF518A,TCEAL8,SCAF8,NKRF,ZNF280B,ZNF687,ZNF445,TCF7L2,BCL11A,NFYC,SEBOX,ZBTB12,ACTR8,FOXL1,MED26,TLE6,RUNX2,ELF2,LBX2,BRMS1,ERCC3,LHX2,LPIN1,LHX8
GOTERM_BP_DIRECT	regulation of transcription by RNA polymerase II	22	99	1643	19512	5.44e-05	0.043	2.64	0.0421	0.043	2.01e-05	RBPJL,TCF7L2,ZNF395,PRRX1,EPAS1,BCL11A,NFYC,TAF9,SEBOX,ZNF518A,FOXL1,HCFC2,MED26,RUNX2,PDLIM1,LBX2,ELF2,LHX2,ZNF280B,BCL7B,ZNF445,LHX8
GOTERM_MF_DIRECT	RNA polymerase II cis-regulatory region sequence-specific DNA binding	17	101	1100	19272	0.000165	0.0314	2.95	0.0374	0.0311	5.42e-05	RBPJL,HDAC4,TCF7L2,ZNF572,HDAC5,ZNF395,PRRX1,EPAS1,BCL11A,NFYC,DNMT3A,ZBTB12,FOXL1,RUNX2,LHX2,NKRF,ZNF280B
GOTERM_MF_DIRECT	DNA binding	26	101	2370	19272	0.00036	0.0314	2.09	0.0798	0.0311	0.000167	HDAC4,RBPJL,ZNF572,ZNF395,EPAS1,TAF9,ZNF518A,NKRF,ZNF280B,PMS2,ZNF687,ZNF445,TCF7L2,PRRX1,BCL11A,NFYC,DNMT3A,SEBOX,ZBTB12,FOXL1,RUNX2,ELF2,LBX2,ERCC3,LHX2,LHX8
GOTERM_MF_DIRECT	DNA-binding transcription factor binding	7	101	185	19272	0.000407	0.0314	7.22	0.0899	0.0311	5.39e-05	HDAC4,HDAC5,CIITA,BCL11A,TAF9,BCL2,RUNX2
GOTERM_BP_DIRECT	regulation of DNA-templated transcription	19	99	1526	19512	0.000539	0.213	2.45	0.347	0.213	0.000213	RBPJL,CIITA,ZNF395,PRRX1,EPAS1,NFYC,TAF9,TULP3,ACTR8,FOXL1,HCFC2,TLE6,RUNX2,ELF2,LHX2,ZNF280B,ZNF687,ZNF445,LHX8
GOTERM_MF_DIRECT	RNA polymerase II-specific DNA-binding transcription factor binding	7	101	196	19272	0.000553	0.0319	6.81	0.12	0.0317	7.76e-05	HDAC4,TCF7L2,HDAC5,CIITA,PRRX1,EPAS1,DNMT3A
UP_SEQ_FEATURE	CROSSLNK:Glycyl lysine isopeptide (Lys-Gly) (interchain with G-Cter in SUMO2)	17	105	1277	20669	0.000629	0.162	2.62	0.276	0.162	0.000232	TCF7L2,ZNF572,HDAC5,CDCA2,BCL11A,DDX23,DNMT3A,ZNF518A,CAAP1,HCFC2,RUNX2,ELF2,BRMS1,NKRF,ZNF280B,ZNF687,ZNF445
UP_KW_MOLECULAR_FUNCTION	DNA-binding	25	71	2143	12059	0.000666	0.028	1.98	0.0276	0.028	0.000327	RBPJL,ZNF572,ZNF395,EPAS1,TAF9,ZNF518A,NKRF,ZNF280B,PMS2,ZNF687,ZNF445,TCF7L2,PRRX1,BCL11A,NFYC,DNMT3A,SEBOX,ZBTB12,FOXL1,RUNX2,ELF2,LBX2,ERCC3,LHX2,LHX8
GOTERM_BP_DIRECT	neuron differentiation	7	99	225	19512	0.000958	0.253	6.13	0.531	0.253	0.00015	NGRN,HDAC5,LHX2,DNMT3A,RUNX2,LHX8,EIF4G1
GOTERM_BP_DIRECT	positive regulation of transcription by RNA polymerase II	16	99	1243	19512	0.00132	0.26	2.54	0.647	0.26	0.000501	RBPJL,HDAC4,TCF7L2,HDAC5,CIITA,ZNF395,PRRX1,EPAS1,BCL11A,NFYC,HGF,TAF9,RUNX2,LHX2,NKRF,LPIN1
UP_KW_PTM	Isopeptide bond	20	72	1921	14452	0.00184	0.0275	2.09	0.0254	0.0275	0.000851	HDAC4,TCF7L2,ZNF572,HDAC5,CDCA2,BCL11A,DDX23,DNMT3A,ZNF518A,CAAP1,HCFC2,RUNX2,SCAF8,ELF2,BRMS1,NKRF,ZNF280B,LPIN1,ZNF687,ZNF445
GOTERM_CC_DIRECT	chromatin	14	101	1159	20808	0.00364	0.22	2.49	0.483	0.22	0.00141	RBPJL,HDAC4,TCF7L2,PRRX1,EPAS1,NFYC,DDX23,FOXL1,RUNX2,LBX2,ELF2,LHX2,BCL7B,LHX8
UP_KW_PTM	Phosphoprotein	54	72	8489	14452	0.00377	0.0283	1.28	0.0515	0.0283	0.00291	DENND1B,SH3GL3,CIITA,CAAP1,PRL,TGM1,NGRN,NKRF,ZNF280B,BCL7B,ZNF687,RPP38,PRKAB2,TPM4,TPM2,DNMT3A,VRK2,ACTR8,PUS7,SYTL4,MED26,TLE6,RUNX2,CLIP3,ELF2,TMX2,SSX2IP,EXOC2,HDAC4,HDAC5,ZNF395,CDCA2,EPAS1,DDX23,TAF9,ZNF518A,PDLIM1,NEU3,KLC4,SCAF8,PMS2,TCF7L2,PRRX1,BCL11A,PTPN11,ZBTB12,FBXO31,ERCC3,BCL2,LNX1,LPIN1,ALDH8A1,PLEKHM3,EIF4G1
UP_SEQ_FEATURE	COMPBIAS:Low complexity	40	105	5262	20669	0.00438	0.713	1.5	0.895	0.713	0.00285	HDAC4,HDAC5,ZNF395,CDCA2,OLFML2B,EPAS1,TULP3,CAAP1,HCCS,TEX29,TGM1,NEU3,KLC4,SCAF8,NKRF,ZNF280B,BCL7B,SH2D6,ZNF687,TCF7L2,BCL11A,NFYC,FBXO16,DNMT3A,SEBOX,FOXL1,GAB4,RUNX2,DUSP7,CLIP3,TTLL7,ERCC3,LHX2,FOXL2NB,CCNI2,BCL2,LPIN1,TRABD2B,LHX8,EIF4G1
GOTERM_MF_DIRECT	DNA-binding transcription factor activity	11	101	739	19272	0.00501	0.232	2.84	0.687	0.23	0.00169	RBPJL,TCF7L2,ZNF395,ELF2,EPAS1,BCL11A,NFYC,SEBOX,FOXL1,ZNF687,RUNX2
GOTERM_BP_DIRECT	negative regulation of autophagy	4	99	72	19512	0.0057	0.902	10.95	0.989	0.902	0.000492	HGF,BCL2,KIF25,EIF4G1
UP_SEQ_FEATURE	COMPBIAS:Basic and acidic residues	47	105	6644	20669	0.00643	0.713	1.39	0.964	0.713	0.0045	HDAC4,RBPJL,DENND1B,HDAC5,ZNF572,CIITA,CDCA2,DDX23,ZNF518A,CAAP1,MEIKIN,TGM1,TCEAL8,KLC4,SCAF8,PHKG1,PMS2,SH2D6,ZNF687,ZNF445,TCF7L2,TPM4,BCL11A,TPM2,NFYC,FBXO16,DNMT3A,DKKL1,PTPN11,VRK2,ACTR8,ARPC5,FOXL1,MED26,RUNX2,FBXO31,TMX2,ERCC3,LHX2,MTHFD2L,FOXL2NB,YME1L1,TLL2,FAM32A,LPIN1,FATE1,EIF4G1
UP_KW_PTM	Ubl conjugation	24	72	2816	14452	0.00676	0.0338	1.71	0.0905	0.0338	0.00382	HDAC4,TCF7L2,ZNF572,HDAC5,CDCA2,EPAS1,BCL11A,DDX23,DNMT3A,ZNF518A,CAAP1,ARPC5,HCFC2,RUNX2,FBXO31,SCAF8,ELF2,BRMS1,NKRF,ZNF280B,BCL2,LPIN1,ZNF687,ZNF445
UP_SEQ_FEATURE	COMPBIAS:Polar residues	43	105	5937	20669	0.00694	0.713	1.43	0.972	0.713	0.00473	HDAC4,HDAC5,ZNF572,ZNF395,CDCA2,OLFML2B,TAF9,ZNF518A,TULP3,NGRN,NEU3,SCAF8,NKRF,BCL7B,PMS2,DIRC1,SH2D6,ZNF687,TCF7L2,PRRX1,BCL11A,NFYC,DNMT3A,SEBOX,VRK2,HCFC2,PUS7,MED26,GAB4,TLE6,RUNX2,DUSP7,CLIP3,TTLL7,ELF2,TMX2,ERCC3,LHX2,FOXL2NB,C19ORF84,TLL2,LPIN1,EIF4G1
GOTERM_CC_DIRECT	transcription regulator complex	6	101	251	20808	0.0073	0.33	4.92	0.734	0.33	0.00141	PDLIM1,RBPJL,EPAS1,NFYC,TLE6,RUNX2
GOTERM_MF_DIRECT	DNA-binding transcription activator activity, RNA polymerase II-specific	8	101	456	19272	0.00962	0.371	3.35	0.893	0.367	0.00274	RBPJL,ZNF395,PRRX1,NKRF,EPAS1,LHX2,NFYC,RUNX2
UP_SEQ_FEATURE	MUTAGEN:V->A: Reduces CaMK-dependent nuclear export.	2	105	2	20669	0.01	0.737	196.85	0.994	0.737	2.56e-05	HDAC4,HDAC5
UP_SEQ_FEATURE	MUTAGEN:L->A: Reduces CaMK-dependent nuclear export.	2	105	2	20669	0.01	0.737	196.85	0.994	0.737	2.56e-05	HDAC4,HDAC5
UP_SEQ_FEATURE	REGION:DNA-binding	3	105	35	20669	0.0134	0.86	16.87	0.999	0.86	0.000741	RBPJL,EPAS1,BCL11A
GOTERM_BP_DIRECT	negative regulation of transcription by RNA polymerase II	12	99	1034	19512	0.0146	1	2.29	1	1	0.00607	HDAC4,TCF7L2,ZNF572,HDAC5,CIITA,BRMS1,PRRX1,BCL11A,DNMT3A,ZBTB12,HCFC2,TLE6
INTERPRO	Hist_deacetylase_Gln_rich_N	2	104	3	20827	0.0148	1	133.51	0.998	1	7.38e-05	HDAC4,HDAC5
GOTERM_BP_DIRECT	myoblast fate commitment	2	99	3	19512	0.015	1	131.39	1	1	7.62e-05	TCF7L2,EPAS1
GOTERM_MF_DIRECT	protein heterodimerization activity	7	101	386	19272	0.0153	0.435	3.46	0.972	0.431	0.0042	TPM4,EPAS1,BCL11A,TPM2,NFYC,TAF9,BCL2
GOTERM_MF_DIRECT	transcription cis-regulatory region binding	6	101	286	19272	0.0167	0.435	4	0.98	0.431	0.00396	HDAC4,TCF7L2,HDAC5,NFYC,TAF9,RUNX2
GOTERM_MF_DIRECT	protein binding	82	101	13741	19272	0.0179	0.435	1.14	0.984	0.431	0.0155	DENND1B,SH3GL3,CXCL6,ZNF572,CCDC121,CIITA,SNX10,HCCS,PRL,TGM1,NGRN,NKRF,BCL7B,OLR1,ZNF687,ZNF445,RPP38,SRGN,PRKAB2,LAG3,TPM4,TPM2,FBXO16,HGF,DNMT3A,VRK2,ACTR8,HCFC2,SYTL4,MED26,TLE6,RUNX2,DUSP7,CLIP3,ELF2,BRMS1,TMX2,MTHFD2L,YME1L1,FAM32A,FATE1,SSX2IP,TRABD2B,EXOC2,HDAC4,RBPJL,HDAC5,ZNF395,EPAS1,SHMT1,DDX23,TAF9,TULP3,FBXO45,TEX29,PDLIM1,TCEAL8,NEU3,KLC4,SCAF8,PMS2,AHSA2P,TCF7L2,PRRX1,BCL11A,NFYC,…
GOTERM_BP_DIRECT	positive regulation of DNA-templated transcription	10	99	791	19512	0.0179	1	2.49	1	1	0.00684	PDLIM1,RBPJL,HDAC4,ELF2,LHX2,NFYC,TAF9,ACTR8,HCFC2,RUNX2
UP_KW_DOMAIN	Homeobox	5	59	256	14656	0.0185	0.337	4.85	0.298	0.337	0.00363	LBX2,PRRX1,LHX2,SEBOX,LHX8
GOTERM_MF_DIRECT	transcription coactivator activity	6	101	295	19272	0.0188	0.435	3.88	0.988	0.431	0.0046	PDLIM1,CIITA,TAF9,LPIN1,HCFC2,MED26
INTERPRO	Ig_E-set	4	104	114	20827	0.019	1	7.03	1	1	0.00257	RBPJL,TGM1,PRKAB2,EXOC2
GOTERM_CC_DIRECT	muscle thin filament tropomyosin	2	101	4	20808	0.0191	0.691	103.01	0.969	0.691	0.000139	TPM4,TPM2
INTERPRO	Tropomyosin	2	104	4	20827	0.0196	1	100.13	1	1	0.000147	TPM4,TPM2
INTERPRO	HDAC4/5/7/9	2	104	4	20827	0.0196	1	100.13	1	1	0.000147	HDAC4,HDAC5
GOTERM_BP_DIRECT	negative regulation of clathrin-dependent endocytosis	2	99	4	19512	0.0199	1	98.55	1	1	0.000152	SH3GL3,NEU3
PIR_SUPERFAMILY	HDAC_II_euk	2	11	4	1941	0.0205	0.225	88.23	0.203	0.225	0.000174	HDAC4,HDAC5
GOTERM_BP_DIRECT	negative regulation of gene expression, epigenetic	3	99	44	19512	0.0206	1	13.44	1	1	0.00144	HDAC4,HDAC5,LHX2
SMART	FBOX	3	66	39	10704	0.0233	1	12.48	0.845	1	0.00175	FBXO16,FBXO45,FBXO31
COG_ONTOLOGY	Chromatin structure and dynamics / Secondary metabolites biosynthesis, transport, and catabolism	2	7	8	2025	0.0235	0.094	72.32	0.112	0.094	0.000284	HDAC4,HDAC5
GOTERM_BP_DIRECT	DNA damage response	8	99	584	19512	0.0277	1	2.7	1	1	0.00971	ERCC3,TAF9,BCL2,PMS2,FBXO45,VRK2,ACTR8,FBXO31
GOTERM_MF_DIRECT	DNA-binding transcription factor activity, RNA polymerase II-specific	13	101	1247	19272	0.0278	0.584	1.99	0.999	0.579	0.0133	RBPJL,TCF7L2,PRRX1,EPAS1,NFYC,ZNF518A,FOXL1,RUNX2,LBX2,ELF2,LHX2,ZNF280B,LHX8
SMART	c-clamp	2	66	5	10704	0.03	1	64.87	0.91	1	0.00037	TCF7L2,ZNF395
KEGG_PATHWAY	Salmonella infection	5	46	251	9496	0.0304	1	4.11	0.993	1	0.00702	KLC4,TCF7L2,BCL2,ARPC5,EXOC2
UP_SEQ_FEATURE	DNA_BIND:Homeobox	5	105	234	20669	0.0306	1	4.21	1	1	0.00688	LBX2,PRRX1,LHX2,SEBOX,LHX8
GOTERM_CC_DIRECT	mitochondrial membrane	5	101	247	20808	0.0314	0.946	4.17	0.997	0.946	0.00712	NGRN,TMX2,BCL2,YME1L1,VRK2
GOTERM_MF_DIRECT	histone deacetylase binding	4	101	136	19272	0.0339	0.652	5.61	1	0.646	0.00571	HDAC4,HDAC5,CIITA,BRMS1
UP_KW_DOMAIN	LIM domain	3	59	75	14656	0.0355	0.337	9.94	0.497	0.337	0.00341	PDLIM1,LHX2,LHX8
GOTERM_BP_DIRECT	response to oxidative stress	4	99	148	19512	0.0386	1	5.33	1	1	0.00686	PDLIM1,ERCC3,EPAS1,BCL2
INTERPRO	HD	5	104	258	20827	0.0393	1	3.88	1	1	0.00955	LBX2,PRRX1,LHX2,SEBOX,LHX8
GOTERM_MF_DIRECT	protein kinase binding	7	101	491	19272	0.0426	0.756	2.72	1	0.749	0.0147	HDAC4,TCF7L2,PRKAB2,BCL11A,PTPN11,VRK2,EXOC2
KEGG_PATHWAY	Renal cell carcinoma	3	46	70	9496	0.0433	1	8.85	0.999	1	0.00464	EPAS1,HGF,PTPN11
INTERPRO	F-box_dom	3	104	67	20827	0.0435	1	8.97	1	1	0.0046	FBXO16,FBXO45,FBXO31
GOTERM_BP_DIRECT	leukocyte homeostasis	2	99	9	19512	0.0443	1	43.8	1	1	0.000896	CXCL6,BCL2
GOTERM_BP_DIRECT	negative regulation of DNA-templated transcription	8	99	648	19512	0.0447	1	2.43	1	1	0.0172	TCF7L2,HDAC5,CIITA,ELF2,BRMS1,NKRF,DNMT3A,RUNX2
GOTERM_BP_DIRECT	actin filament organization	4	99	158	19512	0.0454	1	4.99	1	1	0.00859	TPM4,TPM2,BCL2,TLE6
INTERPRO	F-box-like_dom_sf	3	104	69	20827	0.0459	1	8.71	1	1	0.00499	FBXO16,FBXO45,FBXO31
UP_SEQ_FEATURE	DOMAIN:LIM zinc-binding	3	105	69	20669	0.0473	1	8.56	1	1	0.00523	PDLIM1,LHX2,LHX8
GOTERM_MF_DIRECT	identical protein binding	16	101	1824	19272	0.049	0.756	1.67	1	0.749	0.0276	HDAC4,SH3GL3,ZNF572,HDAC5,OLFML2B,TPM4,TPM2,SHMT1,HGF,DNMT3A,TGM1,TMX2,LNX1,BCL2,OLR1,FATE1
UP_SEQ_FEATURE	REGION:Histone deacetylase	2	105	10	20669	0.0492	1	39.37	1	1	0.00112	HDAC4,HDAC5
UP_SEQ_FEATURE	DOMAIN:F-box	3	105	71	20669	0.0498	1	8.32	1	1	0.00567	FBXO16,FBXO45,FBXO31
GOTERM_MF_DIRECT	sequence-specific DNA binding	7	101	514	19272	0.0512	0.756	2.6	1	0.749	0.0185	TCF7L2,ELF2,EPAS1,LHX2,BCL2,FOXL1,LHX8
INTERPRO	His_deacetylse	2	104	11	20827	0.0531	1	36.41	1	1	0.00132	HDAC4,HDAC5
INTERPRO	LIM_Homeobox_TF	2	104	11	20827	0.0531	1	36.41	1	1	0.00132	LHX2,LHX8
GOTERM_BP_DIRECT	tetrahydrofolate interconversion	2	99	11	19512	0.0539	1	35.83	1	1	0.00136	SHMT1,MTHFD2L
INTERPRO	Znf_LIM	3	104	76	20827	0.0545	1	7.9	1	1	0.00653	PDLIM1,LHX2,LHX8
UP_KW_MOLECULAR_FUNCTION	Muscle protein	3	71	65	12059	0.0547	1	7.84	0.906	1	0.00658	TPM4,PHKG1,TPM2
GOTERM_MF_DIRECT	chromatin binding	7	101	524	19272	0.0552	0.756	2.55	1	0.749	0.0203	RBPJL,HDAC4,HDAC5,LHX2,DNMT3A,ZNF445,RUNX2
GOTERM_MF_DIRECT	histone deacetylase activity, hydrolytic mechanism	2	101	11	19272	0.0556	0.756	34.69	1	0.749	0.00145	HDAC4,HDAC5
INTERPRO	His_deacetylse_dom	2	104	12	20827	0.0578	1	33.38	1	1	0.00158	HDAC4,HDAC5
UP_SEQ_FEATURE	DOMAIN:IPT/TIG	2	105	12	20669	0.0588	1	32.81	1	1	0.00163	RBPJL,EXOC2
GOTERM_BP_DIRECT	B cell differentiation	3	99	80	19512	0.0613	1	7.39	1	1	0.00785	HDAC4,HDAC5,BCL2
INTERPRO	His_deacetylse_dom_sf	2	104	13	20827	0.0624	1	30.81	1	1	0.00186	HDAC4,HDAC5
UP_SEQ_FEATURE	CROSSLNK:Glycyl lysine isopeptide (Lys-Gly) (interchain with G-Cter in SUMO1)	3	105	81	20669	0.0629	1	7.29	1	1	0.00816	SCAF8,BCL11A,ZNF445
KEGG_PATHWAY	Motor proteins	4	46	197	9496	0.0661	1	4.19	1	1	0.0149	KLC4,TPM4,TPM2,KIF25
GOTERM_MF_DIRECT	DNA-binding transcription repressor activity, RNA polymerase II-specific	5	101	293	19272	0.0663	0.851	3.26	1	0.843	0.0191	TCF7L2,ZNF572,PRRX1,BCL11A,ZBTB12
SMART	HOX	5	66	252	10704	0.0666	1	3.22	0.996	1	0.0194	LBX2,PRRX1,LHX2,SEBOX,LHX8
GOTERM_CC_DIRECT	cytoplasm	46	101	7749	20808	0.0673	1	1.22	1	1	0.0531	HDAC4,DENND1B,HDAC5,SH3GL3,ZNF395,EPAS1,SHMT1,TULP3,FBXO45,SNX10,PDLIM1,NEU3,KLC4,SCAF8,PHKG1,SH2D6,ZNF687,ADAD2,PRKAB2,TPM4,BCL11A,TPM2,DNMT3A,KIF25,PTPN11,VRK2,ARPC5,HCFC2,GAB4,TLE6,RUNX2,FBXO31,DUSP7,CLIP3,TTLL7,BRMS1,CCNI2,BCL2,LNX1,ALDH8A1,LPIN1,FATE1,SSX2IP,PLEKHM3,CDK15,EIF4G1
GOTERM_MF_DIRECT	protein lysine deacetylase activity	2	101	14	19272	0.0703	0.854	27.26	1	0.847	0.00238	HDAC4,HDAC5
INTERPRO	Ureohydrolase_dom_sf	2	104	15	20827	0.0717	1	26.7	1	1	0.00249	HDAC4,HDAC5
SMART	LIM	3	66	73	10704	0.0725	1	6.67	0.997	1	0.0102	PDLIM1,LHX2,LHX8
GOTERM_BP_DIRECT	transposable element silencing by piRNA-mediated DNA methylation	2	99	15	19512	0.0728	1	26.28	1	1	0.00256	C19ORF84,DNMT3A
INTERPRO	XRCC4-like_C	2	104	16	20827	0.0763	1	25.03	1	1	0.00283	TPM4,TPM2
GOTERM_BP_DIRECT	negative regulation of intrinsic apoptotic signaling pathway in response to DNA damage by p53 class mediator	2	99	16	19512	0.0774	1	24.64	1	1	0.00292	TAF9,BCL2
GOTERM_BP_DIRECT	folic acid metabolic process	2	99	16	19512	0.0774	1	24.64	1	1	0.00292	SHMT1,MTHFD2L
GOTERM_BP_DIRECT	negative regulation of myotube differentiation	2	99	16	19512	0.0774	1	24.64	1	1	0.00292	HDAC4,HDAC5
GOTERM_BP_DIRECT	negative regulation of gene expression via chromosomal CpG island methylation	2	99	16	19512	0.0774	1	24.64	1	1	0.00292	DNMT3A,ZNF445
GOTERM_BP_DIRECT	hemopoiesis	3	99	92	19512	0.0782	1	6.43	1	1	0.0115	EPAS1,BCL2,RUNX2
GOTERM_MF_DIRECT	cis-regulatory region sequence-specific DNA binding	3	101	90	19272	0.0796	0.881	6.36	1	0.874	0.0118	ZNF395,EPAS1,RUNX2
KEGG_PATHWAY	Hypertrophic cardiomyopathy	3	46	99	9496	0.0798	1	6.26	1	1	0.0121	PRKAB2,TPM4,TPM2
INTERPRO	Homeodomain-like_sf	5	104	328	20827	0.0799	1	3.05	1	1	0.0244	LBX2,PRRX1,LHX2,SEBOX,LHX8
GOTERM_MF_DIRECT	molecular adaptor activity	4	101	194	19272	0.0801	0.881	3.93	1	0.874	0.0191	HDAC4,BCL2,PTPN11,EIF4G1
GOTERM_CC_DIRECT	cytosol	35	101	5677	20808	0.083	1	1.27	1	1	0.0624	HDAC4,DENND1B,HDAC5,ZNF395,CIITA,CDCA2,EPAS1,SHMT1,FBXO45,HCCS,TGM1,PHKG1,PMS2,AHSA2P,ZNF687,PRKAB2,TPM4,PRRX1,BCL11A,TPM2,PTPN11,ARPC5,HCFC2,RUNX2,FBXO31,DUSP7,CLIP3,TTLL7,ELF2,BCL2,ALDH8A1,LPIN1,EXOC2,CDK15,EIF4G1
GOTERM_BP_DIRECT	chromatin remodeling	5	99	328	19512	0.0833	1	3	1	1	0.0259	HDAC4,TAF9,BCL7B,ACTR8,HCFC2
GOTERM_BP_DIRECT	smoothened signaling pathway	3	99	96	19512	0.0841	1	6.16	1	1	0.0129	PRRX1,TULP3,RUNX2
UP_SEQ_FEATURE	ZN_FING:C2H2-type 4	7	105	608	20669	0.0864	1	2.27	1	1	0.0354	ZNF572,BCL11A,ZNF280B,ZNF518A,ZBTB12,ZNF687,ZNF445
UP_SEQ_FEATURE	MOTIF:Nuclear localization signal	6	105	469	20669	0.0881	1	2.52	1	1	0.0325	TCF7L2,ERCC3,NKRF,LHX2,PMS2,LPIN1
GOTERM_MF_DIRECT	histone deacetylase activity	2	101	18	19272	0.0894	0.939	21.2	1	0.931	0.00394	HDAC4,HDAC5
UP_SEQ_FEATURE	MOTIF:Nuclear export signal	3	105	100	20669	0.0904	1	5.91	1	1	0.0144	HDAC4,HDAC5,ZNF395
GOTERM_BP_DIRECT	positive regulation of cold-induced thermogenesis	3	99	102	19512	0.0932	1	5.8	1	1	0.0151	PRKAB2,EPAS1,LPIN1
GOTERM_CC_DIRECT	secretory granule	3	101	108	20808	0.0953	1	5.72	1	1	0.0157	SRGN,SNX10,SYTL4
GOTERM_BP_DIRECT	osteoblast development	2	99	20	19512	0.0958	1	19.71	1	1	0.00456	HDAC4,RUNX2
GOTERM_BP_DIRECT	cell differentiation	10	99	1094	19512	0.0985	1	1.8	1	1	0.0507	TTLL7,NGRN,ELF2,EPAS1,BCL7B,SEBOX,TLL2,FOXL1,RUNX2,ADAD2
UP_SEQ_FEATURE	ZN_FING:C2H2-type 2	7	105	633	20669	0.1	1	2.18	1	1	0.0425	ZNF572,BCL11A,ZNF280B,ZNF518A,ZBTB12,ZNF687,ZNF445
